# Supplementary material for: Genome-wide association study in Alzheimer’s disease: a bibliometric and visualization analysis
Source: Front Aging Neurosci. 2023 Nov 29;15:1290657. doi: 10.3389/fnagi.2023.1290657 (PMC10716290; doi:10.3389/fnagi.2023.1290657)
Supplement: Supplementary file 1 [file Data_Sheet_1.CSV]

AU	AF	CR	X...	X....1	X119	X157	X2.C	X2.E	X2.L	X200	X201	X202	AB	AR	BE	BN	BP	C1	C3	CA	CL	CSS	CT	CY	D	D2	DA	DE	DI	Dim	Dis	DT	Dup	EA	EI	EM	EP	ER	X.FN	FU	FX	GA	HO	ID	IS	J9	JI	LA	NR
THORP JG;MITCHELL BL;GERRING ZF;ONG JS;GHARAHKHANI P;DERKS EM;LUPTON MK	THORP, JACKSON G.;MITCHELL, BRITTANY L.;GERRING, ZACHARY F.;ONG, JUE-SHENG;GHARAHKHANI, PUYA;DERKS, ESKE M.;LUPTON, MICHELLE K.	ANDERSON EL, 2020, INT J EPIDEMIOL, V49, P1163, DOI 10.1093/IJE/DYZ280;ANDREWS SJ, 2021, ANN NEUROL, V89, P54, DOI 10.1002/ANA.25918;BELLENGUEZ C., 2022, NAT GENET, V54, P412, DOI DOI 10.1038/S41588-022-01024-Z, 10.1038/S41588-022;BULIK-SULLIVAN BK, 2015, NAT GENET, V47, P291, DOI 10.1038/NG.3211;BURGESS S, 2017, EUR J EPIDEMIOL, V32, P377, DOI 10.1007/S10654-017-0255-X;BURGESS S, 2016, GENET EPI…	-	#### STATISTICS ######### #########################	3 ARTICLE	REVIEW	ORRECTION	DITORIAL MATERIAL	ETTER	6 1 7 4 8 3 9 33 6 C:\USERS\ZJYME\DESKTOP\×îÐÂÎÄÏ×¼ÆÁ¿Ñ§\OUTPUT\DOWNLOAD2006U1PT1.TXT 7 C:\USERS\ZJYME\DESKTOP\×îÐÂÎÄÏ×¼ÆÁ¿Ñ§\OUTPUT\DOWNLOAD2007U4PT1.TXT 8 C:\USERS\ZJYME\DESKTOP\×îÐÂÎÄÏ×¼ÆÁ¿Ñ§\OUTPUT\DOWNLOAD2008U3PT1.TXT 9 C:\USERS\ZJYME\DESKTOP\×îÐÂÎÄÏ×¼ÆÁ¿Ñ§\OUTPUT\DOWNLOAD2009U33PT1.TXT	0 64 1 73 2 70 3 52 4 82 5 83 6 84 7 102 8 94 9 121 0 C:\USERS\ZJYME\DESKTOP\×îÐÂÎÄÏ×¼ÆÁ¿Ñ§\OUTPUT\DOWNLOAD2010U64PT1.TXT 1 C:\USERS\ZJYME\DESKTOP\×îÐÂÎÄÏ×¼ÆÁ¿Ñ§\OUTPUT\DOWNLOAD2011U73PT1.TXT 2 C:\USERS\ZJYME\DESKTOP\×îÐÂÎÄÏ×¼ÆÁ¿Ñ§\OUTPUT\DOWNLOAD2012U70PT1.TXT 3 C:\USERS\ZJYME\DESKTOP\×îÐÂÎÄÏ×¼ÆÁ¿Ñ§\OUTPUT\DOWNLOAD2013U52PT1.TXT 4 C:\USERS\ZJYME\DESKTOP\×îÐÂÎÄÏ×¼ÆÁ¿Ñ§\OUTPUT\DOWNLOAD2014U82PT1.T…	0 139 1 187 2 158 0 C:\USERS\ZJYME\DESKTOP\×îÐÂÎÄÏ×¼ÆÁ¿Ñ§\OUTPUT\DOWNLOAD2020U139PT1.TXT 1 C:\USERS\ZJYME\DESKTOP\×îÐÂÎÄÏ×¼ÆÁ¿Ñ§\OUTPUT\DOWNLOAD2021U187PT1.TXT 2 C:\USERS\ZJYME\DESKTOP\×îÐÂÎÄÏ×¼ÆÁ¿Ñ§\OUTPUT\DOWNLOAD2022U158PT1.TXT	ALZHEIMER'S DISEASE (AD) IS PREDICTED TO AFFECT 132 MILLION PEOPLE BY 2050. TARGETING MODIFIABLE LIFESTYLE RISK FACTORS THAT ARE ASSOCIATED WITH AN INCREASED RISK OF AD COULD PREVENT A LARGE PROPORTION OF DEMENTIA CASES, ALLOWING PEOPLE TO REACH THE END OF THEIR LIFE DEMENTIA FREE. HOWEVER, EVIDENCE OBTAINED FROM THE OBSERVATIONAL STUDIES DOES NOT TAKE INTO ACCOUNT HOW RISK FACTORS ARE CORRELATED…				127	QIMR BERGHOFER MED RES INST, BRISBANE, QLD, AUSTRALIA.; UNIV QUEENSLAND, FAC MED, BRISBANE, QLD, AUSTRALIA.; QUEENSLAND UNIV TECHNOL QUT, FAC HLTH, SCH BIOMED SCI, BRISBANE, QLD, AUSTRALIA.;	QIMR BERGHOFER MEDICAL RESEARCH INSTITUTE; UNIVERSITY OF QUEENSLAND; QUEENSLAND UNIVERSITY OF TECHNOLOGY (QUT)			CI RECORDS RETAINED: 0			OI: 1343 99.0413%		2023-04-02	ALZHEIMER'S DISEASE; DEMENTIA; RISK; CAUSAL; MENDELIAN RANDOMIZATION; EDUCATION	10.1016/j.neurobiolaging.2022.07.011	ENSIONS RECORDS RETAINED: 0	CARDED: 6	ARTICLE	LICATES: 0		1558-1497	MICHELLE.LUPTON@QIMRBERGHOFER.EDU.AU	135			QUEENSLAND UNIVERSITY OF TECHNOLOGY; BOOSTING DEMENTIA LEADERSHIP FELLOWSHIP [APP1140441]; UNIVERSITY OF QUEENSLAND RESEARCH TRAINING SCHOLARSHIP; NIH/NIA [AG068026]; NHMRC [1173390]	B.L.M. IS GRATEFUL FOR SUPPORT FROM QUEENSLAND UNIVERSITY OF TECHNOLOGY THROUGH A QUT POSTGRADUATE RESEARCH SCHOLARSHIP. M.K.L. IS SUPPORTED BY A BOOSTING DEMENTIA LEADERSHIP FELLOWSHIP (APP1140441). J.G.T. IS SUPPORTED BY A UNIVERSITY OF QUEENSLAND RESEARCH TRAINING SCHOLARSHIP. E.M.D., AND Z.F.G. ARE SUPPORTED BY NIH/NIA AG068026. P.G. IS SUPPORTED BY A NHMRC INVESTIGATOR GRANT (#1173390).	6O6UM		GENOME-WIDE ASSOCIATION; MENDELIAN RANDOMIZATION; INTERVENTIONS; PERFORMANCE; VARIANTS; CHILDREN; LOCI		NEUROBIOL AGING	NEUROBIOL. AGING	ENGLISH	48
ESPESETH AS;HUANG Q;GATES A;XU M;YU Y;SIMON AJ;SHI XP;ZHANG X;HODOR P;STONE DJ;BURCHARD J;CAVET G;BARTZ S;LINSLEY P;RAY WJ;HAZUDA D	ESPESETH, AMY S.;HUANG, QIAN;GATES, ADAM;XU, MIN;YU, YUANJIANG;SIMON, ADAM J.;SHI, XIAO-PING;ZHANG, XIAOHUA;HODOR, PAUL;STONE, DAVID J.;BURCHARD, JULJA;CAVET, GUY;BARTZ, STEVEN;LINSLEY, PETER;RAY, WILLIAM J.;HAZUDA, DARIA	BEHER D, 2001, J BIOL CHEM, V276, P45394, DOI 10.1074/JBC.M103075200;BERGMAN A, 2004, J BIOL CHEM, V279, P16744, DOI 10.1074/JBC.M313999200;BERKE SJS, 2003, CURR OPIN GENET DEV, V13, P253, DOI 10.1016/S0959-437X(03)00053-4;BERTOLI-AVELLA AM, 2004, HUM GENET, V114, P413, DOI 10.1007/S00439-004-1097-7;CAI HB, 2001, NAT NEUROSCI, V4, P233, DOI 10.1038/85064;CHRISTENSEN MA, 2004, MOL CELL BIOL, V24, …											PROTEOLYSIS OF BETA-AMYLOID PRECURSOR PROTEIN (APP) INTO AMYLOID BETA PEPTIDE (A BETA) BY BETA- AND GAMMA-SECRETASES IS A CRITICAL STEP IN THE PATHOGENESIS OF ALZHEIMER'S DISEASE (AD), BUT THE PATHWAYS REGULATING SECRETASES ARE NOT FULLY CHARACTERIZED. UBIQUITINYLATION, WHICH IS DYSREGULATED IN AD, MAY AFFECT APP PROCESSING. HERE, WE DESCRIBE A SCREEN FOR APP PROCESSING MODULATORS USING AN SIRNA …				227	MERCK RES LABS, VIRUS & CELL BIOL, WEST POINT, PA 19486 USA.; ROSETTA INPHARMAT, DEPT BIOL, SEATTLE, WA 98019 USA.; ROSETTA INPHARMAT, DEPT MOL PROFILING, SEATTLE, WA 98019 USA.; MERCK RES LABS, MOL PROFILING, WEST POINT, PA 19486 USA.; MERCK RES LABS, BIOMETR RES, WEST POINT, PA 19486 USA.; MERCK RES LABS, ALZHEIMERS RES, WEST POINT, PA 19486 USA.; MERCK RES LABS, DEPT MOL & CELLULAR TECHNOL, WE…									2022-06-05	ALZHEIMER'S; BACE1 REGULATION; PPIL2; HCYP-60; SIRNA SCREEN	10.1016/j.mcn.2006.07.003			ARTICLE				DARIA_HAZUDA@MERCK.COM	235					108FE		AMYLOID PRECURSOR PROTEIN; GAMMA-SECRETASE INHIBITOR; BETA-PEPTIDE PRODUCTION; ALZHEIMERS-DISEASE; PROTEASOME PATHWAY; PRESENILIN; EXPRESSION; GENE; DEGRADATION; CLEAVAGE	3	MOL CELL NEUROSCI	MOL. CELL. NEUROSCI.	ENGLISH	44
RODRIGUEZ-MANOTAS M;AMORIN-DIAZ M;CANIZARES-HERNANDEZ F;RUIZ-ESPEJO F;MARTINEZ-VIDAL S;GONZALEZ-SARMIENTO R;MARTINEZ-HERNANDEZ P;CABEZAS-HERRERA J	RODRIGUEZ-MANOTAS, MIGUEL;AMORIN-DIAZ, MANUEL;CANIZARES-HERNANDEZ, FRANCISCO;RUIZ-ESPEJO, FRANCISCO;MARTINEZ-VIDAL, SALVADORA;GONZALEZ-SARMIENTO, ROGELIO;MARTINEZ-HERNANDEZ, PEDRO;CABEZAS-HERRERA, JUAN	ALDUDO J, 1997, ALZHEIMERS RES, V3, P141;BAGLI M, 1999, J NEUROL SCI, V167, P34, DOI 10.1016/S0022-510X(99)00131-8;BENTAHIR M, 2006, J NEUROCHEM, V96, P732, DOI 10.1111/J.1471-4159.2005.03578.X;BORCHELT DR, 1996, NEURON, V17, P1005, DOI 10.1016/S0896-6273(00)80230-5;BROOKES AJ, 1997, LANCET, V350, P336, DOI 10.1016/S0140-6736(05)63387-9;CAI XG, 1997, AM J MED GENET, V74, P202, DOI 10.1002/(SICI)1…											NUMEROUS STUDIES HAVE TESTED FOR ASSOCIATIONS BETWEEN AN INTRONIC POLYMORPHISM (RS165932) OF PRESENILIN-1 (PS-1) GENE AND THE RISK OF ALZHEIMER'S DISEASE (AD), BUT RESULTS HAVE BEEN CONFLICTING. TO THROW LIGHT ON THIS ISSUE, WE INVESTIGATE THE POSSIBLE INVOLVEMENT OF PS-1 GENOTYPE IN A CASE-CONTROL STUDY BASED ON A RELATIVELY STABLE POPULATION IN SPAIN AND A META-ANALYSIS OF PUBLISHED STUDIES. AN…				119	UNIV HOSP VIRGEN ARRIXACA, CLIN ANAL SERV, E-30120 MURCIA, SPAIN.; NEUROL SERV HOSP COMARCAL NOROESTE, E-30400 MURCIA, SPAIN.; UNIV SALAMANCA, DEPT MED, MOL MED UNIT, E-37007 SALAMANCA, SPAIN.;									2022-06-05	PRESENILIN; ALZHEIMER'S DISEASE; LATE-ONSET; POLYMORPHISM	10.1016/j.brainres.2007.07.032			ARTICLE			1872-6240	MDIAZA@MEDYNET.COM; JUAN.CABEZAS@CARM.ES	128					219ZN		CEREBRAL AMYLOID ANGIOPATHY; GAMMA-SECRETASE ACTIVITY; NO ASSOCIATION; APOLIPOPROTEIN-E; EARLY-ONSET; GENETIC ASSOCIATION; JAPANESE POPULATION; MISSENSE MUTATIONS; DEMENTIA; GENOTYPE		BRAIN RES	BRAIN RES.	ENGLISH	60
COON KD;MYERS AJ;CRAIG DW;WEBSTER JA;PEARSON JV;LINCE DH;ZISMANN VL;BEACH TG;LEUNG D;BRYDEN L;HALPERIN RF;MARLOWE L;KALEEM M;WALKER DG;RAVID R;HEWARD CB;ROGERS J;PAPASSOTIROPOULOS A;REIMAN EM;HARDY J;STEPHAN DA	COON, KEITH D.;MYERS, AMANDA J.;CRAIG, DAVID W.;WEBSTER, JENNIFER A.;PEARSON, JOHN V.;LINCE, DIANE HU;ZISMANN, VICTORIA L.;BEACH, THOMAS G.;LEUNG, DORIS;BRYDEN, LESLIE;HALPERIN, REBECCA F.;MARLOWE, LAUREN;KALEEM, MONA;WALKER, DOUGLAS G.;RAVID, RIVKA;HEWARD, CHRISTOPHER B.;ROGERS, JOSEPH;PAPASSOTIROPOULOS, ANDREAS;REIMAN, ERIC M.;HARDY, JOHN;STEPHAN, DIETRICH A.	AHMADIAN A, 2000, ANAL BIOCHEM, V280, P103, DOI 10.1006/ABIO.2000.4493;BARRETT JC, 2005, BIOINFORMATICS, V21, P263, DOI 10.1093/BIOINFORMATICS/BTH457;BERTRAM L, 2007, NAT GENET, V39, P17, DOI 10.1038/NG1934;BRAAK H, 1993, EUR NEUROL, V33, P403, DOI 10.1159/000116984;BRESLOW JL, 1982, J LIPID RES, V23, P1224;CORDER EH, 1993, SCIENCE, V261, P921, DOI 10.1126/SCIENCE.8346443;EVANS DA, 1989, JAMA-J A…											OBJECTIVE: WHILE THE APOLIPOPROTEIN E (APOE) EPSILON 4 ALLELE IS A WELL-ESTABLISHED RISK FACTOR FOR LATE-ONSET ALZHEIMER'S DISEASE (AD), INITIAL GENOME SCANS USING MICROSATELLITE MARKERS IN LATE-ONSET AD FAILED TO IDENTIFY THIS LOCUS ON CHROMOSOME 19. RECENTLY DEVELOPED METHODS FOR THE SIMULTANEOUS ASSESSMENT OF HUNDREDS OF THOUSANDS OF SINGLE NUCLEOTIDE POLYMORPHISMS (SNPS) PROMISE TO HELP MORE …				613	TGEN TRANSLAT GENOM RES INST, NEUROGENOM DIV, PHOENIX, AZ 85004 USA.; UNIV MIAMI, MILLER SCH MED, DEPT PSYCHIAT & BEHAV SCI, MIAMI, FL 33152 USA.; SUN HLTH RES INST, SUN CITY, AZ USA.; NIA, NEUROGENET LAB, NIH, BETHESDA, MD 20892 USA.; ROYAL DUTCH ACAD SCI, AMSTERDAM, NETHERLANDS.; KRONOS SCI LABS, PHOENIX, AZ USA.; UNIV ZURICH, DIV PSYCHIAT RES, ZURICH, SWITZERLAND.;									2022-06-05		10.4088/JCP.v68n0419			ARTICLE				DSTEPHAN@TGEN.ORG	618			MEDICAL RESEARCH COUNCIL [G0701075] FUNDING SOURCE: MEDLINE; NIA NIH HHS [U01 AG016976] FUNDING SOURCE: MEDLINE; NATIONAL INSTITUTE ON AGING [U01AG016976, Z01AG000950] FUNDING SOURCE: NIH REPORTER; MRC [G0701075] FUNDING SOURCE: UKRI		159OP		POPULATION; GENOTYPE; ALLELE	4	J CLIN PSYCHIAT	J. CLIN. PSYCHIATRY	ENGLISH	18
GRUPE A;ABRAHAM R;LI Y;ROWLAND C;HOLLINGWORTH P;MORGAN A;JEHU L;SEGURADO R;STONE D;SCHADT E;KARNOUB M;NOWOTNY P;TACEY K;CATANESE J;SNINSKY J;BRAYNE C;RUBINSZTEIN D;GILL M;LAWLOR B;LOVESTONE S;HOLMANS P;O'DONOVAN M;MORRIS JC;THAL L;GOATE A;OWEN MJ;WILLIAMS J	GRUPE, ANDREW;ABRAHAM, RICHARD;LI, YONGHONG;ROWLAND, CHARLES;HOLLINGWORTH, PAUL;MORGAN, ANGHARAD;JEHU, LUKE;SEGURADO, RICARDO;STONE, DAVID;SCHADT, ERIC;KARNOUB, MAHA;NOWOTNY, PETRA;TACEY, KRISTINA;CATANESE, JOSEPH;SNINSKY, JOHN;BRAYNE, CAROL;RUBINSZTEIN, DAVID;GILL, MICHAEL;LAWLOR, BRIAN;LOVESTONE, SIMON;HOLMANS, PETER;O'DONOVAN, MICHAEL;MORRIS, JOHN C.;THAL, LEON;GOATE, ALISON;OWEN, MICHAEL J.;W…	ARVANITAKIS Z, 2004, ARCH NEUROL-CHICAGO, V61, P661, DOI 10.1001/ARCHNEUR.61.5.661;BLACKER D, 2003, HUM MOL GENET, V12, P23, DOI 10.1093/HMG/DDG007;BROWSER R, 1997, BRAIN PATHOL, V7, P723;CAO HN, 2004, J CLIN ENDOCR METAB, V89, P898, DOI 10.1210/JC.2003-031361;CARRELL RW, 2002, NEW ENGL J MED, V346, P45, DOI 10.1056/NEJMRA010772;CLARIMON J, 2006, AM J HUM GENET, V78, P1082, DOI 10.1086/504727;CRA…											THIS STUDY SETS OUT TO IDENTIFY NOVEL SUSCEPTIBILITY GENES FOR LATE-ONSET ALZHEIMER'S DISEASE (LOAD) IN A POWERFUL SET OF SAMPLES FROM THE UK AND USA (1808 LOAD CASES AND 2062 CONTROLS). ALLELE FREQUENCIES OF 17 343 GENE-BASED PUTATIVE FUNCTIONAL SINGLE NUCLEOTIDE POLYMORPHISMS (SNPS) WERE TESTED FOR ASSOCIATION WITH LOAD IN A DISCOVERY CASE-CONTROL SAMPLE FROM THE UK. A TIERED STRATEGY WAS USED …				865	CELERA DIAGNOST, ALAMEDA, CA 94502 USA.; CARDIFF UNIV, WALES SCH MED, DEPT PSYCHOL MED, CARDIFF CF14 4XN, WALES.; CARDIFF UNIV, WALES SCH MED, BIOSTAT & BIOINFORMAT UNIT, CARDIFF CF14 4XN, WALES.; ROSETTA INPHARM, SEATTLE, WA 98109 USA.; WASHINGTON UNIV, SCH MED, DEPT PSYCHIAT, ST LOUIS, MO 63110 USA.; WASHINGTON UNIV, SCH MED, DEPT NEUROL, ST LOUIS, MO 63110 USA.; WASHINGTON UNIV, SCH MED, DEPT …									2022-06-05		10.1093/hmg/ddm031			ARTICLE			1460-2083	ANDREW.GRUPE@CELERADIAGNOSTICS.COM; WILLIAMSJ@CARDIFF.AC.UK	873			MRC [G0300429, G9810900] FUNDING SOURCE: UKRI; NATIONAL INSTITUTE ON AGING [P50AG005131, P50AG005681, R01AG016208, P01AG003991] FUNDING SOURCE: NIH REPORTER; MEDICAL RESEARCH COUNCIL [G0300429, G9810900] FUNDING SOURCE: MEDLINE; NIA NIH HHS [R01 AG16208, P50 AG05131, P01 AG03991, P50 AG05681] FUNDING SOURCE: MEDLINE; WELLCOME TRUST [064354] FUNDING SOURCE: MEDLINE		165HE		AMYLOID PRECURSOR PROTEIN; PARKINSON-DISEASE; PHOSPHOINOSITIDE HYDROLYSIS; DIABETES-MELLITUS; TRANSGENIC MICE; CATHEPSIN-S; BINDING; ALLELE; BRAIN; SCAN	8	HUM MOL GENET	HUM. MOL. GENET.	ENGLISH	39
MENG Y;LEE JH;CHENG R;GEORGE-HYSLOP P;MAYEUX R;FARRER LA	MENG, YAN;LEE, JOSEPH H.;CHENG, RONG;GEORGE-HYSLOP, PETER ST;MAYEUX, RICHARD;FARRER, LINDSAY A.	BARRETT JC, 2005, BIOINFORMATICS, V21, P263, DOI 10.1093/BIOINFORMATICS/BTH457;LEE JH, 2007, IN PRESS NEUROLOGY;LEE JH, 2007, ARCH NEUROL-CHICAGO, V64, P501, DOI 10.1001/ARCHNEUR.64.4.501;PURCELL S, 2007, AM J HUM GENET, V81, P559, DOI 10.1086/519795;REIMAN EM, 2007, NEURON, V54, P713, DOI 10.1016/J.NEURON.2007.05.022;ROGAEVA E, 2007, NAT GENET, V39, P168, DOI 10.1038/NG1943											SEVERAL STUDIES HAVE REPORTED AN ASSOCIATION OF ALZHEIMER'S DISEASE (AD) WITH POLYMORPHIC MARKERS IN SORLI. DATA FROM A RECENTLY PUBLISHED GENOME-WIDE ASSOCIATION STUDY IN AD HAVE BEEN MADE PUBLICLY AVAILABLE. WE TESTED THE ASSOCIATION OF AD WITH SORLI IN THIS DATASET (TRANSLATIONAL GENOMICS RESEARCH INSTITUTE; TGEN), WHICH INCLUDED 31 SORLI SINGLE NUCLEOTIDE POLYMORPHISMS (SNPS), EIGHT OF WHICH …				1761	BOSTON UNIV, SCH MED & PUBL HLTH, DEPT MED, GENET PROGRAM, BOSTON, MA 02215 USA.; BOSTON UNIV, SCH MED & PUBL HLTH, DEPT NEUROL, BOSTON, MA USA.; BOSTON UNIV, SCH MED & PUBL HLTH, DEPT GENET, BOSTON, MA USA.; BOSTON UNIV, SCH MED & PUBL HLTH, DEPT GENOM, BOSTON, MA USA.; BOSTON UNIV, SCH MED & PUBL HLTH, DEPT EPIDEMIOL, BOSTON, MA USA.; BOSTON UNIV, SCH MED & PUBL HLTH, DEPT BIOSTAT, BOSTON, MA U…									2022-06-05	ALZHEIMER DISEASE; ASSOCIATION; GENOME-WIDE ASSOCIATION STUDY; SORLI	10.1097/WNR.0b013e3282f13e7a			ARTICLE				FARRER@BU.EDU	1764			NCRR NIH HHS [RR163736] FUNDING SOURCE: MEDLINE; NIA NIH HHS [P01 AG007232, R37-AG15473, R37 AG015473, R01 AG025259, R01 AG017173, P01-AG07232, R01-AG25259, R01-AG09029, R37 AG015473-10, R01 AG009029, P30 AG013846, R37 AG015473-09, P30-AG13846, R01-AG17173] FUNDING SOURCE: MEDLINE; WELLCOME TRUST [081864] FUNDING SOURCE: MEDLINE; NATIONAL INSTITUTE ON AGING [R01AG025259, P30AG013846, R01AG009029,…		230UO			17	NEUROREPORT	NEUROREPORT	ENGLISH	6
ABRAHAM R;MOSKVINA V;SIMS R;HOLLINGWORTH P;MORGAN A;GEORGIEVA L;DOWZELL K;CICHON S;HILLMER AM;O'DONOVAN MC;WILLIAMS J;OWEN MJ;KIROV G	ABRAHAM, RICHARD;MOSKVINA, VALENTINA;SIMS, REBECCA;HOLLINGWORTH, PAUL;MORGAN, ANGHARAD;GEORGIEVA, LYUDMILA;DOWZELL, KIMBERLEY;CICHON, SVEN;HILLMER, AXEL M.;O'DONOVAN, MICHAEL C.;WILLIAMS, JULIE;OWEN, MICHAEL J.;KIROV, GEORGE	ALEXOPOULOS GS, 1988, BIOL PSYCHIAT, V23, P271, DOI 10.1016/0006-3223(88)90038-8;ANONYMOUS, 2007, NATURE, V447, P661;BARRETT JC, 2005, BIOINFORMATICS, V21, P263, DOI 10.1093/BIOINFORMATICS/BTH457;BLESSED G, 1968, BRIT J PSYCHIAT, V114, P797, DOI 10.1192/BJP.114.512.797;BUCKS RS, 1996, AGE AGEING, V25, P113, DOI 10.1093/AGEING/25.2.113;CARDON LR, 2001, NAT REV GENET, V2, P91, DOI 10.1038/35052543;…											BACKGROUND: LATE-ONSET ALZHEIMER'S DISEASE (LOAD) IS AN AGE RELATED NEURODEGENERATIVE DISEASE WITH A HIGH PREVALENCE THAT PLACES MAJOR DEMANDS ON HEALTHCARE RESOURCES IN SOCIETIES WITH INCREASINGLY AGED POPULATIONS. THE ONLY EXTENSIVELY REPLICABLE GENETIC RISK FACTOR FOR LOAD IS THE APOLIPOPROTEIN E GENE. IN ORDER TO IDENTIFY ADDITIONAL GENETIC RISK LOCI WE HAVE CONDUCTED A GENOME-WIDE ASSOCIATIO…	44				CARDIFF UNIV, SCH MED, DEPT PSYCHOL MED, CARDIFF CF14 4XN, S GLAM, WALES.; CARDIFF UNIV, SCH MED, BIOSTAT & BIOINFORMAT UNIT, CARDIFF CF14 4XN, S GLAM, WALES.; UNIV BONN, DEPT GENOM, LIFE & BRAIN CTR, D-53127 BONN, GERMANY.;									2022-06-05		10.1186/1755-8794-1-44			ARTICLE				ABRAHAMRA@CARDIFF.AC.UK; MOSKVINAV1@CARDIFF.AC.UK; SIMSRC@CARDIFF.AC.UK; HOLLINGWORTHP@CARDIFF.AC.UK; MORGANAR1@CARDIFF.AC.UK; GEORGIEVALN1@CARDIFF.AC.UK; DOWZELLKF@CARDIFF.AC.UK; SVEN.CICHON@UNI-BONN.DE; AXEL.HILLMER@UNI-BONN.DE; ODONOVANMC@CARDIFF.AC.UK; WILLIAMSJ@CARDIFF.AC.UK; OWENMJ@CARDIFF.AC.UK; KIROV@CARDIFF.AC.UK				ALZHEIMER'S RESEARCH TRUST [ART/PPG2006B/5]; MEDICAL RESEARCH COUNCIL (UK); WELSH ASSEMBLY GOVERNMENT; MRC [G9810900, G0300429] FUNDING SOURCE: UKRI; MEDICAL RESEARCH COUNCIL [G0300429, G9810900] FUNDING SOURCE: RESEARCHFISH	THIS RESEARCH WAS SUPPORTED BY FUNDING FROM THE ALZHEIMER'S RESEARCH TRUST (GRANT TO GK, JW, MJO AND MCO'D: ART/PPG2006B/5), THE MEDICAL RESEARCH COUNCIL (UK), AND THE WELSH ASSEMBLY GOVERNMENT.	531XD		SINGLE-NUCLEOTIDE POLYMORPHISMS; DEMENTIA; SCALE; DIAGNOSIS; ACCURATE; ARRAYS; GENES; RISK; TOOL		BMC MED GENOMICS	BMC MED. GENOMICS	ENGLISH	40
WARING SC;ROSENBERG RN	WARING, STEPHEN C.;ROSENBERG, ROGER N.	ALTSHULER D, 2005, NATURE, V437, P1299, DOI 10.1038/NATURE04226;*ALZGENE, ALZH RES FOR WEB SIT;AMOS CI, 2007, HUM MOL GENET, V16, PR220, DOI 10.1093/HMG/DDM161;BARRETT JC, 2006, NAT GENET, V38, P659, DOI 10.1038/NG1801;BERTRAM L, 2005, NEW ENGL J MED, V352, P884, DOI 10.1056/NEJMOA042765;BERTRAM L, 2005, J CLIN INVEST, V115, P1449, DOI 10.1172/JCI24761;BERTRAM L, 2007, NAT GENET, V39, P17, DOI 10…											THE GENETICS OF ALZHEIMER DISEASE (AD) TO DATE SUPPORT AN AGE-DEPENDENT DICHOTOMOUS MODEL WHEREBY EARLIER AGE OF DISEASE ONSET (<60 YEARS) IS EXPLAINED BY 3 FULLY PENETRANT GENES (APP [NCBI ENTREZ GENE 351], PSEN1 [NCBI ENTREZ GENE 5663], AND PSEN2 [NCBI ENTREZ GENE 5664]), WHEREAS LATER AGE OF DISEASE ONSET (>= 65 YEARS) REPRESENTING MOST CASES OF AD HAS YET TO BE EXPLAINED BY A PURELY GENETIC M…				329	UNIV TEXAS HOUSTON, SCH PUBL HLTH, UNIV TEXAS HLTH SCI CTR HOUSTON, DEPT EPIDEMIOL, HOUSTON, TX 77030 USA.; UNIV TEXAS SW MED CTR DALLAS, DEPT NEUROL, DALLAS, TX 75390 USA.; UNIV TEXAS SW MED CTR DALLAS, TEXAS ALZHEIMERS RES CONSORTIUM, DALLAS, TX 75390 USA.; UNIV N TEXAS, HLTH SCI CTR, FT WORTH, TX USA.; TEXAS TECH UNIV, HLTH SCI CTR, LUBBOCK, TX 79430 USA.; BAYLOR COLL MED, HOUSTON, TX 77030 US…									2022-06-05		10.1001/archneur.65.3.329			REVIEW			1538-3687	STEPHEN.C.WARING@UTH.TMC.EDU	334			NIA NIH HHS [P30AG12300-14] FUNDING SOURCE: MEDLINE; NATIONAL INSTITUTE ON AGING [P30AG012300] FUNDING SOURCE: NIH REPORTER		272TD		FACTOR-H POLYMORPHISM; MACULAR DEGENERATION; MISSENSE MUTATIONS; GENETIC-VARIATION; COMMON DISEASES; VARIANTS; RISK; FAMILY; REPLICATION; POPULATION	3	ARCH NEUROL-CHICAGO	ARCH. NEUROL.	ENGLISH	44
BERTRAM L;LANGE C;MULLIN K;PARKINSON M;HSIAO M;HOGAN MF;SCHJEIDE BMM;HOOLI B;DIVITO J;IONITA L;JIANG HY;LAIRD N;MOSCARILLO T;OHLSEN KL;ELLIOTT K;WANG X;HU-LINCE D;RYDER M;MURPHY A;WAGNER SL;BLACKER D;BECKER KD;TANZI RE	BERTRAM, LARS;LANGE, CHRISTOPH;MULLIN, KRISTINA;PARKINSON, MICHELE;HSIAO, MONICA;HOGAN, MEGHAN F.;SCHJEIDE, BRIT M. M.;HOOLI, BASAVARAJ;DIVITO, JASON;IONITA, LULIANA;JIANG, HONGYU;LAIRD, NAN;MOSCARILLO, THOMAS;OHLSEN, KARI L.;ELLIOTT, KATHRYN;WANG, XIN;HU-LINCE, DIANE;RYDER, MARIE;MURPHY, AMY;WAGNER, STEVEN L.;BLACKER, DEBORAH;BECKER, K. DAVID;TANZI, RUDOLPH E.	BERTRAM L, 2005, NEW ENGL J MED, V352, P884, DOI 10.1056/NEJMOA042765;BERTRAM L, 2007, NAT GENET, V39, P17, DOI 10.1038/NG1934;BLACKER D, 1997, NEUROLOGY, V48, P139, DOI 10.1212/WNL.48.1.139;BLACKER D, 2003, HUM MOL GENET, V12, P23, DOI 10.1093/HMG/DDG007;CHEN XN, 1999, GENOME RES, V9, P492;FISHER R.A., 1925, STAT METHODS RES WOR;GATZ M, 2006, ARCH GEN PSYCHIAT, V63, P168, DOI 10.1001/ARCHPSYC.63…											ALZHEIMER'S DISEASE (AD) IS A GENETICALLY COMPLEX AND HETEROGENEOUS DISORDER. TO DATE FOUR GENES HAVE BEEN ESTABLISHED TO EITHER CAUSE EARLY-ONSET AUTOSOMAL-DOMINANT AD (APP, PSEN1, AND PSEN2(1-4)) OR TO INCREASE SUSCEPTIBILITY FOR LATE-ONSET AD (APOE HOWEVER, THE HERITABILITY OF LATE-ONSET AD IS AS HIGH AS 80%,(6) AND MUCH OF THE PHENOTYPIC VARIANCE REMAINS UNEXPLAINED TO DATE. WE PERFORMED A GE…				623	MASSACHUSETTS GEN HOSP, MASS GEN INST NEURODEGENERAT DIS MIND, DEPT NEUROL, GENET & AGING RES UNIT, BOSTON, MA 02129 USA.; HARVARD UNIV, SCH PUBL HLTH, DEPT BIOSTAT, BOSTON, MA 02115 USA.; HARVARD UNIV, SCH PUBL HLTH, DEPT EPIDEMIOL, BOSTON, MA 02115 USA.; MASSACHUSETTS GEN HOSP, DEPT PSYCHIAT, GERONTOL RES UNIT, CHARLESTOWN, MA 02129 USA.; TORREYPINES THERAPEUT, LA JOLLA, CA 92037 USA.;									2022-06-05		10.1016/j.ajhg.2008.10.008			ARTICLE				TANZI@HELIX.MGH.HARVARD.EDU	632			CURE ALZHEIMER FUND; NIMH; EXTENDICARE FOUNDATION; EISAI; NATIONAL INSTITUTE ON AGING [U24AG021886] FUNDING SOURCE: NIH REPORTER	THE AUTHORS WISH TO THANK ALL FAMILIES FOR PARTICIPATING IN THIS STUDY. THIS WORK WAS SPONSORED BY GRANTS FROM THE CURE ALZHEIMER FUND (AS PART OF THE "ALZHEIMER GENORNE PROJECT"), THE NIMH, AND THE EXTENDICARE FOUNDATION. WORK COMPLETED AT TORREYPINES THERAPEUTICS AND WAS FUNDED BY EISAI. L.B. AND R.E.T. ARE CONSULTANTS TO, AND EQUITY HOLDERS IN, TORREYPINES THERAPEUTICS AND PRANA BIOTECHNOLOGY.…	373XN		FAMILY-BASED ASSOCIATION; MISSENSE MUTATIONS; ONSET; GENE; EPSILON-4; VARIANTS; CLONING; AGE	5	AM J HUM GENET	AM. J. HUM. GENET.	ENGLISH	29
BERTRAM L	BERTRAM, LARS	ALLEN NC, 2008, NAT GENET, V40, P827, DOI 10.1038/NG.171;BAGADE S, 2006, 36 M SOC NEUR ATL GA, P173;BERGEM ALM, 1997, ARCH GEN PSYCHIAT, V54, P264;BERTRAM L, 2000, SCIENCE, V290, P2302, DOI 10.1126/SCIENCE.290.5500.2302;BERTRAM L, 2005, J CLIN INVEST, V115, P1449, DOI 10.1172/JCI24761;BERTRAM L, 2008, AM J HUM GENET, V83, P623, DOI 10.1016/J.AJHG.2008.10.008;BERTRAM L, 2008, NAT REV NEUROSCI, V9,…											ALZHEIMER'S DISEASE (AD) IS A GENETICALLY COMPLEX DISEASE WHOSE PATHOGENESIS IS LARGELY INFLUENCED BY GENETIC FACTORS. THREE DECADES OF INTENSIVE RESEARCH HAVE YIELDED FOUR ESTABLISHED AD GENES (APP, PSEN1, PSEN2, APOE), AND HUNDREDS OF POTENTIAL SUSCEPTIBILITY LOCI, NONE OF WHICH HAS BEEN UNEQUIVOCALLY SHOWN TO MODIFY DISEASE RISK USING CONVENTIONAL METHODOLOGIES. THE RESULTS OF GENOME-WIDE ASSO…		MINAGAR, A	978-0-12-374833-1	167	MAX PLANCK INST MOL GENET, NEUROPSYCHIAT GENET GRP, DEPT VERTEBRATE GENOM, D-14195 BERLIN, GERMANY.; MASSACHUSETTS GEN HOSP, DEPT NEUROL, GENET & AGING RES UNIT, CHARLESTOWN, MA 02129 USA.;									2022-06-05		10.1016/S0074-7742(09)00409-7			REVIEW					184					BKB54		GENOME-WIDE ASSOCIATION; NICOTINIC ACETYLCHOLINE-RECEPTORS; AMYLOID PRECURSOR PROTEIN; SYSTEMATIC METAANALYSES; MISSENSE MUTATIONS; APOLIPOPROTEIN-E; ONSET; SUSCEPTIBILITY; AGE; LINKAGE		INT REV NEUROBIOL	INT. REV. NEUROBIOL.	ENGLISH	57
BUTLER AW;NG MYM;HAMSHERE ML;FORABOSCO P;WROE R;AL-CHALABI A;LEWIS CM;POWELL JF	BUTLER, AMY W.;NG, MANDY Y. M.;HAMSHERE, MARIAN L.;FORABOSCO, PAOLA;WROE, RICHARD;AL-CHALABI, AMMAR;LEWIS, CATHRYN M.;POWELL, JOHN F.	ASHLEY-KOCH AE, 2005, NEUROSCI LETT, V379, P199, DOI 10.1016/J.NEULET.2004.12.065;AVRAMOPOULOS D, 2005, AM J MED GENET B, V132B, P9, DOI 10.1002/AJMG.B.30074;BACANU SA, 2002, NEUROLOGY, V59, P118, DOI 10.1212/WNL.59.1.118;BERTRAM L, 2007, NAT GENET, V39, P17, DOI 10.1038/NG1934;BLACKER D, 2003, HUM MOL GENET, V12, P23, DOI 10.1093/HMG/DDG007;CURTIS D, 2001, ANN HUM GENET, V65, P473, DOI 10.1017/S…											FAMILIAL LATE-ONSET ALZHEIMER'S DISEASE (LOAD) SHOWS HIGH HERITABILITY. HOWEVER, WITH THE EXCEPTION OF APOE, NO WELL-REPLICATED SUSCEPTIBILITY GENES HAVE BEEN IDENTIFIED TO DATE. SEVERAL GENOME-WIDE LINKAGE STUDIES HAVE NOMINATED POTENTIAL SUSCEPTIBILITY LOCI BUT RESULTS ARE INCONSISTENT, WITH INDIVIDUAL SCANS SHOWING FEW SIGNIFICANT LOD SCORES. WE HAVE POOLED LINKAGE RESULTS FROM FIVE INDEPENDEN…				1037	KINGS COLL LONDON, INST PSYCHIAT, MRC CTR NEURODEGENERAT RES, DEPT NEUROSCI, LONDON SE5 8AF, ENGLAND.; KINGS COLL LONDON, INST PSYCHIAT, MRC SOCIAL GENET & DEV PSYCHIAT CTR, LONDON SE5 8AF, ENGLAND.; KINGS COLL LONDON, DEPT MED & MOL GENET, SCH MED, GUYS KINGS COLL, LONDON SE5 8AF, ENGLAND.; ST THOMAS HOSP, LONDON, ENGLAND.; CARDIFF UNIV, DEPT PSYCHOL MED, CARDIFF, WALES.; CNR, IST GENET POPOLAZ,…									2022-06-05	ALZHEIMER'S DISEASE; LATE-ONSET ALZHEIMER'S DISEASE; LINKAGE (GENETICS); META-ANALYSIS; GENOME SEARCH META-ANALYSIS	10.1016/j.neurobiolaging.2009.03.013			ARTICLE			1558-1497	W.BUTLER@IOP.KCL.AC.UK; MANDY.NG@KCL.AC.UK; HAMSHEREML@CARDIFF.AC.UK; PAOLA.FORABOSCO@KCL.AC.UK; RICHARD.WROE@GMAIL.COM; AMMAR@IOP.KCL.AC.UK; CATHRYN.LEWIS@KCL.AC.UK; J.POWELL@IOP.KCL.AC.UK	1047			UK MEDICAL RESEARCH COUNCIL; MRC [G0400960]; NIHR BRC CENTRE FOR MENTAL HEALTH AT THE SOUTH LONDON AND MAUDSLEY NHS FOUNDATION TRUST AND INSTITUTE OF PSYCHIATRY, KCL; MEDICAL RESEARCH COUNCIL [G0400960] FUNDING SOURCE: RESEARCHFISH	WE GRATEFULLY ACKNOWLEDGE THE ASSISTANCE OF DR. CAROLINE GRAFF OF KAROLINSKA INSTITUTE (SWEDEN) IN PROVIDING US WITH THE COMPLETE SETS OF GENOME-WIDE LINKAGE RESULTS FROM THEIR STUDIES. THE AUTHORS WOULD ALSO LIKE TO THANK THE TWO REVIEWERS FOR THEIR INVALUABLE COMMENTS WHICH HAVE HELPED TO MAKE THIS MANUSCRIPT MORE COMPLETE. THIS STUDY WAS A COLLABORATION BETWEEN DR. JOHN POWELL AND PROFESSOR CA…	453OI		GENOME-WIDE LINKAGE; CARIBBEAN HISPANICS; ONSET; SCREEN; SCAN; LOCUS; FAMILIES; DEMENTIA; GENES; AMISH	7	NEUROBIOL AGING	NEUROBIOL. AGING	ENGLISH	30
MIYASHITA A;ARAI H;ASADA T;IMAGAWA M;SHOJI M;HIGUCHI S;URAKAMI K;TOYABE S;AKAZAWA K;KANAZAWA I;IHARA Y;KUWANO R	MIYASHITA, AKINORI;ARAI, HIROYUKI;ASADA, TAKASHI;IMAGAWA, MASAKI;SHOJI, MIKIO;HIGUCHI, SUSUMU;URAKAMI, KATSUYA;TOYABE, SHINICHI;AKAZAWA, KOHEI;KANAZAWA, ICHIRO;IHARA, YASUO;KUWANO, RYOZO	BERTRAM L, 2007, NAT GENET, V39, P17, DOI 10.1038/NG1934;BURTON PR, 2007, NATURE, V447, P661, DOI 10.1038/NATURE05911;CHAPUIS J, 2008, NEUROBIOL DIS, V30, P103, DOI 10.1016/J.NBD.2007.12.006;CORDER EH, 1993, SCIENCE, V261, P921, DOI 10.1126/SCIENCE.8346443;DAW EW, 2000, AM J HUM GENET, V66, P196, DOI 10.1086/302710;FARRER LA, 1997, JAMA-J AM MED ASSOC, V278, P1349, DOI 10.1001/JAMA.278.16.1349;GU…											THE EPSILON 4 ALLELE OF THE APOLIPOPROTEIN E GENE (APOE) IS UNEQUIVOCALLY RECOGNIZED AS A GENETIC RISK FACTOR FOR LATE-ONSET ALZHEIMER'S DISEASE (LOAD). RECENTLY, SINGLE-NUCLEOTIDE POLYMORPHISMS (SNPS) OF THE GRB2-ASSOCIATED BINDING PROTEIN 2 GENE (GAB2) WERE SHOWN TO BE ASSOCIATED WITH LOAD IN CAUCASIANS CARRYING THE APOE-EPSILON 4 ALLELE THROUGH A GENOME-WIDE ASSOCIATION STUDY. HERE, WE ATTEMPT…				682	NIIGATA UNIV, DEPT MOL GENET, BIORESOURCE SCI BRANCH, CTR BIORESOURCES,BRAIN RES INST,CHUO KU, NIIGATA 9518585, JAPAN.; TOHOKU UNIV, DEPT GERIATR & GERONTOL, INST DEV AGING & CANC, SENDAI, MIYAGI 980, JAPAN.; UNIV TSUKUBA, INST CLIN MED, DEPT PSYCHIAT, TSUKUBA, IBARAKI 305, JAPAN.; IMAGAWA CLIN, FUKUSHIMA KU, OSAKA, JAPAN.; HIROSAKI UNIV, SCH MED, DEPT NEUROL NEUROSCI & BIOPHYSIOL SCI, HIROSAKI, …									2022-06-05	ALZHEIMER'S DISEASE; GAB2; APOE; SNP	10.1038/ejhg.2008.181			ARTICLE			1476-5438	RYOSUN@BRI.NIIGATA-U.AC.JP	686			KAKENHI	WE THANK THE PATIENTS WITH AD AND THEIR FAMILIES, AND THE CONTROL INDIVIDUALS FOR THEIR PARTICIPATION IN THIS STUDY. WE ARE VERY GRATEFUL TO THE MEMBERS OF JGSCAD FOR THE COLLECTION OF BLOOD SAMPLES: THE MEMBERS WERE LISTED PREVIOUSLY. 10,11 WE ALSO THANK K HORIGOME, M HIROSE, N YAHATA, K TAKADONO, N TAKEI, T TSUKIE, T GOHNO AND M ASAKURA FOR THEIR EXPERT TECHNICAL SUPPORT, AND NJ HALEWOOD FOR CR…	437ST		GENOME-WIDE ASSOCIATION; GENETIC ASSOCIATION; RISK; LOCI	5	EUR J HUM GENET	EUR. J. HUM. GENET.	ENGLISH	14
ANTUNEZ C;BOADA M;LOPEZ-ARRIETA J;RAMIREZ-LORCA R;HERNANDEZ I;MARIN J;MARTINEZ-LAGE P;GONZALEZ-PEREZ A;GALAN JJ;GAYAN J;REAL LM;RUIZ A	ANTUNEZ, CARMEN;BOADA, MERCE;LOPEZ-ARRIETA, JESUS;RAMIREZ-LORCA, REPOSO;HERNANDEZ, ISABEL;MARIN, JUAN;MARTINEZ-LAGE, PABLO;GONZALEZ-PEREZ, ANTONIO;JORGE GALAN, JOSE;GAYAN, JAVIER;REAL, LUIS M.;RUIZ, AGUSTIN	ANDERSSON T, 2004, EPISHEET SOFTWARE SP;BLACKER D, 2003, HUM MOL GENET, V12, P23, DOI 10.1093/HMG/DDG007;HOLMANS P, 2005, AM J MED GENET B, V135B, P24, DOI 10.1002/AJMG.B.30114;KLADNEY RD, 2000, GENE, V249, P53, DOI 10.1016/S0378-1119(00)00136-0;LI H, 2008, ARCH NEUROL-CHICAGO, V65, P45, DOI 10.1001/ARCHNEUROL.2007.3;LORCA RR, 2009, J NUTR HEALTH AGING, V13, P214;MCKHANN G, 1984, NEUROLOGY, V34, …											GOLPH2 GENE SNP VARIANTS RS10868366 AND RS7019241 WERE REPORTED TO DECREASE THE RISK OF ALZHEIMER'S DISEASE IN A RECENT WHOLE GENOME ASSOCIATION STUDY. WE HAVE INVESTIGATED THESE GENETIC VARIANTS IN 2470 INDIVIDUALS FROM SPAIN TO CONDUCT AN INDEPENDENT REPLICATION STUDY OF THE PROPOSED SNP MARKERS. WE FOUND NO EVIDENCE OF ASSOCIATION BETWEEN GOLPH2 MARKERS AND SUSCEPTIBILITY TO ALZHEIMER'S DISEAS…				751	UNIV HOSP VIRGEN ARRIXACA, DEMENTIA UNIT, MURCIA, SPAIN.; ALZHEIMUR FDN, MURCIA, SPAIN.; UNIV GEN HOSP VALL HEBRON, NEUROL SERV, BARCELONA, SPAIN.; UNIV HOSP LA PAZ CANTOBLANCO, MEMORY UNIT, MADRID, SPAIN.; NEOCODEX, DEPT STRUCT GENOM, SEVILLE, SPAIN.;									2022-06-05	ALZHEIMER'S DISEASE; COMPLEX DISEASES; GENETIC SUSCEPTIBILITY; GENOME WIDE ASSOCIATION STUDIES (GWAS); GOLPH2; HUMAN MOLECULAR GENETICS; NEURODEGENERATION	10.3233/JAD-2009-1200			ARTICLE			1875-8908	ARUIZ@NEOCODEX.ES	754			FUNDACIO ACE (BARCELONA, SPAIN); UNIDAD DE DEMENCIAS; HOSPITAL UNIVERSITARIO VIRGEN DE LA ARRIXACA (MURCIA, SPAIN); MEMORY UNIT, UNIVERSITY HOSPITAL LA PAZ-CANTOBLANCO (MADRID, SPAIN); FUNDACION ALZHEIMUR (MURCIA); MINISTERIO DE INNOVACION, MINISTERIO DE INDUSTRIA AND MINISTERIO DE EDUCACION Y CIENCIA (GOBIERNO DE ESPANA); CORPORACION TECNOLOGICA DE ANDALUCIA (CTA); AGENCIA IDEA; CONSEJERIA DE IN…	THE AUTHORS WISH TO THANK THE INDIVIDUALS WHO PARTICIPATED IN THIS STUDY. THE AUTHORS ALSO THANK TO THE PERSONNEL FROM FUNDACIO ACE (BARCELONA, SPAIN), UNIDAD DE DEMENCIAS, HOSPITAL UNIVERSITARIO VIRGEN DE LA ARRIXACA (MURCIA, SPAIN) AND MEMORY UNIT, UNIVERSITY HOSPITAL LA PAZ-CANTOBLANCO (MADRID, SPAIN) FOR THEIR CONTINUED EFFORT TO SUPPORT THIS PROJECT. THIS STUDY HAS BEEN FUNDED BY FUNDACION A…	533YY		GENOME SCREEN	4	J ALZHEIMERS DIS	J. ALZHEIMERS DIS.	ENGLISH	10
BLOM ES;GIEDRAITIS V;AREPALLI S;HAMSHERE ML;ADIGHIBE O;GOATE A;WILLIAMS J;LANNFELT L;HARDY J;WAVRANT-DE VRIEZE F;GLASER A	BLOM, ELIN S.;GIEDRAITIS, VILMANTAS;AREPALLI, SAMPATH;HAMSHERE, MARIAN L.;ADIGHIBE, OMANMA;GOATE, ALISON;WILLIAMS, JULIE;LANNFELT, LARS;HARDY, JOHN;WAVRANT-DE VRIEZE, FABIENNE;GLASER, ANNA	ABECASIS GR, 2001, BIOINFORMATICS, V17, P742, DOI 10.1093/BIOINFORMATICS/17.8.742;ANONYMOUS, 2007, NATURE, V447, P661;BLACKER D, 2003, HUM MOL GENET, V12, P23, DOI 10.1093/HMG/DDG007;BLOM ES, 2008, AM J MED GENET B, V147B, P778, DOI 10.1002/AJMG.B.30681;BROMAN KW, 1998, AM J HUM GENET, V63, P861, DOI 10.1086/302011;COON KD, 2007, J CLIN PSYCHIAT, V68, P613, DOI 10.4088/JCP.V68N0419;CORDER EH, 199…											BACKGROUND: GENOME-WIDE LINKAGE STUDIES FOR ALZHEIMER'S DISEASE HAVE IMPLICATED SEVERAL CHROMOSOMAL REGIONS AS POTENTIAL LOCI FOR SUSCEPTIBILITY GENES. METHODS: IN THE PRESENT STUDY, WE HAVE COMBINED A SELECTION OF AFFECTED RELATIVE PAIRS (ARPS) FROM THE UK AND THE USA INCLUDED IN A PREVIOUS LINKAGE STUDY BY MYERS ET AL. (AM J MED GENET, 2002), WITH ARPS FROM SWEDEN AND WASHINGTON UNIVERSITY. IN …	122				UPPSALA UNIV, DEPT PUBL HLTH & CARING SCI, SECT MOL GERIATR, UPPSALA, SWEDEN.; NIA, NEUROGENET LAB, NIH, BETHESDA, MD 20892 USA.; CARDIFF UNIV, WALES SCH MED, DEPT PSYCHOL MED, CARDIFF, S GLAM, WALES.; CARDIFF UNIV, WALES SCH MED, BIOSTAT & BIOINFORMAT UNIT, CARDIFF, S GLAM, WALES.; WASHINGTON UNIV, SCH MED, DEPT PSYCHIAT, ST LOUIS, MO 63110 USA.;									2022-06-05		10.1186/1471-2350-10-122			ARTICLE				ELIN.BLOM@PUBCARE.UU.SE; VILMANTAS.GIEDRAITIS@PUBCARE.UU.SE; AREPALLI@GRC.NIA.NIH.GOV; HAMSHEREML@CARDIFF.AC.UK; OMANMA.ADIGHIBE@STX.OX.AC.UK; GOATE@ICARUS.WUSTL.EDU; WILLIAMSJ@CARDIFF.AC.UK; LARS.LANNFELT@PUBCARE.UU.SE; J.HARDY@ION.UCL.AC.UK; WAVRANT@MAIL.NIH.GOV; ANNA.GLASER@PUBCARE.UU.SE				THE SWEDISH RESEARCH COUNCIL; THE SWEDISH ALZHEIMER FOUNDATION; APOPIS [LSHM-CT-2003-503330]; NIH [R01 AG08724]; ALZHEIMER'S RESEARCH TRUST; MEDICAL RESEARCH COUNCIL; NIA/NIH [U01 MH46281, U01 MH46290, U01 MH46373, U24 AG21886, AG16208]; NATIONAL INSTITUTE OF MENTAL HEALTH [U01MH046281, U01MH046373, U01MH046290] FUNDING SOURCE: NIH REPORTER; NATIONAL INSTITUTE ON AGING [U24AG021886, R01AG016208, …	THE AUTHORS WISH TO THANK ALL THE PARTICIPATING FAMILIES AND EVERYONE INVOLVED IN COLLECTING SAMPLES. THE SWEDISH WORK WAS SUPPORTED BY THE SWEDISH RESEARCH COUNCIL, THE SWEDISH ALZHEIMER FOUNDATION, APOPIS (CONTRACT NO. LSHM-CT-2003-503330), AND NIH GRANT NUMBER R01 AG08724. THE UK GROUP WAS SUPPORTED BY FUNDING FROM THE ALZHEIMER'S RESEARCH TRUST AND THE MEDICAL RESEARCH COUNCIL. THE USA SAMPLE…	533KN		GENOME-WIDE ASSOCIATION; GENE; FAMILIES; SCREEN; RISK; APOE; ALLELE; SCAN		BMC MED GENET	BMC MED. GENET.	ENGLISH	30
EDWARDS TL;PERICAK-VANCE M;GILBERT JR;HAINES JL;MARTIN ER;RITCHIE MD	EDWARDS, TODD L.;PERICAK-VANCE, MARGARET;GILBERT, JOHNNY R.;HAINES, JONATHAN L.;MARTIN, EDEN R.;RITCHIE, MARYLYN D.	ALVAREZ R, 1999, J NEUROL NEUROSUR PS, V67, P733, DOI 10.1136/JNNP.67.6.733;ALVAREZ V, 1999, BIOCHEM BIOPH RES CO, V264, P48, DOI 10.1006/BBRC.1999.1295;BALES KR, 1999, P NATL ACAD SCI USA, V96, P15233, DOI 10.1073/PNAS.96.26.15233;BARRETT JC, 2005, BIOINFORMATICS, V21, P263, DOI 10.1093/BIOINFORMATICS/BTH457;BASTONE L, 2004, HUM HERED, V58, P82, DOI 10.1159/000083029;BERGQVIST D, 1979, SCAND J H…											ALZHEIMER'S DISEASE (AD) IS THE MOST COMMON FORM OF PROGRESSIVE DEMENTIA IN THE ELDERLY. IT IS A NEURODEGENERATIVE DISORDER CHARACTERIZED BY THE NEUROPATHOLOGIC FINDINGS OF NEUROFIBRILLARY TANGLES AND AMYLOID PLAQUES THAT ACCUMULATE IN VULNERABLE BRAIN REGIONS. AD ETIOLOGY HAS BEEN STUDIED BY MANY GROUPS, BUT SINCE THE DISCOVERY OF THE APOE EPSILON 4 ALLELE, NO FURTHER GENES HAVE BEEN MAPPED CONC…				721	VANDERBILT UNIV, DEPT MOL PHYSIOL & BIOPHYS, CTR HUMAN GENET RES, NASHVILLE, TN 37232 USA.; UNIV MIAMI, MILLER SCH MED, MIAMI INST HUMAN GENOM, CTR GENET EPIDEMIOL & STAT GENET, MIAMI, FL 33136 USA.; UNIV MIAMI, MILLER SCH MED, MIAMI INST HUMAN GENOM, CTR GENOME TECHNOL, MIAMI, FL 33136 USA.;									2022-06-05	ALZHEIMER'S DISEASE; COMPLEX DISEASE; EPISTASIS; MULTIFACTOR DIMENSIONALITY REDUCTION; MDR-PDT	10.1002/ajmg.b.30899			REVIEW			1552-485X	RITCHIE@CHGR.MC.VANDERBILT.EDU	735			NATIONAL INSTITUTES OF HEALTH [AG20135]; NATIONAL INSTITUTE ON AGING [R01AG027944, R01AG020135, R01AG019757] FUNDING SOURCE: NIH REPORTER	THIS WORK WAS SUPPORTED BY NATIONAL INSTITUTES OF HEALTH GRANT AG20135. WE WOULD ALSO LIKE TO THANK DR. CHUN LI FOR PROVIDING FEEDBACK. WE WOULD ALSO LIKE TO THANK DANA HANCOCK FOR PROVIDING THE CODE FOR THE CONDITIONAL LOGISTIC REGRESSION IN SAS.	464BZ		ANGIOTENSIN-CONVERTING ENZYME; MULTIFACTOR-DIMENSIONALITY REDUCTION; ALPHA-T-CATENIN; INSERTION-DELETION POLYMORPHISM; AMYLOID BETA-PROTEIN; SINGLE-NUCLEOTIDE POLYMORPHISMS; E ALLELE EPSILON-4; APOLIPOPROTEIN-E; A-BETA; MYOCARDIAL-INFARCTION	5	AM J MED GENET B	AM. J. MED. GENET. B	ENGLISH	101
LINGHU B;SNITKIN ES;HU ZJ;XIA Y;DELISI C	LINGHU, BOLAN;SNITKIN, EVAN S.;HU, ZHENJUN;XIA, YU;DELISI, CHARLES	ADIE EA, 2005, BMC BIOINFORMATICS, V6, DOI 10.1186/1471-2105-6-55;ADIE EA, 2006, BIOINFORMATICS, V22, P773, DOI 10.1093/BIOINFORMATICS/BTK031;AERTS S, 2006, NAT BIOTECHNOL, V24, P537, DOI 10.1038/NBT1203;ALA U, 2008, PLOS COMPUT BIOL, V4, DOI 10.1371/JOURNAL.PCBI.1000043;ANSTEY KJ, 2008, AM J GERIAT PSYCHIAT, V16, P343, DOI 10.1097/JGP.0B013E31816B72D4;BADER GD, 2003, NUCLEIC ACIDS RES, V31, P248…											WE INTEGRATE 16 GENOMIC FEATURES TO CONSTRUCT AN EVIDENCE-WEIGHTED FUNCTIONAL-LINKAGE NETWORK COMPRISING 21,657 HUMAN GENES. THE FUNCTIONAL-LINKAGE NETWORK IS USED TO PRIORITIZE CANDIDATE GENES FOR 110 DISEASES, AND TO RELIABLY DISCLOSE HIDDEN ASSOCIATIONS BETWEEN DISEASE PAIRS HAVING DISSIMILAR PHENOTYPES, SUCH AS HYPERCHOLESTEROLEMIA AND ALZHEIMER'S DISEASE. MANY OF THESE DISEASE-DISEASE ASSOCI…	R91				BOSTON UNIV, BIOINFORMAT PROGRAM, BOSTON, MA 02215 USA.; BOSTON UNIV, DEPT CHEM, BOSTON, MA 02215 USA.;									2022-06-05		10.1186/gb-2009-10-9-r91			ARTICLE				DELISI@BU.EDU				NIH [R01 RR022971]; PHRMA FOUNDATION; NATIONAL CENTER FOR RESEARCH RESOURCES [R01RR022971] FUNDING SOURCE: NIH REPORTER	CD ACKNOWLEDGES FUNDING FROM THE NIH R01 RR022971. YX IS SUPPORTED BY A RESEARCH STARTER GRANT IN INFORMATICS FROM THE PHRMA FOUNDATION.	514VX		PROTEIN-INTERACTION NETWORK; CANDIDATE GENES; LIPID-METABOLISM; PREDICTION; DATABASE; ANNOTATION; EXPRESSION; RESOURCE; VISANT; VISUALIZATION	9	GENOME BIOL	GENOME BIOL.	ENGLISH	93
WEBSTER JA;GIBBS JR;CLARKE J;RAY M;ZHANG WX;HOLMANS P;ROHRER K;ZHAO A;MARLOWE L;KALEEM M;MCCORQUODALE DS;CUELLO C;LEUNG D;BRYDEN L;NATH P;ZISMANN VL;JOSHIPURA K;HUENTELMAN MJ;HU-LINCE D;COON KD;CRAIG DW;PEARSON JV;HEWARD CB;REIMAN EM;STEPHAN D;HARDY J;MYERS AJ	WEBSTER, JENNIFER A.;GIBBS, J. RAPHAEL;CLARKE, JENNIFER;RAY, MONIKA;ZHANG, WEIXIONG;HOLMANS, PETER;ROHRER, KRISTEN;ZHAO, ALICE;MARLOWE, LAUREN;KALEEM, MONA;MCCORQUODALE, DONALD S., III;CUELLO, CINDY;LEUNG, DORIS;BRYDEN, LESLIE;NATH, PRITI;ZISMANN, VICTORIA L.;JOSHIPURA, KETA;HUENTELMAN, MATTHEW J.;HU-LINCE, DIANE;COON, KEITH D.;CRAIG, DAVID W.;PEARSON, JOHN V.;HEWARD, CHRISTOPHER B.;REIMAN, ERIC …	ATEN JE, 2008, BMC SYST BIOL, V2, DOI 10.1186/1752-0509-2-34;BARTUS RT, 1982, SCIENCE, V217, P408, DOI 10.1126/SCIENCE.7046051;BERTRAM L, 2007, NAT GENET, V39, P17, DOI 10.1038/NG1934;BRAAK H, 1995, NEUROBIOL AGING, V16, P271, DOI 10.1016/0197-4580(95)00021-6;CHEUNG VG, 2005, NATURE, V437, P1365, DOI 10.1038/NATURE04244;COON KD, 2007, J CLIN PSYCHIAT, V68, P613, DOI 10.4088/JCP.V68N0419;DENNIS G,…											WE RECENTLY SURVEYED THE RELATIONSHIP BETWEEN THE HUMAN BRAIN TRANSCRIPTOME AND GENOME IN A SERIES OF NEUROPATHOLOGICALLY NORMAL POSTMORTEM SAMPLES. WE HAVE NOW ANALYZED ADDITIONAL SAMPLES WITH A CONFIRMED PATHOLOGIC DIAGNOSIS OF LATE-ONSET ALZHEIMER DISEASE (LOAD; FINAL N = 188 CONTROLS, 176 CASES). NINE PERCENT OF THE CORTICAL TRANSCRIPTS THAT WE ANALYZED HAD EXPRESSION PROFILES CORRELATED WITH…				445	UNIV MIAMI, MILLER SCH MED, DIV NEUROSCI, DEPT PSYCHIAT & BEHAV SCI, MIAMI, FL 33136 USA.; TRANSLAT GENOM RES INST, NEUROGENOM DIV, PHOENIX, AZ 85004 USA.; TEXAS A&M UNIV, DEPT STAT, COLLEGE STN, TX 77843 USA.; NIA, NEUROGENET LAB, BETHESDA, MD 20892 USA.; UCL, INST NEUROL, RETA LILA WESTON INST, LONDON WC1N 3BG, ENGLAND.; UCL, INST NEUROL, DEPT MOL NEUROSCI & NEURODEGENERAT DIS, LONDON WC1N 3BG,…		NACC-NEUROPATHOL GRP							2022-06-05		10.1016/j.ajhg.2009.03.011			ARTICLE			1537-6605	AMYERS@MED.MIAMI.EDU	458			MRC [G0801418, G0701075] FUNDING SOURCE: UKRI; MEDICAL RESEARCH COUNCIL [G0801418, G0701075] FUNDING SOURCE: MEDLINE; NIA NIH HHS [P30 AG019610, U01 AG016976] FUNDING SOURCE: MEDLINE; NINDS NIH HHS [R01 NS059873] FUNDING SOURCE: MEDLINE; NATIONAL INSTITUTE OF NEUROLOGICAL DISORDERS AND STROKE [R01NS059873] FUNDING SOURCE: NIH REPORTER; NATIONAL INSTITUTE ON AGING [P30AG019610, U01AG016976] FUNDIN…		433VB		WHOLE-GENOME ASSOCIATION; RISK; ONSET; MAPT; INFERENCE; VARIANTS; LOCI; APOE; TAU	4	AM J HUM GENET	AM. J. HUM. GENET.	ENGLISH	44
BI XH;ZHAO HL;ZHANG ZX;ZHANG JW	BI, XIU-HUA;ZHAO, HUA-LU;ZHANG, ZHEN-XIN;ZHANG, JUN-WU	BRUNELLI T, 2001, NEUROSCI LETT, V315, P103, DOI 10.1016/S0304-3940(01)02316-3;CHANGO A, 2000, MOL GENET METAB, V70, P310, DOI 10.1006/MGME.2000.3034;CHAPMAN J, 1998, STROKE, V29, P1401, DOI 10.1161/01.STR.29.7.1401;CLARKE R, 1998, ARCH NEUROL-CHICAGO, V55, P1449, DOI 10.1001/ARCHNEUR.55.11.1449;DEVLIN AM, 2006, AM J CLIN NUTR, V83, P708, DOI 10.1093/AJCN.83.3.708;FROSST P, 1995, NAT GENET, V10, …											WE EXAMINED POLYMORPHISMS IN REDUCED FOLATE CARRIER GENE (RFC1) AND METHYLENETETRAHYDROFOLATE REDUCTASE GENE (MTHFR) FOR ASSOCIATION WITH SPORADIC AD (SAD) IN CHINESE POPULATION. SIGNIFICANT ASSOCIATIONS OF RFC1 A80G G ALLELE AND GG GENOTYPE WITH SAD (P = 0.008, OR = 1.312, 95%CI = 1.072-1.605, AND P = 0.042, OR = 1.383, 95%CI = 1.012-1.890) WERE FOUND. FURTHER STRATIFICATION OF TOTAL SAMPLES BY …				1601	CHINESE ACAD MED SCI, NATL LAB MED MOL BIOL, INST BASIC MED SCI, BEIJING 100005, PEOPLES R CHINA.; PEKING UNION MED COLL, SCH BASIC MED, BEIJING 100005, PEOPLES R CHINA.; CHINESE ACAD MED SCI, PEKING UNION HOSP, DEPT NEUROL, BEIJING 100730, PEOPLES R CHINA.; PEKING UNION MED COLL, BEIJING 100730, PEOPLES R CHINA.;									2022-06-05	ALZHEIMER'S DISEASES; FOLATE; HOMOCYSTEINE; REDUCED FOLATE CARRIER GENE (RFC1); 5,10-METHYLENETETRAHYDROFOLATE REDUCTASE GENE (MTHFR); APOLIPOPROTEIN E GENE (APOE); POLYMORPHISMS; CHINESE	10.1016/j.neurobiolaging.2007.12.010			ARTICLE			1558-1497	JUNWU_ZHANG@PUMC.EDU.CN	1607			NATIONAL BASIC RESEARCH PROGRAM OF CHINA [2007CB946902, 2006CB504100]	THIS WORK IS SUPPORTED BY NATIONAL BASIC RESEARCH PROGRAM OF CHINA (NO. 2007CB946902 AND NO. 2006CB504100) TO J-W Z.	493VI		REDUCED FOLATE CARRIER; METHYLENETETRAHYDROFOLATE REDUCTASE GENOTYPE; TOTAL HOMOCYSTEINE; PLASMA HOMOCYSTEINE; VASCULAR DEMENTIA; RISK-FACTOR; GENE; SERUM; HYPERHOMOCYSTEINEMIA; VITAMIN-B-12	10	NEUROBIOL AGING	NEUROBIOL. AGING	ENGLISH	29
REYNOLDS CA;HONG MG;ERIKSSON UK;BLENNOW K;BENNET AM;JOHANSSON B;MALMBERG B;BERG S;WIKLUND F;GATZ M;PEDERSEN NL;PRINCE JA	REYNOLDS, CHANDRA A.;HONG, MUN-GWAN;ERIKSSON, ULRIKA K.;BLENNOW, KAJ;BENNET, ANNA M.;JOHANSSON, BOO;MALMBERG, BO;BERG, STIG;WIKLUND, FREDRIK;GATZ, MARGARET;PEDERSEN, NANCY L.;PRINCE, JONATHAN A.	ANDREASEN N, 1999, NEUROLOGY, V53, P1488, DOI 10.1212/WNL.53.7.1488;BARRETT JC, 2005, BIOINFORMATICS, V21, P263, DOI 10.1093/BIOINFORMATICS/BTH457;BEEKMAN M, 2004, GENET EPIDEMIOL, V26, P328, DOI 10.1002/GEPI.10318;BEFFERT U, 1999, MOL BRAIN RES, V68, P181, DOI 10.1016/S0169-328X(99)00073-X;BLENNOW K, 1995, MOL CHEM NEUROPATHOL, V26, P231, DOI 10.1007/BF02815140;BODZIOCH M, 1999, NAT GENET, V22, …											WE AND OTHERS HAVE CONDUCTED TARGETED GENETIC ASSOCIATION ANALYSES OF ABCA1 IN RELATION TO ALZHEIMER DISEASE RISK WITH A RESULTANT MIXTURE OF BOTH SUPPORT AND REFUTATION, BUT ALL PREVIOUS STUDIES HAVE BEEN BASED UPON ONLY A FEW MARKERS. HERE, A DETAILED SURVEY OF GENETIC VARIATION IN THE ABCA1 REGION HAS BEEN PERFORMED IN A TOTAL OF 1,567 SWEDISH DEMENTIA CASES (INCLUDING 1,275 WITH ALZHEIMER DIS…				1348	KAROLINSKA INST, DEPT MED EPIDEMIOL & BIOSTAT, S-17177 STOCKHOLM, SWEDEN.; UNIV CALIF RIVERSIDE, DEPT PSYCHOL, RIVERSIDE, CA 92521 USA.; UNIV GOTHENBURG, SAHLGRENSKA ACAD, INST NEUROSCI & PHYSIOL, MOLNDAL, SWEDEN.; UNIV GOTHENBURG, DEPT PSYCHOL, S-40530 GOTHENBURG, SWEDEN.; JONKOPING UNIV, SCH HLTH SCI, INST GERONTOL, JONKOPING, SWEDEN.; UNIV SO CALIF, DEPT PSYCHOL, LOS ANGELES, CA 90089 USA.;									2022-06-05	ABCA1; ALZHEIMER; DEMENTIA; SNP; AMYLOID	10.1002/humu.21076			ARTICLE			1098-1004	JONATHAN.PRINCE@KI.SE	1354			U.S. NATIONAL INSTITUTES OF HEALTH [AG028555, AG08724, AG08861]; SWEDISH MEDICAL RESEARCH COUNCIL [2007-2722]; NATIONAL INSTITUTE ON AGING [R01AG008861, R37AG008861, R01AG008724, R01AG028555] FUNDING SOURCE: NIH REPORTER	WE ARE GRATEFUL FOR GENEROUS FUNDING FROM THE U.S. NATIONAL INSTITUTES OF HEALTH (GRANTS AG028555, AG08724, AND AG08861) AND THE SWEDISH MEDICAL RESEARCH COUNCIL (GRANT 2007-2722).	492QY		FAMILIAL ALZHEIMERS-DISEASE; SWEDISH TWIN REGISTRY; GENOME-WIDE ASSOCIATION; CORONARY-ARTERY-DISEASE; LOW-DENSITY-LIPOPROTEIN; CASSETTE TRANSPORTER 1; APOLIPOPROTEIN-E; GENETIC-VARIANTS; TANGIER-DISEASE; CEREBROSPINAL-FLUID	9	HUM MUTAT	HUM. MUTAT.	ENGLISH	52
PANDEY JP	PANDEY, JANARDAN P.	ATHERTON A, 2000, EUR J IMMUNOL, V30, P2540, DOI 10.1002/1521-4141(200009)30:9<2540::AID-IMMU2540>3.0.CO;2-S;BERTRAM L, 2008, AM J HUM GENET, V83, P623, DOI 10.1016/J.AJHG.2008.10.008;BERTRAM L, 2008, NAT REV NEUROSCI, V9, P768, DOI 10.1038/NRN2494;BIGGAR RJ, 1984, INT J CANCER, V33, P577, DOI 10.1002/IJC.2910330505;CHU CF, 2008, J REPROD IMMUNOL, V78, P58, DOI 10.1016/J.JRI.2007.08.004;DARD P, 2…											THERE IS GROWING BODY OF EVIDENCE FOR THE INVOLVEMENT OF HERPES SIMPLEX VIRUS TYPE 1 (HSV1) IN THE ETIOLOGY OF ALZHEIMER'S DISEASE (AD). HSV1 HAS EVOLVED STRATEGIES FOR DECREASING THE EFFICACY OF THE HOST IMMUNE RESPONSE AND INTERFERING WITH VIRAL CLEARANCE. BASED ON THEIR PUTATIVE ROLE AS THE MODULATORS OF THESE IMMUNE AVOIDANCE STRATEGIES, I HYPOTHESIZE THAT IMMUNOGLOBULIN (IG) GM GENES - GENET…				753	MED UNIV S CAROLINA, DEPT MICROBIOL & IMMUNOL, CHARLESTON, SC 29425 USA.;									2022-06-05	ANTIBODY DEPENDENT CELLULAR CYTOTOXICITY; FC GAMMA RECEPTOR; GM ALLOTYPES; HERPES SIMPLEX VIRUS TYPE 1; IMMUNE EVASION	10.3233/JAD-2009-1094			ARTICLE				PANDEYJ@MUSC.EDU	756					492BP		SIMPLEX-VIRUS TYPE-1; INFLUENZAE TYPE-B; FC-RECEPTOR; ANTIBODY-RESPONSES; SUSCEPTIBILITY LOCI; ALLOTYPES; INFECTION; CHILDREN; REVEALS; CELLS	4	J ALZHEIMERS DIS	J. ALZHEIMERS DIS.	ENGLISH	27
CARRASQUILLO MM;ZOU FG;PANKRATZ VS;WILCOX SL;MA L;WALKER LP;YOUNKIN SG;YOUNKIN CS;YOUNKIN LH;BISCEGLIO GD;ERTEKIN-TANER N;CROOK JE;DICKSON DW;PETERSEN RC;GRAFF-RADFORD NR;YOUNKIN SG	CARRASQUILLO, MINERVA M.;ZOU, FANGGENG;PANKRATZ, V. SHANE;WILCOX, SAMANTHA L.;MA, LI;WALKER, LOUISE P.;YOUNKIN, SAMUEL G.;YOUNKIN, CURTIS S.;YOUNKIN, LINDA H.;BISCEGLIO, GINA D.;ERTEKIN-TANER, NILUFER;CROOK, JULIA E.;DICKSON, DENNIS W.;PETERSEN, RONALD C.;GRAFF-RADFORD, NEILL R.;YOUNKIN, STEVEN G.	BARRETT JC, 2005, BIOINFORMATICS, V21, P263, DOI 10.1093/BIOINFORMATICS/BTH457;BLANCO P, 2000, MAMM GENOME, V11, P906, DOI 10.1007/S003350010177;BLANCO-ARIAS P, 2004, MAMM GENOME, V15, P41, DOI 10.1007/S00335-003-3028-7;CORDER EH, 1994, NAT GENET, V7, P180, DOI 10.1038/NG0694-180;CORDER EH, 1993, SCIENCE, V261, P921, DOI 10.1126/SCIENCE.8346443;DURAND CM, 2006, AM J MED GENET B, V141B, P67, DOI 1…											BY ANALYZING LATE-ONSET ALZHEIMER'S DISEASE (LOAD) IN A GENOME-WIDE ASSOCIATION STUDY (313,504 SNPS, THREE SERIES, 844 CASES AND 1,255 CONTROLS) AND EVALUATING THE 25 SNPS WITH THE MOST SIGNIFICANT ALLELIC ASSOCIATION IN FOUR ADDITIONAL SERIES (1,547 CASES AND 1,209 CONTROLS), WE IDENTIFIED A SNP (RS5984894) ON XQ21.3 IN PCDH11X THAT IS STRONGLY ASSOCIATED WITH LOAD IN INDIVIDUALS OF EUROPEAN DES…				192	MAYO CLIN, COLL MED, DEPT NEUROSCI, JACKSONVILLE, FL 32224 USA.; MAYO CLIN & MAYO FDN, DIV BIOMED STAT & INFORMAT, ROCHESTER, MN 55905 USA.; MAYO CLIN, COLL MED, DEPT NEUROL, ROCHESTER, MN 55905 USA.; MAYO CLIN, COLL MED, BIOSTAT UNIT, ROCHESTER, MN 55905 USA.; MAYO CLIN, COLL MED, MAYO ALZHEIMER DIS RES CTR, ROCHESTER, MN 55905 USA.;									2022-06-05		10.1038/ng.305			ARTICLE				YOUNKIN.STEVEN@MAYO.EDU	198			US NATIONAL INSTITUTES OF HEALTH, NIA [R01 AG18023]; MAYO ALZHEIMER'S DISEASE RESEARCH CENTER [P50 AG16574]; MAYO ALZHEIMER'S DISEASE PATIENT REGISTRY [U01 AG06576]; US NATIONAL INSTITUTE ON AGING [AG25711, AG17216, AG03949]; NATIONAL CELL REPOSITORY FOR ALZHEIMER'S DISEASE (NCRAD); NATIONAL INSTITUTE ON AGING (NIA); ROBERT AND CLARICE SMITH POSTDOCTORAL FELLOWSHIP; ROBERT AND CLARICE SMITH AND A…	SUPPORT FOR THIS RESEARCH WAS PROVIDED BY GRANTS FROM THE US NATIONAL INSTITUTES OF HEALTH, NIA R01 AG18023 (N.R.G.-R., STEVEN G. YOUNKIN); MAYO ALZHEIMER'S DISEASE RESEARCH CENTER, P50 AG16574 (R.C.P., D.W.D., N.R.G.-R., STEVEN G. YOUNKIN); MAYO ALZHEIMER'S DISEASE PATIENT REGISTRY, U01 AG06576 (R. C. P.); AND US NATIONAL INSTITUTE ON AGING, AG25711, AG17216, AG03949 (D. W. D.). SAMPLES FROM THE…	403OG		EXPRESSION; POPULATION; CANDIDATE; ALLELE; BRAIN	2	NAT GENET	NATURE GENET.	ENGLISH	15
BRONNER IF;BOCHDANOVITS Z;RIZZU P;KAMPHORST W;RAVID R;VAN SWIETEN JC;HEUTINK P	BRONNER, IRAAD F.;BOCHDANOVITS, ZOLTAN;RIZZU, PATRIZIA;KAMPHORST, WOUTER;RAVID, RIVKA;VAN SWIETEN, JOHN C.;HEUTINK, PETER	BAKKER WJ, 2004, J CELL BIOL, V164, P175, DOI 10.1083/JCB.200307056;BARTHEL A, 2005, TRENDS ENDOCRIN MET, V16, P183, DOI 10.1016/J.TEM.2005.03.010;BOCHDANOVITS Z, 2003, EVOLUTION, V57, P1829;BOCHDANOVITS Z, 2003, MOL BIOL EVOL, V20, P1760, DOI 10.1093/MOLBEV/MSG179;BRAAK H, 1991, ACTA NEUROPATHOL, V82, P239, DOI 10.1007/BF00308809;BRONNER IF, 2005, BRAIN;BRONNER IF, 2007, EUR J HUM GENET, V15, P3…											BACKGROUND: UNDERSTANDING THE AETIOLOGIES OF NEURODEGENERATIVE DISEASES SUCH AS ALZHEIMER'S DISEASE (AD), PICK'S DISEASE (PID), PROGRESSIVE SUPRANUCLEAR PALSY (PSP) AND FRONTOTEMPORAL DEMENTIA (FTD) IS OFTEN HAMPERED BY THE CONSIDERABLE CLINICAL AND MOLECULAR OVERLAP BETWEEN THESE DISEASES AND NORMAL AGEING. THE DEVELOPMENT OF HIGH THROUGHPUT GENOMIC TECHNOLOGIES SUCH AS MICROARRAYS PROVIDE A NEW…	E6826													2022-06-05		10.1371/journal.pone.0006826			ARTICLE				P.HEUTINK@VUMC.NL						489JG			8	PLOS ONE	PLOS ONE	ENGLISH	49
POTKIN SG;GUFFANTI G;LAKATOS A;TURNER JA;KRUGGEL F;FALLON JH;SAYKIN AJ;ORRO A;LUPOLI S;SALVI E;WEINER M;MACCIARDI F	POTKIN, STEVEN G.;GUFFANTI, GUIA;LAKATOS, ANITA;TURNER, JESSICA A.;KRUGGEL, FRITHJOF;FALLON, JAMES H.;SAYKIN, ANDREW J.;ORRO, ALESSANDRO;LUPOLI, SARA;SALVI, ERIKA;WEINER, MICHAEL;MACCIARDI, FABIO	ALMASY L, 2008, AM J PSYCHIAT;ARVANITIS D, 2008, GENE DEV, V22, P416, DOI 10.1101/GAD.1630408;ASHBURNER J, 2000, NEUROIMAGE, V11, P805, DOI 10.1006/NIMG.2000.0582;BALDING DJ, 2006, NAT REV GENET, V7, P781, DOI 10.1038/NRG1916;BARRETT JC, 2005, BIOINFORMATICS, V21, P263, DOI 10.1093/BIOINFORMATICS/BTH457;BEKRIS LM, 2009, AM J MED GENET B;BENCE NF, 2001, SCIENCE, V292, P1552, DOI 10.1126/SCIENCE.29…											BACKGROUND: WITH THE EXCEPTION OF APOE EPSILON 4 ALLELE, THE COMMON GENETIC RISK FACTORS FOR SPORADIC ALZHEIMER'S DISEASE (AD) ARE UNKNOWN. METHODS AND FINDINGS: WE COMPLETED A GENOME-WIDE ASSOCIATION STUDY ON 381 PARTICIPANTS IN THE ADNI (ALZHEIMER'S DISEASE NEUROIMAGING INITIATIVE) STUDY. SAMPLES WERE GENOTYPED USING THE ILLUMINA HUMAN610-QUAD BEADCHIP. 516,645 UNIQUE SINGLE NUCLEOTIDE POLYMORP…	E6501						ALZHEIMERS DIS NEUROIMAGING INITIA							2022-06-05		10.1371/journal.pone.0006501			ARTICLE				SGPOTKIN@UCI.EDU				NATIONAL CENTER FOR RESEARCH RESOURCES [P20RR020837, U24RR021992] FUNDING SOURCE: NIH REPORTER; NATIONAL INSTITUTE ON AGING [U19AG010483, U01AG024904, U24AG021886] FUNDING SOURCE: NIH REPORTER; NCRR NIH HHS [P20 RR020837, U24 RR021992, P20 RR020837-01, U24-RR021992] FUNDING SOURCE: MEDLINE; NIA NIH HHS [U19 AG010483, U01 AG024904, U24 AG021886, 3 U01 AG024904-03S5, U01 AG024904-01] FUNDING SOURCE…		480MS		MILD COGNITIVE IMPAIRMENT; UBIQUITIN-PROTEASOME SYSTEM; NEURODEGENERATIVE DISORDERS; CLINICAL STATUS; AXON GUIDANCE; ONSET; MRI; APOPTOSIS; COMPLEX; VOLUME	8	PLOS ONE	PLOS ONE	ENGLISH	70
CHAPUIS J;HOT D;HANSMANNEL F;KERDRAON O;FERREIRA S;HUBANS C;MAURAGE CA;HUOT L;BENSEMAIN F;LAUMET G;AYRAL AM;FIEVET N;HAUW JJ;DEKOSKY ST;LEMOINE Y;IWATSUBO T;WAVRANT-DEVRIEZE F;DARTIGUES JF;TZOURIO C;BUEE L;PASQUIER F;BERR C;MANN D;LENDON C;ALPEROVITCH A;KAMBOH MI;AMOUYEL P;LAMBERT JC	CHAPUIS, J.;HOT, D.;HANSMANNEL, F.;KERDRAON, O.;FERREIRA, S.;HUBANS, C.;MAURAGE, C. A.;HUOT, L.;BENSEMAIN, F.;LAUMET, G.;AYRAL, A. M.;FIEVET, N.;HAUW, J. J.;DEKOSKY, S. T.;LEMOINE, Y.;IWATSUBO, T.;WAVRANT-DEVRIEZE, F.;DARTIGUES, J. F.;TZOURIO, C.;BUEE, L.;PASQUIER, F.;BERR, C.;MANN, D.;LENDON, C.;ALPEROVITCH, A.;KAMBOH, M. I.;AMOUYEL, P.;LAMBERT, J. C.	ALI S, 2007, P NATL ACAD SCI USA, V104, P18660, DOI 10.1073/PNAS.0705939104;ALPEROVITCH A, 2003, NEUROEPIDEMIOLOGY, V22, P316, DOI 10.1159/000072920;BAEKKEVOLD ES, 2003, AM J PATHOL, V163, P69, DOI 10.1016/S0002-9440(10)63631-0;BARBERGER-GATEAU P, 2007, NEUROLOGY, V69, P1921, DOI 10.1212/01.WNL.0000278116.37320.52;BENSEMAIN F, 2009, MOL PSYCHIATR, V14, P106, DOI 10.1038/SJ.MP.4002089;BERR C, 2001…											THE ONLY RECOGNIZED GENETIC DETERMINANT OF THE COMMON FORMS OF ALZHEIMER'S DISEASE (AD) IS THE EPSILON 4 ALLELE OF THE APOLIPOPROTEIN E GENE (APOE). TO IDENTIFY NEW CANDIDATE GENES, WE RECENTLY PERFORMED TRANSCRIPTOMIC ANALYSIS OF 2741 GENES IN CHROMOSOMAL REGIONS OF INTEREST USING BRAIN TISSUE OF AD CASES AND CONTROLS. FROM 82 DIFFERENTIALLY EXPRESSED GENES, 1156 POLYMORPHISMS WERE GENOTYPED IN …				1004	UNIV LILLE 2, INSERM, U744, INST PASTEUR LILLE, F-59019 LILLE, FRANCE.; INST PASTEUR, LAB BIOPUCES, LILLE, FRANCE.; UNIV LILLE 2, INSERM, U837, F-59019 LILLE, FRANCE.; GENOSCREEN, LILLE, FRANCE.; HOP LA PITIE SALPETRIERE, INSERM, IFR70, NEUROPATHOL LAB, PARIS, FRANCE.; UNIV PITTSBURGH, DEPT HUMAN GENET, PITTSBURGH, PA USA.; UNIV PITTSBURGH, ALZHEIMERS DIS RES CTR, PITTSBURGH, PA USA.; UNIV TOKYO,…									2022-06-05	ALZHEIMER; IL-33; BRAIN EXPRESSION; POLYMORPHISM; CAA	10.1038/mp.2009.10			ARTICLE			1476-5578	JEAN-CHARLES.LAMBERT@PASTEUR-LILLE.FR	1016			MINISTERE DE L'ENSEIGNEMENT SUPERIEUR ET DE LA RECHERCHE (MESR); ALZHEIMER'S ASSOCIATION [IIRG-06-25487]; FRANCE ALZHEIMER ASSOCIATION; PASTEUR INSTITUTE OF LILLE; NORD-PAS DE CALAIS; GENOSCREEN; INSERM; GENOPOLE OF LILLE; CPER-NEUROSCIENCE; US NATIONAL INSTITUTE ON AGING [AG13672, AG05133]; FONDATION POUR LA RECHERCHE MEDICALE; CAISSE NATIONALE MALADIE DES TRAVAILLEURS SALARIES; DIRECTION GENERA…	WE THANK JO ANN CAHN FOR HER HELPFUL CONTRIBUTION IN WRITING OF THE MANUSCRIPT AND DR MORISADA HAYAKAWA FOR PROVIDING US THE MONOCLONAL ST2 ANTIBODY AND RYAN MINSTER FOR TECHNICAL SUPPORT. JULIEN CHAPUIS WAS SUPPORTED BY THE MINISTERE DE L'ENSEIGNEMENT SUPERIEUR ET DE LA RECHERCHE (MESR). FRANCK HANSMANNEL WAS SUPPORTED BY THE ALZHEIMER'S ASSOCIATION (GRANT IIRG-06-25487). FAIZA BENSEMAIN WAS SUP…	509MO		CEREBRAL AMYLOID ANGIOPATHY; APOLIPOPROTEIN-E GENOTYPE; SMOOTH-MUSCLE-CELLS; A-BETA; VASCULAR DEMENTIA; IMMUNE CELLS; MAST-CELLS; ASSOCIATION; PROTEIN; RISK	11	MOL PSYCHIATR	MOL. PSYCHIATR.	ENGLISH	44
HAROLD D;ABRAHAM R;HOLLINGWORTH P;SIMS R;GERRISH A;HAMSHERE ML;PAHWA JS;MOSKVINA V;DOWZELL K;WILLIAMS A;JONES N;THOMAS C;STRETTON A;MORGAN AR;LOVESTONE S;POWELL J;PROITSI P;LUPTON MK;BRAYNE C;RUBINSZTEIN DC;GILL M;LAWLOR B;LYNCH A;MORGAN K;BROWN KS;PASSMORE PA;CRAIG D;MCGUINNESS B;TODD S;HOLMES C;MANN D;SMITH AD;LOVE S;KEHOE PG;HARDY J;MEAD S;FOX N;ROSSOR M;COLLINGE J;MAIER W;JESSEN F;SCHURMANN B…	HAROLD, DENISE;ABRAHAM, RICHARD;HOLLINGWORTH, PAUL;SIMS, REBECCA;GERRISH, AMY;HAMSHERE, MARIAN L.;PAHWA, JASPREET SINGH;MOSKVINA, VALENTINA;DOWZELL, KIMBERLEY;WILLIAMS, AMY;JONES, NICOLA;THOMAS, CHARLENE;STRETTON, ALEXANDRA;MORGAN, ANGHARAD R.;LOVESTONE, SIMON;POWELL, JOHN;PROITSI, PETROULA;LUPTON, MICHELLE K.;BRAYNE, CAROL;RUBINSZTEIN, DAVID C.;GILL, MICHAEL;LAWLOR, BRIAN;LYNCH, AOIBHINN;MORGAN,…	ABRAHAM R, 2008, BMC MED GENOMICS, V1, DOI 10.1186/1755-8794-1-44;AMOUYEL P, 2009, NAT GENET 0906, DOI DOI 10.1038/NG.439;AVRAMOPOULOS D, 2009, GENOME MED, V1, DOI 10.1186/GM34;BALES KR, 1999, P NATL ACAD SCI USA, V96, P15233, DOI 10.1073/PNAS.96.26.15233;BARRETT JC, 2005, BIOINFORMATICS, V21, P263, DOI 10.1093/BIOINFORMATICS/BTH457;BEECHAM GW, 2009, AM J HUM GENET, V84, P35, DOI 10.1016/J.AJHG.2…											WE UNDERTOOK A TWO-STAGE GENOME-WIDE ASSOCIATION STUDY (GWAS) OF ALZHEIMER'S DISEASE (AD) INVOLVING OVER 16,000 INDIVIDUALS, THE MOST POWERFUL AD GWAS TO DATE. IN STAGE 1 (3,941 CASES AND 7,848 CONTROLS), WE REPLICATED THE ESTABLISHED ASSOCIATION WITH THE APOLIPOPROTEIN E (APOE) LOCUS (MOST SIGNIFICANT SNP, RS2075650, P = 1.8 X 10(-157)) AND OBSERVED GENOME-WIDE SIGNIFICANT ASSOCIATION WITH SNPS …				1088	CARDIFF UNIV, MRC, CTR NEUROPSYCHIAT GENET & GENOM, DEPT PSYCHOL MED & NEUROL,SCH MED, CARDIFF, S GLAM, WALES.; KINGS COLL LONDON, NATL INST HLTH RES, BIOMED RES CTR MENTAL HLTH, S LONDON & MAUDSLEY NATL HLTH SERV FDN TRUST, LONDON WC2R 2LS, ENGLAND.; KINGS COLL LONDON, INST PSYCHIAT, DEPT NEUROSCI, LONDON WC2R 2LS, ENGLAND.; UNIV CAMBRIDGE, INST PUBL HLTH, CAMBRIDGE, ENGLAND.; UNIV CAMBRIDGE, CA…									2022-06-05		10.1038/ng.440			ARTICLE			1546-1718	OWENMJ@CARDIFF.AC.UK; WILLIAMSJ@CARDIFF.AC.UK	U61			WELLCOME TRUST; MEDICAL RESEARCH COUNCIL (MRC, UK); ALZHEIMER'S RESEARCH TRUST (ART); WELSH ASSEMBLY GOVERNMENT; MERCER'S INSTITUTE FOR RESEARCH ON AGEING; SOUTH WEST DEMENTIA BRAIN BANK; CHARLES WOLFSON CHARITABLE TRUST; MOTOR NEURONE DISEASE ASSOCIATION; US NATIONAL INSTITUTES OF HEALTH (NIH); BARNES JEWISH FOUNDATION; CHARLES AND JOANNE KNIGHT ALZHEIMER'S RESEARCH INITIATIVE; ROBERT AND CLARIC…	WE THANK THE INDIVIDUALS AND FAMILIES WHO TOOK PART IN THIS RESEARCH. CARDIFF UNIVERSITY WAS SUPPORTED BY THE WELLCOME TRUST, MEDICAL RESEARCH COUNCIL (MRC, UK), ALZHEIMER'S RESEARCH TRUST (ART) AND THE WELSH ASSEMBLY GOVERNMENT. ART SUPPORTED SAMPLE COLLECTIONS AT THE INSTITUTE OF PSYCHIATRY, THE SOUTH WEST DEMENTIA BANK AND THE UNIVERSITIES OF CAMBRIDGE, NOTTINGHAM, MANCHESTER AND BELFAST. THE …	500UG		SINGLE-NUCLEOTIDE POLYMORPHISMS; AMYLOID-PRECURSOR-PROTEIN; APOLIPOPROTEIN-J; BETA-PROTEIN; LARGE-SCALE; SUSCEPTIBILITY LOCI; MOUSE MODEL; IN-VITRO; CLUSTERIN; BRAIN	10	NAT GENET	NATURE GENET.	ENGLISH	58
JEONG BH;LEE KH;LEE YJ;KIM YJ;CHOI EK;KIM YH;CHO YS;CARP RI;KIM YS	JEONG, BYUNG-HOON;LEE, KYUNG-HEE;LEE, YUN-JUNG;KIM, YUN JOONG;CHOI, EUN-KYOUNG;KIM, YOUNG-HOON;CHO, YOUNG-SOOK;CARP, RICHARD I.;KIM, YONG-SUN	AMERICAN PSYCHIATRIC ASSOCIATION, 1994, DIAGN STAT MAN MENT, P143;BERTRAM L, 2005, J CLIN INVEST, V115, P1449, DOI 10.1172/JCI24761;BRATOSIEWICZ-WASIK J, 2007, NEUROSCI LETT, V411, P163, DOI 10.1016/J.NEULET.2006.08.001;BUELER H, 1993, CELL, V73, P1339, DOI 10.1016/0092-8674(93)90360-3;CASADEI VM, 2001, J NEUROL NEUROSUR PS, V71, P279, DOI 10.1136/JNNP.71.2.279;COMBARROS O, 2000, NEUROLOGY, V55, …											BACKGROUND: POLYMORPHISMS OF THE PRION PROTEIN GENE (PRNP) AT CODONS 129 AND 219 PLAY AN IMPORTANT ROLE IN THE SUSCEPTIBILITY TO CREUTZFELDT-JAKOB DISEASE (CJD), AND MIGHT BE ASSOCIATED WITH OTHER NEURODEGENERATIVE DISORDERS. SEVERAL RECENT REPORTS INDICATE THAT POLYMORPHISMS OUTSIDE THE CODING REGION OF PRNP MODULATE THE EXPRESSION OF PRION PROTEIN AND ARE ASSOCIATED WITH SPORADIC CJD, ALTHOUGH …	32				HALLYM UNIV, ILSONG INST LIFE SCI, ANYANG 431060, GYEONGGI DO, SOUTH KOREA.; SAMKWANG MED LABS, SEOUL 137887, SOUTH KOREA.; NEW YORK STATE INST BASIC RES DEV DISABIL, STATEN ISL, NY 10314 USA.;									2022-06-05		10.1186/1471-2350-10-32			ARTICLE				BHJEONG@HALLYM.AC.KR; PUREMIND72@EMPAL.COM; JJUNG0301@HALLYM.AC.KR; YUNKIM@HALLYM.AC.KR; EKCHOI@HALLYM.AC.KR; SML-YH@SMLAB.CO.KR; YSCHO@SMLAB.CO.KR; RICHARD.CARP@OMR.STATE.NY.US; YSKIM@HALLYM.AC.KR				KOREAN GOVERNMENT (MOEHRD) [KRF-2006-311-E00034]	THIS WORK WAS SUPPORTED BY THE KOREA RESEARCH FOUNDATION GRANT FUNDED BY THE KOREAN GOVERNMENT (MOEHRD) (KRF-2006-311-E00034).	442LY		PRION PROTEIN GENE; CREUTZFELDT-JAKOB-DISEASE; KOREAN POPULATION; INFLUENCE SUSCEPTIBILITY; PROMOTER POLYMORPHISMS; CODON-129; EXPRESSION; RISK; GENOTYPES; UPSTREAM		BMC MED GENET	BMC MED. GENET.	ENGLISH	39
LAMBERT JC;HEATH S;EVEN G;CAMPION D;SLEEGERS K;HILTUNEN M;COMBARROS O;ZELENIKA D;BULLIDO MJ;TAVERNIER B;LETENNEUR L;BETTENS K;BERR C;PASQUIER F;FIEVET N;BARBERGER-GATEAU P;ENGELBORGHS S;DE DEYN P;MATEO I;FRANCK A;HELISALMI S;PORCELLINI E;HANON O;DE PANCORBO MM;LENDON C;DUFOUIL C;JAILLARD C;LEVEILLARD T;ALVAREZ V;BOSCO P;MANCUSO M;PANZA F;NACMIAS B;BOSSU P;PICCARDI P;ANNONI G;SERIPA D;GALIMBERTI D…	LAMBERT, JEAN-CHARLES;HEATH, SIMON;EVEN, GAEL;CAMPION, DOMINIQUE;SLEEGERS, KRISTEL;HILTUNEN, MIKKO;COMBARROS, ONOFRE;ZELENIKA, DIANA;BULLIDO, MARIA J.;TAVERNIER, BEATRICE;LETENNEUR, LUC;BETTENS, KAROLIEN;BERR, CLAUDINE;PASQUIER, FLORENCE;FIEVET, NATHALIE;BARBERGER-GATEAU, PASCALE;ENGELBORGHS, SEBASTIAAN;DE DEYN, PETER;MATEO, IGNACIO;FRANCK, ANA;HELISALMI, SEPPO;PORCELLINI, ELISA;HANON, OLIVIER;DE…	ASHFORD JW, 2002, J ALZHEIMERS DIS, V4, P169, DOI 10.3233/JAD-2002-4307;BARRETT JC, 2005, BIOINFORMATICS, V21, P263, DOI 10.1093/BIOINFORMATICS/BTH457;BEECHAM GW, 2009, AM J HUM GENET, V84, P35, DOI 10.1016/J.AJHG.2008.12.008;BELL RD, 2007, J CEREBR BLOOD F MET, V27, P909, DOI 10.1038/SJ.JCBFM.9600419;BERTRAM L, 2008, AM J HUM GENET, V83, P623, DOI 10.1016/J.AJHG.2008.10.008;BERTRAM L, 2007, NAT …											THE GENE ENCODING APOLIPOPROTEIN E (APOE) ON CHROMOSOME 19 IS THE ONLY CONFIRMED SUSCEPTIBILITY LOCUS FOR LATE-ONSET ALZHEIMER'S DISEASE. TO IDENTIFY OTHER RISK LOCI, WE CONDUCTED A LARGE GENOME-WIDE ASSOCIATION STUDY OF 2,032 INDIVIDUALS FROM FRANCE WITH ALZHEIMER'S DISEASE (CASES) AND 5,328 CONTROLS. MARKERS OUTSIDE APOE WITH SUGGESTIVE EVIDENCE OF ASSOCIATION (P < 10(-5)) WERE EXAMINED IN COLL…				1094	INSERM, U744, F-59045 LILLE, FRANCE.; INST PASTEUR, F-59019 LILLE, FRANCE.; UNIV LILLE NORD FRANCE, LILLE, FRANCE.; COMMISSARIAT ENERGIE ATOM, CTR NATL GENOTYPAGE, INST GENOM, EVRY, FRANCE.; FAC MED & PHARM ROUEN, U614, INSERM, ROUEN, FRANCE.; VIB, NEURODEGENERAT BRAIN DIS GRP, DEPT MOL GENET, ANTWERP, BELGIUM.; INST BORN BUNGE, ANTWERP, BELGIUM.; UNIV KUOPIO, DEPT NEUROL, FIN-70211 KUOPIO, FINLA…		EUROPEAN ALZHEIMERS DIS INITIATIVE							2022-06-05		10.1038/ng.439			ARTICLE			1546-1718	PHILIPPE.AMOUYEL@PASTEUR-LILLE.FR	U68			NATIONAL FOUNDATION FOR ALZHEIMER'S DISEASE AND RELATED DISORDERS; INSTITUT PASTEUR DE LILLE; CENTRE NATIONAL DE GENOTYPAGE; FONDATION POUR LA RECHERCHE MEDICALE; CAISSE NATIONALE D'ASSURANCE MALADIE DES TRAVAILLEURS SALARIES; DIRECTION GENERALE DE LA SANTE; MUTUELLE GENERALE DE L'EDUCATION NATIONALE; INSTITUT DE LA LONGEVITE; AGENCE FRANCAISE DE SECURITE SANITAIRE DES PRODUITS DE SANTE; AQUITAIN…	THE WORK WAS MADE POSSIBLE BY THE GENEROUS PARTICIPATION OF THE CONTROL SUBJECTS, THE SUBJECTS WITH ALZHEIMER'S DISEASE, AND THEIR FAMILIES. WE THANK A. BOLAND (CENTRE NATIONAL DE GENOTYPAGE) FOR HER TECHNICAL HELP IN PREPARING THE DNA SAMPLES FOR ANALYSES. THIS WORK WAS SUPPORTED BY THE NATIONAL FOUNDATION FOR ALZHEIMER'S DISEASE AND RELATED DISORDERS, THE INSTITUT PASTEUR DE LILLE AND THE CENTR…	500UG		AMYLOID-BETA-PEPTIDE; APOLIPOPROTEIN-J; GENETIC-HETEROGENEITY; PLAQUE-FORMATION; MOUSE MODEL; A-BETA; COMPLEMENT; CLUSTERIN; EXPRESSION; RISK	10	NAT GENET	NATURE GENET.	ENGLISH	41
BENNETT DA;DE JAGER PL;LEURGANS SE;SCHNEIDER JA	BENNETT, DAVID A.;DE JAGER, PHILIP L.;LEURGANS, SUE E.;SCHNEIDER, JULIE A.	ANONYMOUS, 1997, NEUROBIOL AGING, V18, PS1;BENNETT DA, 2006, NEUROLOGY, V66, P1837, DOI 10.1212/01.WNL.0000219668.47116.E6;BENNETT DA, 2006, LANCET NEUROL, V5, P406, DOI 10.1016/S1474-4422(06)70417-3;BENNETT DA, 2005, NEUROLOGY, V64, P834, DOI 10.1212/01.WNL.0000152982.47274.9E;BENNETT DA, 2003, NEUROLOGY, V60, P246, DOI 10.1212/01.WNL.0000042478.08543.F7;BENNETT DA, 2006, NEUROEPIDEMIOLOGY, V27,…											OBJECTIVE: THE IDENTIFICATION OF SUSCEPTIBILITY ALLELES TO RISK OF ALZHEIMER DISEASE (AD) IS A MAJOR PUBLIC HEALTH PRIORITY. USING APOLIPOPROTEIN E GENOTYPE (APOE), WE EXAMINED WHETHER NEUROPATHOLOGIC INTERMEDIATE PHENOTYPES, THE PATHOLOGY UNDERLYING CLINICAL AD THAT PRESUMABLY LIES INTERMEDIATE IN THE CAUSAL CHAIN, WOULD INCREASE POWER FOR GENETIC ASSOCIATIONS. METHODS: MORE THAN 700 OLDER PERSO…				1495	RUSH ALZHEIMERS DIS CTR, CHICAGO, IL 60062 USA.; RUSH UNIV, MED CTR, DEPT NEUROL SCI, CHICAGO, IL 60612 USA.; RUSH UNIV, DEPT PATHOL NEUROPATHOL, CHICAGO, IL 60612 USA.; BRIGHAM & WOMENS HOSP, DEPT NEUROL, CTR NEUROL DIS, BOSTON, MA 02115 USA.; HARVARD UNIV, SCH MED, BOSTON, MA USA.; HARVARD UNIV, BROAD INST, PARTNERS CTR PERSONALIZED GENET MED BOSTON, CAMBRIDGE, MA 02138 USA.; HARVARD UNIV, BROA…									2022-06-05		10.1212/WNL.0b013e3181a2e87d			ARTICLE			1526-632X	DBENNETT@RUSH.EDU	1503			NIH [P30AG10161, R01AG15819, R01AG17917, K08NS46341]; NATIONAL INSTITUTE OF NEUROLOGICAL DISORDERS AND STROKE [K08NS046341] FUNDING SOURCE: NIH REPORTER; NATIONAL INSTITUTE ON AGING [R01AG017917, P30AG010161, R01AG015819] FUNDING SOURCE: NIH REPORTER	SUPPORTED BY NIH GRANTS P30AG10161, R01AG15819, R01AG17917, AND K08NS46341.	438UD		APOLIPOPROTEIN-E; COGNITIVE IMPAIRMENT; CLINICAL-DIAGNOSIS; NATIONAL-INSTITUTE; DISEASE PATHOLOGY; APOE; DEMENTIA; DECLINE; GENE; POPULATION	17	NEUROLOGY	NEUROLOGY	ENGLISH	40
FIGGINS JA;MINSTER RL;DEMIRCI FY;DEKOSKY ST;KAMBOH MI	FIGGINS, JESSICA A.;MINSTER, RYAN L.;DEMIRCI, F. YESIM;DEKOSKY, STEVEN T.;KAMBOH, M. ILYAS	BARON M, 2001, MOL PSYCHIATR, V6, P143, DOI 10.1038/SJ.MP.4000845;CLARKE GM, 2007, AM J HUM GENET, V81, P995, DOI 10.1086/521952;DAW EW, 2000, AM J HUM GENET, V66, P196, DOI 10.1086/302710;DRAZEN JM, 2007, NEW ENGL J MED, V357, P496, DOI 10.1056/NEJME078130;DUPONT WD, 1998, CONTROL CLIN TRIALS, V19, P589, DOI 10.1016/S0197-2456(98)00037-3;GATZ M, 2006, ARCH GEN PSYCHIAT, V63, P168, DOI 10.1001/AR…											ALZHEIMER'S DISEASE (AD) IS A COMPLEX AND MULTIFACTORIAL DISEASE WITH THE POSSIBLE INVOLVEMENT OF SEVERAL GENES. WITH THE EXCEPTION OF THE APOE GENE AS A SUSCEPTIBILITY MARKER, NO OTHER GENES HAVE BEEN SHOWN CONSISTENTLY TO BE ASSOCIATED WITH LATE-ONSET AD (LOAD). A RECENT GENOME-WIDE ASSOCIATION STUDY OF 17,343 GENE-BASED PUTATIVE FUNCTIONAL SINGLE NUCLEOTIDE POLYMORPHISMS (SNPS) FOUND 19 SIGNIF…				520	UNIV PITTSBURGH, GRAD SCH PUBL HLTH, DEPT HUMAN GENET, PITTSBURGH, PA 15261 USA.; UNIV PITTSBURGH, DEPT NEUROL, PITTSBURGH, PA 15260 USA.;									2022-06-05	ALZHEIMER'S DISEASE; GENETICS; AGE-AT-ONSET; DISEASE DURATION	10.1002/ajmg.b.30851			ARTICLE			1552-485X	KAMBOH@PITT.EDU	526			NATIONAL INSTITUTE ON AGING (NIA) [AG13672, AG05133]; NATIONAL CENTER FOR RESEARCH RESOURCES [P41RR006009] FUNDING SOURCE: NIH REPORTER; NATIONAL INSTITUTE ON AGING [P50AG005133, R01AG013672] FUNDING SOURCE: NIH REPORTER	GRANT SPONSOR: NATIONAL INSTITUTE ON AGING (NIA); GRANT NUMBERS: AG13672, AG05133.	452CD		GENOMEWIDE ASSOCIATION; CATHEPSIN-S; GENES	4	AM J MED GENET B	AM. J. MED. GENET. B	ENGLISH	13
RADEMAKERS R;ROVELET-LECRUX A	RADEMAKERS, ROSA;ROVELET-LECRUX, ANNE	ABRAHAM R, 2008, BMC MED GENOMICS, V1, DOI 10.1186/1755-8794-1-44;AMADOR-ORTIZ C, 2007, ANN NEUROL, V61, P435, DOI 10.1002/ANA.21154;AMBROS V, 2001, CELL, V107, P823, DOI 10.1016/S0092-8674(01)00616-X;BAKER M, 2006, NATURE, V442, P916, DOI 10.1038/NATURE05016;BATEMAN A, 1998, J ENDOCRINOL, V158, P145, DOI 10.1677/JOE.0.1580145;BEECHAM GW, 2009, AM J HUM GENET, V84, P35, DOI 10.1016/J.AJHG.2008.12…											OUR UNDERSTANDING OF THE MOLECULAR GENETIC BASIS OF TWO COMMON NEURODEGENERATIVE DEMENTIAS, ALZHEIMER'S DISEASE (AD) AND FRONTOTEMPORAL LOBAR DEGENERATION (FTLD), HAS GREATLY ADVANCED IN RECENT YEARS. PROGRANULIN MUTATIONS WERE IDENTIFIED AS A MAJOR CAUSE OF FTLD AND A POTENTIAL SUSCEPTIBILITY FACTOR FOR OTHER FORMS OF DEMENTIA. IN ADDITION, THROUGH COPY-NUMBER ANALYSES OF PREVIOUSLY IDENTIFIED D…				451	MAYO CLIN, DEPT NEUROSCI, JACKSONVILLE, FL 32224 USA.; UNIV ROUEN, INSERM, U614, FAC MED,INST BIOMED RES, F-76000 ROUEN, FRANCE.;									2022-06-05		10.1016/j.tins.2009.05.005			REVIEW			1878-108X	RADEMAKERS.ROSA@MAYO.EDU	461			NATIONAL INSTITUTES OF HEALTH [P50 AG16574]; PACIFIC ALZHEIMER RESEARCH FOUNDATION; ASSOCIATION FOR FRONTOTEMPORAL DEMENTIA; NATIONAL INSTITUTE ON AGING [P50AG016574] FUNDING SOURCE: NIH REPORTER	WE WOULD LIKE TO THANK THE FAMILIES WHO CONTRIBUTED SAMPLES THAT WERE CRITICALLY IMPORTANT TO PAST, PRESENT AND FUTURE RESEARCH. WE ALSO THANK RICHARD CROOK FOR PREPARATION OF FIGURE 2 AND DOMINIQUE CAMPION FOR CAREFUL READING OF THE MANUSCRIPT. RESEARCH IN THE AUTHORS' LABORATORY WAS SUPPORTED BY THE NATIONAL INSTITUTES OF HEALTH (WWW.NIH.GOV; MAYO CLINIC ADRC GRANT P50 AG16574), THE PACIFIC ALZ…	489HW		FRONTOTEMPORAL LOBAR DEGENERATION; GENOME-WIDE ASSOCIATION; ONSET ALZHEIMERS-DISEASE; AMYOTROPHIC-LATERAL-SCLEROSIS; APOLIPOPROTEIN-E; NO ASSOCIATION; EPITHELIN PRECURSOR; LOCUS DUPLICATION; MISSENSE MUTATION; TARDBP MUTATIONS	8	TRENDS NEUROSCI	TRENDS NEUROSCI.	ENGLISH	117
LIU W;DING JH;GIBBS JR;WANG SJ;HARDY J;SINGLETON A	LIU, WEI;DING, JINHUI;GIBBS, JESSE RAPHAEL;WANG, SUE JANE;HARDY, JOHN;SINGLETON, ANDREW	CLARIMON J, 2008, NEUROBIOL AGING, DOI DOI 10.1016/J.NEUR0BIOLAGING.2008.02.008;COON KD, 2007, J CLIN PSYCHIAT, V68, P613, DOI 10.4088/JCP.V68N0419;FARRER LA, 1997, JAMA-J AM MED ASSOC, V278, P1349, DOI 10.1001/JAMA.278.16.1349;GSCHWEND M, 1996, AM J HUM GENET, V59, P377;GUNDERSON KL, 2005, NAT GENET, V37, P549, DOI 10.1038/NG1547;HINDS DA, 2005, SCIENCE, V307, P1072, DOI 10.1126/SCIENCE.1105436;…											HERE WE PROPOSE A SIMPLE STATISTICAL ALGORITHM FOR RAPIDLY SCORING LOCI ASSOCIATED WITH DISEASE OR TRAITS DUE TO RECESSIVE MUTATIONS OR DELETIONS USING GENOME-WIDE SINGLE NUCLEOTIDE POLYMORPHISM GENOTYPING CASE-CONTROL DATA IN UNRELATED INDIVIDUALS. THIS ALGORITHM IDENTIFIES LOCI BY DEFINING HOMOZYGOUS SEGMENTS OF THE GENOME PRESENT AT SIGNIFICANTLY DIFFERENT FREQUENCIES BETWEEN CASES AND CONTROL…	304				US FDA, OFF BIOSTAT, OTS, CTR DRUG EVALUAT & RES, SILVER SPRING, MD 20993 USA.; NIA, NEUROGENET LAB, BETHESDA, MD 20892 USA.; UCL, DEPT MOL NEUROSCI, LONDON, ENGLAND.; UCL, INST NEUROL, RETA LILA WESTON LABS, LONDON, ENGLAND.;									2022-06-05	DISEASE NETWORK; HOMOZYGOUS SEGMENTS; RISK LOCI; STATISTICAL ALGORITHM; WHOLE-GENOME SCREENING	10.1038/msb.2009.53			ARTICLE				WEI.LIU@FDA.HHS.GOV				NATIONAL INSTITUTE ON AGING; NATIONAL INSTITUTES OF HEALTH AND DEPARTMENT OF HEALTH AND HUMAN SERVICES [AG000950-07]; NATIONAL INSTITUTE ON AGING [Z01AG000950] FUNDING SOURCE: NIH REPORTER; MRC [G0701075] FUNDING SOURCE: UKRI; MEDICAL RESEARCH COUNCIL [G0701075] FUNDING SOURCE: RESEARCHFISH	THIS STUDY WAS SUPPORTED BY THE INTRAMURAL PROGRAM OF THE NATIONAL INSTITUTE ON AGING, NATIONAL INSTITUTES OF HEALTH AND DEPARTMENT OF HEALTH AND HUMAN SERVICES, PROJECT NUMBER AG000950-07. THIS STUDY USED HIGH-PERFORMANCE COMPUTATIONAL CAPABILITIES OF THE BIOWULF SYSTEMS AT THE NATIONAL INSTITUTES OF HEALTH, BETHESDA, MD (HTTP://HELIX.NIH.GOV).	502JZ		ASSOCIATION; GENE; AGE; POLYMORPHISMS; GENOTYPE; REVEALS; APOE; DNA		MOL SYST BIOL	MOL. SYST. BIOL.	ENGLISH	20
BEECHAM GW;MARTIN ER;LI YJ;SLIFER MA;GILBERT JR;HAINES JL;PERICAK-VANCE MA	BEECHAM, GARY W.;MARTIN, EDEN R.;LI, YI-JU;SLIFER, MICHAEL A.;GILBERT, JOHN R.;HAINES, JONATHAN L.;PERICAK-VANCE, MARGARET A.	ABECASIS GR, 2001, BIOINFORMATICS, V17, P742, DOI 10.1093/BIOINFORMATICS/17.8.742;ARMITAGE P, 1955, BIOMETRICS, V11, P375, DOI 10.2307/3001775;BARRETT JC, 2005, BIOINFORMATICS, V21, P263, DOI 10.1093/BIOINFORMATICS/BTH457;BERGEM ALM, 1994, CLIN GENET, V46, P144;BERTRAM L, 2007, NAT GENET, V39, P17, DOI 10.1038/NG1934;BETTENS K, 2008, HUM MUTAT, V29, P769, DOI 10.1002/HUMU.20725;CANNON TD, 2005, A…											ONLY APOLIPOPROTEIN E POLYMORPHISMS HAVE BEEN CONSISTENTLY ASSOCIATED WITH THE RISK OF LATE-ONSET ALZHEIMER DISEASE (LOAD), BUT THEY REPRESENT ONLY A MINORITY OF THE UNDERLYING GENETIC EFFECT. TO IDENTIFY ADDITIONAL LOAD RISK LOCI, WE PERFORMED A GENOME-WIDE ASSOCIATION STUDY (GWAS) ON 492 LOAD CASES AND 498 COGNITIVE CONTROLS USING ILLUMINA'S HUMANHAP550 BEADCHIP. AN ADDITIONAL 238 CASES AND 220…				35	UNIV MIAMI, MILLER SCH MED, MIAMI INST HUMAN GENOM, MIAMI, FL 33101 USA.; DUKE UNIV, MED CTR, CTR HUMAN GENET, DURHAM, NC 27710 USA.; DUKE UNIV, MED CTR, DEPT BIOSTAT & BIOINFORMAT, DURHAM, NC 27710 USA.; VANDERBILT UNIV, MED CTR, VANDERBILT CTR HUMAN GENET RES, NASHVILLE, TN 37232 USA.;									2022-06-05		10.1016/j.ajhg.2008.12.008			ARTICLE			1537-6605	MPERICAK@MED.MIAMI.EDU	43			NATIONAL INSTITUTE ON AGING [AG20135, AG19757]; NATIONAL INSTITUTE OF NEUROLOGICAL DISORDERS AND STROKE [NS31153]; NATIONAL INSTITUTES OF HEALTH; ALZHEIMER'S ASSOCIATION; INSTITUT DE FRANCE; NATIONAL INSTITUTE OF NEUROLOGICAL DISORDERS AND STROKE [R01NS031153] FUNDING SOURCE: NIH REPORTER; NATIONAL INSTITUTE ON AGING [U24AG021886, R01AG027944, R01AG020135, R01AG019757] FUNDING SOURCE: NIH REPORTER	WE THANK THE AD PATIENTS AND THEIR FAMILIES FOR PARTICIPATING IN OUR STUDY. WE ALSO THANK THE CLINICAL AND RESEARCH STAFF OF THE MIAMI INSTITUTE FOR HUMAN GENOMICS AND THE VANDERBILT CENTER FOR HUMAN GENETICS RESEARCH; PARTICULARLY PAUL GALLINS, CAROL HAYNES, CHRIS POTOCKY, KAREN SOLDANO, HEIDI MUNGER, SIMON GREGORY, AND SUSAN SLIFER. THIS WORK WAS SUPPORTED BY THE NATIONAL INSTITUTE ON AGING (GR…	397RJ		LR11/SORLA EXPRESSION; APOLIPOPROTEIN-E; CANDIDATE GENES; LINKAGE PHASE; SORL1; HAPLOTYPE; MEMORY; DISC1; TESTS; SCHIZOPHRENIA	1	AM J HUM GENET	AM. J. HUM. GENET.	ENGLISH	57
BELBIN O;BEAUMONT H;WARDEN D;SMITH AD;KALSHEKER N;MORGAN K	BELBIN, OLIVIA;BEAUMONT, HELEN;WARDEN, DONALD;SMITH, A. DAVID;KALSHEKER, NOOR;MORGAN, KEVIN	ARARIA-GOUMIDI L, 2002, J NEURAL TRANSM, V109, P1023, DOI 10.1007/S007020200085;BAGLI M, 1999, J NEUROL SCI, V167, P34, DOI 10.1016/S0022-510X(99)00131-8;BATES D.M., 2000, MIXED EFFECTS MODELS, DOI DOI 10.1007/978-1-4419-0318-1;BELBIN O, NEUROBIOL A IN PRESS, DOI DOI 10.1016/J.NEUROBIOLAGING.2007.02.21;BELBIN O, 2007, HUM MOL GENET, V16, P2199, DOI 10.1093/HMG/DDM171;BIERNAT J, 1992, EMBO J, V11,…											MUTATIONS IN AMYLOID PRECURSOR PROTEIN (APP) AND PRESENILIN (PSEN) GENES ARE KNOWN TO CAUSE FAMILIAL EARLY-ONSET ALZHEIMER'S DISEASE (AD), WHICH ACCOUNT FOR AROUND 5% OF AD CASES. GENETIC ASSOCIATIONS FOR THE REMAINING "SPORADIC" CASES. OTHER THAN THE RISKS ASSOCIATED WITH THE APOLIPOPROTEIN (APOE) EA ALLELE ARE CURRENTLY NOT FULLY ESTABLISHED. THE AIM OF THIS STUDY WAS TO INVESTIGATE WHETHER SIN…				1992	UNIV NOTTINGHAM, QUEENS MED CTR, INST GENET, DIV CLIN CHEM, NOTTINGHAM NG7 2UH, ENGLAND.; OPTIMA, OXFORD CTR GENE FUNCT, DEPT PHYSIOL ANAT & GENET, OXFORD OX1 3PT, ENGLAND.;									2022-06-05	ALZHEIMER'S DISEASE; COGNITIVE DECLINE; PRESENILIN 1; SINGLE NUCLEOTIDE POLYMORPHISMS	10.1016/j.neurobiolaging.2008.02.013			ARTICLE			1558-1497		1999			CHARLES WOLFSON CHARITABLE TRUST; NORMAN COLLISSON FOUNDATION; ALZHEIMER'S RESEARCH TRUST; MERCK AND CO INC; ALZHEIMERS RESEARCH UK [ART-PPG2008A-3, ART-EG2005A-1] FUNDING SOURCE: RESEARCHFISH	WE WOULD LIKE TO THANK THE ALZHEIMER'S RESEARCH TRUST FOR FUNDING THIS COLLABORATION. ALE WOULD ALSO LIKE TO THANK OPTIMA FOR PROVIDING THE OXFORD SAMPLE COLLECTION USED IN THIS STUDY AND ALL THE PATIENTS, CAREGIVERS, AND VOLUNTEERS. WE ACKNOWLEDGE ESPECIALLY THE HELP OF ELIZABETH KING AND THE RESEARCH NURSING TEAM AND, FOR HISTOPATHOLOGY, PROFESSOR M. ESIRI AND DR. C. JOACHIM. OPTIMA IS SUPPORTE…	512LZ		AMYLOID PRECURSOR PROTEIN; PRESENILIN-1 GENE; INTRONIC POLYMORPHISM; REGULATORY REGION; NO ASSOCIATION; BETA-PROTEIN; VARIABLE EXPRESSION; TAU-PROTEIN; RISK; POPULATION	12	NEUROBIOL AGING	NEUROBIOL. AGING	ENGLISH	45
BETTENS K;BROUWERS N;ENGELBORGHS S;DE POOTER T;DE DEYN PP;SLEEGERS K;VAN BROECKHOVEN C	BETTENS, KAROLIEN;BROUWERS, NATHALIE;ENGELBORGHS, SEBASTIAAN;DE POOTER, TIM;DE DEYN, PETER P.;SLEEGERS, KRISTEL;VAN BROECKHOVEN, CHRISTINE	BARRETT JC, 2005, BIOINFORMATICS, V21, P263, DOI 10.1093/BIOINFORMATICS/BTH457;BERTRAM L, 2007, NAT GENET, V39, P17, DOI 10.1038/NG1934;BETTENS K, 2008, HUM MUTAT IN PRESS;BROUWERS N, 2006, BRAIN, V129, P2984, DOI 10.1093/BRAIN/AWL212;COLHOUN HM, 2003, LANCET, V361, P865, DOI 10.1016/S0140-6736(03)12715-8;CONRAD DF, 2006, NAT GENET, V38, P1251, DOI 10.1038/NG1911;COON KD, 2007, J CLIN PSYCHIAT, V…											GENETIC ASSOCIATION OF THE DYNAMIN BINDING PROTEIN GENE (DNMBP) ON CHROMOSOME 10 WITH LATE-ONSET ALZHEIMER'S DISEASE (AD) WAS REPORTED AMONG JAPANESE. HERE, WE ASSESSED THE GENETIC ROLE OF DNMBP IN AN EXTENDED BELGIAN AD GROUP USING A GENE-WIDE ASSOCIATION APPROACH. A TOTAL OF 18 SNPS ACROSS THE DNMBP LOCUS WERE GENOTYPED IN 555 LATE-ONSET AD PATIENTS AND 638 HEALTHY CONTROL INDIVIDUALS. SIGNIFIC…				2000	UNIV ANTWERP, VIB, DEPT MOL GENET, NEURODEGENERAT BRAIN DIS GRP, B-2610 ANTWERP, BELGIUM.; UNIV ANTWERP, INST BORN BUNGE, NEUROGENET LAB, B-2610 ANTWERP, BELGIUM.; UNIV ANTWERP, INST BORN BUNGE, LAB NEUROCHEM & BEHAV, B-2610 ANTWERP, BELGIUM.; ZNA MIDDELHEIM, MEMORY CLIN, B-2020 ANTWERP, BELGIUM.; ZNA MIDDELHEIM, DIV NEUROL, B-2020 ANTWERP, BELGIUM.;									2022-06-05	ALZHEIMER'S DISEASE; DEMENTIA; ASSOCIATION STUDY; DYNAMIN BINDING PROTEIN GENE; CHROMOSOME 10	10.1016/j.neurobiolaging.2008.02.003			ARTICLE			1558-1497		2009			UNIVERSITY OF ANTWERP; INTERUNIVERSITY ATTRACTION POLES (IUAP) [P6/43]; MEDICAL RESEARCH FOUNDATION AND NEUROSEARCH; ANTWERP, BELGIUM; FWO-F	WE ARE GRATEFUL TO THE PARTICIPANTS OF THIS STUDY FOR THEIR COOPERATION. WE ALSO ACKNOWLEDGE THE PERSONNEL OF THE GENETIC SERVICE FACILITY (HTTP://WWW. VIBGENETICSERVICEFACILITY.BE/) AND THE BIOBANK OF THE INSTITUTE BORN-BUNGE. THIS WORK WAS SUPPORTED BY SPECIAL RESEARCH FUND OF THE UNIVERSITY OF ANTWERP; THE FUND FOR SCIENTIFIC RESEARCH-FLANDERS (FWO-F); THE STICHTING ALZHEIMER ONDERZOEK AND THE…	512LZ		APOE EPSILON-4; HUMAN GENOME; DISEASE; LINKAGE; GENES; PROTEIN; CHROMOSOME-10; DYNAMIN; TRAITS; LOCUS	12	NEUROBIOL AGING	NEUROBIOL. AGING	ENGLISH	29
KHOURY MJ;BERTRAM L;BOFFETTA P;BUTTERWORTH AS;CHANOCK SJ;DOLAN SM;FORTIER I;GARCIA-CLOSAS M;GWINN M;HIGGINS JPT;JANSSENS ACJW;OSTELL J;OWEN RP;PAGON RA;REBBECK TR;ROTHMAN N;BERNSTEIN JL;BURTON PR;CAMPBELL H;CHOCKALINGAM A;FURBERG H;LITTLE J;O'BRIEN TR;SEMINARA D;VINEIS P;WINN DM;YU W;IOANNIDIS JPA	KHOURY, MUIN J.;BERTRAM, LARS;BOFFETTA, PAOLO;BUTTERWORTH, ADAM S.;CHANOCK, STEPHEN J.;DOLAN, SIOBHAN M.;FORTIER, ISABEL;GARCIA-CLOSAS, MONTSERRAT;GWINN, MARTA;HIGGINS, JULIAN P. T.;JANSSENS, A. CECILE J. W.;OSTELL, JAMES;OWEN, RYAN P.;PAGON, ROBERTA A.;REBBECK, TIMOTHY R.;ROTHMAN, NATHANIEL;BERNSTEIN, JONINE L.;BURTON, PAUL R.;CAMPBELL, HARRY;CHOCKALINGAM, ANAND;FURBERG, HELENA;LITTLE, JULIAN;O'…	ALLEN NC, 2008, NAT GENET, V40, P827, DOI 10.1038/NG.171;BERTRAM L, 2007, NAT GENET, V39, P17, DOI 10.1038/NG1934;BODMER W, 2008, NAT GENET, V40, P695, DOI 10.1038/NG.F.136;BURTON PR, 2000, AM J HUM GENET, V67, P1505, DOI 10.1086/316899;*CDCP OFF PUBL HLT, 2006, HUGENET WORKSH ASS C;CHANOCK SJ, 2007, NATURE, V447, P655, DOI 10.1038/447655A;COTTON RGH, 2007, NAT GENET, V39, P433, DOI 10.1038/NG202…											GENOME-WIDE ASSOCIATION STUDIES (GWAS) HAVE LED TO A RAPID INCREASE IN AVAILABLE DATA ON COMMON GENETIC VARIANTS AND PHENOTYPES AND NUMEROUS DISCOVERIES OF NEW LOCI ASSOCIATED WITH SUSCEPTIBILITY TO COMMON COMPLEX DISEASES. INTEGRATING THE EVIDENCE FROM GWAS AND CANDIDATE GENE STUDIES DEPENDS ON CONCERTED EFFORTS IN DATA PRODUCTION, ONLINE PUBLICATION, DATABASE DEVELOPMENT, AND CONTINUOUSLY UPDAT…				269	CTR DIS CONTROL & PREVENT, OFF PUBL HLTH GENOM, NATL CTR CHRON DIS PREVENT & HLTH PROMOT, ATLANTA, GA 30341 USA.; MASSACHUSETTS GEN HOSP, GENET & AGING RES UNIT, CHARLESTOWN, MA USA.; INT AGCY RES CANC, F-69372 LYON, FRANCE.; UNIV CAMBRIDGE, MOL EPIDEMIOL UNIT, CAMBRIDGE, ENGLAND.; NCI, DIV CANC EPIDEMIOL & GENET, BETHESDA, MD 20892 USA.; MONTEFIORE MED CTR, ALBERT EINSTEIN COLL MED, BRONX, NY 10…									2022-06-05	ASSOCIATION; DATABASE; ENCYCLOPEDIAS; EPIDEMIOLOGIC METHODS; GENOME; HUMAN; GENOME-WIDE ASSOCIATION STUDY; GENOMICS; META-ANALYSIS	10.1093/aje/kwp119			ARTICLE			1476-6256	MUKL@CDC.GOV	279			MRC [MC_U105285807] FUNDING SOURCE: UKRI; MEDICAL RESEARCH COUNCIL [G0801056B] FUNDING SOURCE: RESEARCHFISH; BRITISH HEART FOUNDATION [RG/08/014/24067] FUNDING SOURCE: MEDLINE; MEDICAL RESEARCH COUNCIL [MC_U105285807] FUNDING SOURCE: MEDLINE; NCI NIH HHS [K07 CA118412, K07 CA118412-04] FUNDING SOURCE: MEDLINE; NCRR NIH HHS [UL1 RR025752] FUNDING SOURCE: MEDLINE; NATIONAL CANCER INSTITUTE [ZIACP00…		475BH		SYSTEMATIC METAANALYSES; BLADDER-CANCER; COMMON; REPLICATION; VARIANTS; LOCI; SUSCEPTIBILITY; HETEROGENEITY; EPIDEMIOLOGY; PROBABILITY	3	AM J EPIDEMIOL	AM. J. EPIDEMIOL.	ENGLISH	53
CLARIMON J;DJALDETTI R;LLEO A;GUERREIRO RJ;MOLINUEVO JL;PAISAN-RUIZ C;GOMEZ-ISLA T;BLESA R;SINGLETON A;HARDY J	CLARIMON, J.;DJALDETTI, R.;LLEO, A.;GUERREIRO, R. J.;MOLINUEVO, J. L.;PAISAN-RUIZ, C.;GOMEZ-ISLA, T.;BLESA, R.;SINGLETON, A.;HARDY, J.	BERTRAM L, 2007, NAT GENET, V39, P17, DOI 10.1038/NG1934;CAMPION D, 1999, AM J HUM GENET, V65, P664, DOI 10.1086/302553;CRUTS M, 1998, HUM MOL GENET, V7, P43, DOI 10.1093/HMG/7.1.43;FARRER LA, 2003, HUM MOL GENET, V12, P415, DOI 10.1093/HMG/DDG037;GIBBS JR, 2006, PLOS GENET, V2, P1511, DOI 10.1371/JOURNAL.PGEN.0020150;IAFRATE AJ, 2004, NAT GENET, V36, P949, DOI 10.1038/NG1416;KORBEL JO, 2007, SCI…											EARLY-ONSET. ALZHEIMER'S DISEASE (EOAD) IS A CLINICALLY AND GENETICALLY HETEROGENEOUS CONDITION IN WHICH THE TYPICAL FEATURES APPEAR SIGNIFICANTLY EARLIER IN LIFE (BEFORE 65 YEARS). MUTATIONS IN THREE GENES (PSEN1, PSEN2, AND APP) HAVE BEEN IDENTIFIED IN AUTOSOMAL DOMINANT FORMS OF EOAD. HOWEVER, IN ABOUT 50% OF MENDELIAN CASES AND IN MOST OF THE SPORADIC EOAD PATIENTS, NO MUTATIONS HAVE BEEN FOU…				1986	HOSP SANTA CREU & SANT PAU, DEPT NEUROL, ALZHEIMERS LAB, MEMORY UNIT, BARCELONA 08025, SPAIN.; HOSP SANTA CREU & SANT PAU, CIBERNED, BARCELONA 08025, SPAIN.; RABIN MED CTR, DEPT NEUROL, PETAH TIQWA, ISRAEL.; FELSENSTEIN RES CTR, PETAH TIQWA, ISRAEL.; TEL AVIV UNIV, SACKLER SCH MED, IL-69978 TEL AVIV, ISRAEL.; NIA, NEUROGENET LAB, NIH, BETHESDA, MD 20892 USA.; UNIV COIMBRA, CTR NEUROSCI & CELL BIO…									2022-06-05	DEMENTIA; ALZHEIMER'S DISEASE, GENETICS; EARLY-ONSET; RECESSIVE; AUTOZYGOSITY	10.1016/j.neurobiolaging.2008.02.008			ARTICLE					1991			"CIBERNED", MINISTERIO DE SANIDAD Y CONSURNO, SPAIN; MEDICAL RESEARCH COUNCIL [G0701075] FUNDING SOURCE: RESEARCHFISH; PARKINSON&QUOT;S UK [G-0907] FUNDING SOURCE: RESEARCHFISH; MRC [G0701075] FUNDING SOURCE: UKRI; NATIONAL INSTITUTE ON AGING [Z01AG000950, ZIAAG000950] FUNDING SOURCE: NIH REPORTER	WE ARE INDEBTED TO THE PATIENTS FOR THEIR GENEROUS PARTICIPATION IN THIS WORK. THE PRESENT WORK WAS PARTIALLY SUPPORTED BY A RESEARCH GRANT FROM "CIBERNED", MINISTERIO DE SANIDAD Y CONSURNO, SPAIN.	512LZ		APOLIPOPROTEIN-E; ASSOCIATION; POPULATION; ALLELE	12	NEUROBIOL AGING	NEUROBIOL. AGING	ENGLISH	14
AVRAMOPOULOS D	AVRAMOPOULOS, DIMITRIOS	ABRAHAM R, 2008, BMC MED GENOMICS, V1, DOI 10.1186/1755-8794-1-44;ALTSHULER D, 2008, SCIENCE, V322, P881, DOI 10.1126/SCIENCE.1156409;AVRAMOPOULOS DIMITRIOS, 2006, HUMAN GENOMICS, V2, P345;BEECHAM GW, 2009, AM J HUM GENET, V84, P35, DOI 10.1016/J.AJHG.2008.12.008;BERGEM ALM, 1997, ARCH GEN PSYCHIAT, V54, P264;BERTRAM L, 2008, AM J HUM GENET, V83, P623, DOI 10.1016/J.AJHG.2008.10.008;BERTRAM L, 20…											ALZHEIMER'S DISEASE IS A PROGRESSIVE NEURODEGENERATIVE DISORDER WITH HIGH PREVALENCE IN OLD AGE. IT IS THE MOST COMMON CAUSE OF DEMENTIA, WITH A RISK REACHING 50% AFTER THE AGE OF 85 YEARS, AND WITH THE INCREASING AGE OF THE POPULATION IT IS ONE OF THE BIGGEST HEALTHCARE CHALLENGES OF THE 21ST CENTURY. GENETIC VARIATION IS AN IMPORTANT CONTRIBUTOR TO THE RISK FOR THIS DISEASE, UNDERLYING AN ESTIM…	34				JOHNS HOPKINS UNIV, SCH MED, MCKUSICK NATHANS INST GENET MED, BALTIMORE, MD 21205 USA.; JOHNS HOPKINS UNIV, SCH MED, DEPT PSYCHIAT, BALTIMORE, MD 21205 USA.;									2022-06-05		10.1186/gm34			REVIEW				ADIMITR1@JHMI.EDU				NATIONAL INSTITUTE OF AGING [R01AG022099]; NATIONAL INSTITUTE ON AGING [R01AG022099] FUNDING SOURCE: NIH REPORTER	THE AUTHOR THANKS DR DAVID VALLE AND MEGAN SZYMANSKI FOR CRITICAL REVIEW OF THE MANUSCRIPT. DA IS SUPPORTED FOR THIS WORK BY FUNDING PROVIDED FROM THE NATIONAL INSTITUTE OF AGING (GRANT R01AG022099 TO DA).	V27QF				GENOME MED	GENOME MED.	ENGLISH	58
ROSES AD	ROSES, ALLEN D.	AHMADI KR, 2005, NAT GENET, V37, P84, DOI 10.1038/NG1488;ANANDATHEERTHAVARADA HK, 2003, J CELL BIOL, V161, P41, DOI 10.1083/JCB.200207030;ANONYMOUS, 1992, FED REGIST, V57, P58942;ANONYMOUS, 2008, E15 DEFINITIONS GENO;ASHKENAZI A, 2008, J CLIN INVEST, V118, P1979, DOI 10.1172/JCI34359;BAHMANYAR S, 1987, SCIENCE, V237, P77, DOI 10.1126/SCIENCE.3299701;BRODBECK J, 2008, P NATL ACAD SCI USA, V105, P1…											PHARMACOGENETICS (PGX) IS THE STUDY OF DRUG RESPONSE AS A FUNCTION OF AN INDIVIDUAL'S DNA. PGX IS OFTEN VIEWED AS AN EXTENSION OF DISEASE ASSOCIATION GENETICS, AND ALTHOUGH THIS INFORMATION MAY BE RELATED, IT IS NOT THE STUDY OF DRUG RESPONSE. ALTHOUGH MEDICINES ARE USED TO TREAT DISEASES, THE VALUE OF STRATEGIES THAT IDENTIFY AND INCORPORATE DNA BIOMARKERS ASSOCIATED WITH CLINICAL EFFICACY, OR D…				6	DUKE UNIV, DEANE DRUG DISCOVERY INST,DEPT MED NEUROL,MED CTR, INST GENOM SCI & POLICY,R DAVID THOMAS EXECUT TRA, CABERNET PHARMACEUT INC,FUQUA SCH BUSINESS INCUBA, DURHAM, NC 27708 USA.;									2022-06-05	PHARMACOGENETICS; ALZHEIMER'S; EFFICACY; SAFETY; PHARMACOVIGILANCE; GENOME-WIDE ASSOCIATION	10.1038/npp.2008.153			REVIEW			1740-634X	ROSES@CABERNETPHARMA.COM	17					386DL		GENOME-WIDE ASSOCIATION; AMYLOID BETA-PROTEIN; SINGLE-NUCLEOTIDE POLYMORPHISMS; APOLIPOPROTEIN E4; TRANSGENIC MICE; HYPERSENSITIVITY REACTIONS; GENETIC ASSOCIATION; COMPLEX DISEASES; CLINICAL-TRIALS; MESSENGER-RNA	1	NEUROPSYCHOPHARMACOL	NEUROPSYCHOPHARMACOLOGY	ENGLISH	98
GUBITZ AK;GWINN K	GUBITZ, A. K.;GWINN, K.	AMOS CI, 2007, HUM MOL GENET, V16, PR220, DOI 10.1093/HMG/DDM161;BAGADE S., PDGENE DATABASE;BAKER M, 1999, HUM MOL GENET, V8, P711, DOI 10.1093/HMG/8.4.711;BALES K R, 2002, MOL INTERV, V2, P363, DOI 10.1124/MI.2.6.363;BERTRAM L, 2000, SCIENCE, V290, P2302, DOI 10.1126/SCIENCE.290.5500.2302;BERTRAM L, 2007, NAT GENET, V39, P17, DOI 10.1038/NG1934;BOEVE BF, 2008, ARCH NEUROL-CHICAGO, V65, P460, DOI…											GENOME-WIDE ASSOCIATION STUDIES (GWAS) HAVE BECOME INCREASINGLY WIDELY USED TO DETERMINE REGIONS OF THE GENOME WHICH MAY CONTAIN LOCI INFLUENCING THE RISK OF NEUROLOGICAL DISORDERS. WHILE LINKAGE STUDIES HAVE IDENTIFIED GENES THAT CAUSE A NUMBER OF MENDELIAN DISORDERS, LINKAGE ANALYSIS IS LESS WELL SUITED FOR THE MORE COMMON COMPLEX DISORDERS. THIS HAS LED TO THE WIDESPREAD USE OF GWAS FOR THAT P…				801	BAYLOR COLL MED, DEPT MOL & HUMAN GENET, HOUSTON, TX 77030 USA.; NINDS, NIH, BETHESDA, MD 20892 USA.;									2022-06-05		10.2174/156652409789105534			REVIEW			1875-5666	GWINN@BCM.EDU	813					514FY		AMYOTROPHIC-LATERAL-SCLEROSIS; SINGLE-NUCLEOTIDE POLYMORPHISMS; RESTLESS LEGS SYNDROME; PROGRESSIVE SUPRANUCLEAR PALSY; ONSET ALZHEIMERS-DISEASE; WIDE ASSOCIATION; PARKINSON-DISEASE; MULTIPLE-SCLEROSIS; INTERLEUKIN-7 RECEPTOR; GENETIC ASSOCIATION	7	CURR MOL MED	CURR. MOL. MED.	ENGLISH	91
BERTRAM L;TANZI RE	BERTRAM, LARS;TANZI, RUDOLPH E.	ABRAHAM R, 2008, BMC MED GENOMICS, V1, DOI 10.1186/1755-8794-1-44;AMOUYEL P, 2009, 2009 INT C ALZH DIS;ATTAR RM, 1992, MOL CELL BIOL, V12, P2432, DOI 10.1128/MCB.12.5.2432;AZOITEI N, 2007, ONCOGENE, V26, P6536, DOI 10.1038/SJ.ONC.1210476;BARRETT JC, 2006, NAT GENET, V38, P659, DOI 10.1038/NG1801;BEECHAM GW, 2009, AM J HUM GENET, V84, P35, DOI 10.1016/J.AJHG.2008.12.008;BERTRAM L, 2008, AM J HUM G…											GENOME-WIDE ASSOCIATION STUDIES (GWAS) HAVE GAINED CONSIDERABLE MOMENTUM OVER THE LAST COUPLE OF YEARS FOR THE IDENTIFICATION OF NOVEL COMPLEX DISEASE GENES. IN THE FIELD OF ALZHEIMER'S DISEASE (AD), THERE ARE CURRENTLY EIGHT PUBLISHED AND TWO PROVISIONALLY REPORTED GWAS, HIGHLIGHTING OVER TWO DOZEN NOVEL POTENTIAL SUSCEPTIBILITY LOCI BEYOND THE WELL-ESTABLISHED APOE ASSOCIATION. ON THE BASIS OF …				R137	MAX PLANCK INST MOL GENET, NEUROPSYCHIAT GENET GRP, D-14195 BERLIN, GERMANY.; MASSACHUSETTS GEN HOSP, DEPT NEUROL, GENET & AGING RES UNIT, CHARLESTOWN, MA USA.;									2022-06-05		10.1093/hmg/ddp406			REVIEW			1460-2083	LBERTRAM@MOLGEN.MPG.DE	R145			CURE ALZHEIMER'S FUND; NIMH; NIA; GERMAN FEDERAL MINISTRY OF EDUCATION AND RESEARCH (BMBF)	THIS WORK WAS MADE POSSIBLE BY SUPPORT FROM THE CURE ALZHEIMER'S FUND, NIMH, NIA, AND THE GERMAN FEDERAL MINISTRY OF EDUCATION AND RESEARCH (BMBF). THE ALZGENE DATABASE IS FUNDED BY THE CURE ALZHEIMER'S FUND.	512QR		APOLIPOPROTEIN-E; SUSCEPTIBILITY; EXPRESSION; PROTEIN; GENE; BETA; POLYMORPHISMS; HYPOTHESIS; EPSILON-4; FREQUENCY		HUM MOL GENET	HUM. MOL. GENET.	ENGLISH	40
PODUSLO SE;HUANG R;HUANG J;SMITH S	PODUSLO, S. E.;HUANG, R.;HUANG, J.;SMITH, S.	AMBROSIUS WT, 2004, AM J HUM GENET, V74, P683, DOI 10.1086/383282;ANTONIOU AN, 2002, IMMUNOLOGY, V106, P182, DOI 10.1046/J.1365-2567.2002.01415.X;BARRETT JC, 2005, BIOINFORMATICS, V21, P263, DOI 10.1093/BIOINFORMATICS/BTH457;CORDER EH, 1993, SCIENCE, V261, P921, DOI 10.1126/SCIENCE.8346443;GATZ M, 2006, ARCH GEN PSYCHIAT, V63, P168, DOI 10.1001/ARCHPSYC.63.2.168;GINGERAS TR, 2007, GENOME RES, V17…											ALZHEIMER'S DISEASE IS A COMPLEX PROGRESSIVE NEURODEGENERATIVE DISORDER WITH PROFOUND COGNITIVE DECLINE. MULTIPLE SUSCEPTIBILITY GENETIC VARIANTS HAVE BEEN IDENTIFIED WITH EQUIVOCAL REPLICATION. WHILE RARE, COLLECTIONS OF EXTENDED PEDIGREES WITH MULTIPLE AFFECTED FAMILY MEMBERS ARE INVALUABLE FOR GENOME-WIDE SCREENS. WE HAVE USED TWO EXTENDED PEDIGREES, HAVING 14-15 SIBLINGS WITH FOUR TO FIVE AFF…				50	MED COLL GEORGIA, INST MOL MED & GENET, AUGUSTA, GA 30912 USA.; VA MED CTR, AUGUSTA, GA USA.; MED COLL GEORGIA, DEPT NEUROL, AUGUSTA, GA 30912 USA.;									2022-06-05	COMPLEX DISEASE; GENOME-WIDE ASSOCIATION STUDY; EXTENDED PEDIGREES	10.1002/ajmg.b.30767			ARTICLE				SPODUSLO@MAIL.MCG.EDU	55			VA MERIT AWARD; MCG; NATIONAL INSTITUTE OF AGING FOR THE NATIONAL CELL REPOSITORY [U2AG21886]; NATIONAL INSTITUTE ON AGING [U24AG021886] FUNDING SOURCE: NIH REPORTER	WE GRATEFULLY ACKNOWLEDGE THE TWO FAMILIES WHO PARTICIPATED IN THIS STUDY AS WELL AS THE TEXAS AND GEORGIA FAMILIES FOR THEIR ACTIVE PARTICIPATION IN THE DNA BANK. DNA WAS ALSO OBTAINED FROM THE NATIONAL CELL REPOSITORY FOR ALZHEIMER'S DISEASE. THE RESEARCH WAS SUPPORTED BY A VA MERIT AWARD AND BY MCG STARTUP FUNDS AND BY A COOPERATIVE AGREEMENT GRANT U2AG21886 FRORN THE NATIONAL INSTITUTE OF AGI…	402XR		MISSENSE MUTATIONS; DISEASE; GENE; PROTEIN; ALLELE; CHANNELS; TRUSS; RISK	1	AM J MED GENET B	AM. J. MED. GENET. B	ENGLISH	17
SUGDEN K;TICHOPAD A;KHAN N;CRAIG IW;D'SOUZA UM	SUGDEN, KAREN;TICHOPAD, ALES;KHAN, NADEEM;CRAIG, IAN W.;D'SOUZA, URSULA M.	ABRAMOWSKI D, 1995, NEUROPHARMACOLOGY, V34, P1635, DOI 10.1016/0028-3908(95)00138-7;ABUMARIA N, 2008, CELL MOL NEUROBIOL, V28, P331, DOI 10.1007/S10571-007-9259-5;ARANGO V, 2003, J PSYCHIATR RES, V37, P375, DOI 10.1016/S0022-3956(03)00048-7;BAHN S, 2001, J CHEM NEUROANAT, V22, P79, DOI 10.1016/S0891-0618(01)00099-0;BARNES NM, 1999, NEUROPHARMACOLOGY, V38, P1083, DOI 10.1016/S0028-3908(99)00010-6;…											BACKGROUND: SEROTONIN IS AN IMPORTANT NEUROTRANSMITTER WITH WIDE-RANGING FUNCTIONS THROUGHOUT THE CENTRAL NERVOUS SYSTEM. THERE IS STRONG EVIDENCE TO SUGGEST THAT REGULATION OF SEROTONERGIC GENE EXPRESSION MIGHT BE RELATED TO GENETIC VARIABILITY, AND SEVERAL STUDIES HAVE FOCUSED ON UNDERSTANDING THE FUNCTIONAL EFFECTS OF SPECIFIC POLYMORPHISMS WITHIN THESE GENES ON EXPRESSION LEVELS. HOWEVER, THE…	50				KINGS COLL LONDON, MRC SOCIAL GENET & DEV PSYCHIAT CTR, INST PSYCHIAT, LONDON, ENGLAND.; KINGS COLL LONDON, BRAIN BANK, DEPT NEUROPATHOL, INST PSYCHIAT, LONDON, ENGLAND.; TECH UNIV MUNICH, CTR LIFE & FOOD SCI ZIEL, D-85350 FREISING WEIHENSTEPHAN, GERMANY.;									2022-06-05		10.1186/1471-2202-10-50			ARTICLE				K.SUGDEN@IOP.KCL.AC.UK; ALES@TICHOPAD.DE; NY.KHAN1@VIRGIN.NET; I.CRAIG@IOP.KCL.AC.UK; SPJGUMD@IOP.KCL.AC.UK				MEDICAL RESEARCH COUNCIL (MRC) [G0000197]	THE RESEARCH STUDY WAS SUPPORTED BY THE MEDICAL RESEARCH COUNCIL (MRC) WITH AN MRC COMPONENT GRANT (#G0000197). WE THANK DR. MICHAEL PARSONS FOR HIS KIND HELP WITH THE 5-HT2A GENOTYPING. WE ALSO ACKNOWLEDGE CLARE WRIGHT AND MARK FROST FOR TECHNICAL ASSISTANCE WITH SAMPLE PREPARATION.	470OQ		MESSENGER-RNA EXPRESSION; TRYPTOPHAN-HYDROXYLASE GENE; POSTMORTEM HUMAN BRAIN; TRANSPORTER GENE; RECEPTOR GENE; RT-PCR; AFFECTIVE-DISORDERS; ALLELIC EXPRESSION; REGULATORY REGION; PROMOTER REGION		BMC NEUROSCI	BMC NEUROSCI.	ENGLISH	56
BIFFI A;ANDERSON CD;DESIKAN RS;SABUNCU M;CORTELLINI L;SCHMANSKY N;SALAT D;ROSAND J	BIFFI, ALESSANDRO;ANDERSON, CHRISTOPHER D.;DESIKAN, RAHUL S.;SABUNCU, MERT;CORTELLINI, LYNELLE;SCHMANSKY, NICK;SALAT, DAVID;ROSAND, JONATHAN	AMERICAN PSYCHIATRIC ASSOCIATION, 1994, DIAGN STAT MAN MENT, VFIFTH;APPEL J, 2009, AM J NEURORADIOL, V30, P1870, DOI 10.3174/AJNR.A1693;BUCKNER RL, 2004, NEUROIMAGE, V23, P724, DOI 10.1016/J.NEUROIMAGE.2004.06.018;BUTLER MH, 1997, J CELL BIOL, V137, P1355, DOI 10.1083/JCB.137.6.1355;DALE AM, 1999, NEUROIMAGE, V9, P179, DOI 10.1006/NIMG.1998.0395;DESIKAN RS, 2009, AM J NEURORADIOL, V30, P532, DOI …											OBJECTIVE: TO INVESTIGATE WHETHER GENOME-WIDE ASSOCIATION STUDY (GWAS) VALIDATED AND GWAS-PROMISING CANDIDATE LOCI INFLUENCE MAGNETIC RESONANCE IMAGING MEASURES AND CLINICAL ALZHEIMER'S DISEASE (AD) STATUS. DESIGN: MULTICENTER CASE-CONTROL STUDY OF GENETIC AND NEUROIMAGING DATA FROM THE ALZHEIMER'S DISEASE NEUROIMAGING INITIATIVE. SETTING: MULTICENTER GWAS. PATIENTS: A TOTAL OF 168 INDIVIDUALS WI…				677	MASSACHUSETTS GEN HOSP, CTR HUMAN GENET RES, DEPT NEUROL, BOSTON, MA 02114 USA.; MASSACHUSETTS GEN HOSP, ATHINOULA A MARTINOS CTR BIOMED IMAGING, DEPT RADIOL, CHARLESTOWN, MA USA.; BROAD INST, PROGRAM MED & POPULAT GENET, CAMBRIDGE, MA USA.;		ADNI							2022-06-05		10.1001/archneurol.2010.108			ARTICLE			1538-3687	JROSAND@PARTNERS.ORG	685			ALZHEIMER'S DISEASE NEUROIMAGING INITIATIVE (ADNI); NATIONAL INSTITUTES OF HEALTH (NIH) [U01 AG024904, P30 AG010129, K01 AG030514, R01 AG028676-01A1, R01 NS042861-06A1, 5P41 RR14075-11, R21 DA026104, R01 AG026484-02, R01 NS052585, R01 NS059727]; NATIONAL INSTITUTE ON AGING (NIA) [AG02238, P50 AG05681, P01AG03991, AG021910]; NATIONAL INSTITUTE OF BIOMEDICAL IMAGING AND BIOENGINEERING [R01 EB006758…	DATA COLLECTION AND SHARING FOR THIS PROJECT WAS FUNDED BY THE ALZHEIMER'S DISEASE NEUROIMAGING INITIATIVE (ADNI) AND THE NATIONAL INSTITUTES OF HEALTH (NIH) (GRANT U01 AG024904). THE ADNI IS FUNDED BY THE NATIONAL INSTITUTE ON AGING (NIA), THE NATIONAL INSTITUTE OF BIOMEDICAL IMAGING AND BIOENGINEERING, AND THROUGH GENEROUS CONTRIBUTIONS FROM THE FOLLOWING: ABBOTT LABORATORIES, ASTRAZENECA AB, B…	607OJ		GENOME-WIDE ASSOCIATION; SURFACE-BASED ANALYSIS; IDENTIFIES VARIANTS; HIPPOCAMPAL ATROPHY; HUMAN BRAIN; SEGMENTATION; VOLUME; BIN1; CLU	6	ARCH NEUROL-CHICAGO	ARCH. NEUROL.	ENGLISH	35
SMACH MA;CHARFEDDINE B;BEN OTHMAN L;LAMMOUCHI T;LTAIEF A;NAFATI S;DRIDI H;BENNAMOU S;LIMEM K	SMACH, MOHAMED ALI;CHARFEDDINE, BASSEM;BEN OTHMAN, LEILA;LAMMOUCHI, TURKIA;LTAIEF, AFEF;NAFATI, SOUHIR;DRIDI, HEDI;BENNAMOU, SOUFIEN;LIMEM, KHALIFA	CHAPUIS J, 2006, NEUROBIOL AGING, V27, P1212, DOI 10.1016/J.NEUROBIOLAGING.2005.07.013;CHIAPPELLI M, 2006, REJUV RES, V9, P485, DOI 10.1089/REJ.2006.9.485;DEL BO R, 2005, ANN NEUROL, V57, P373, DOI 10.1002/ANA.20390;DEL BO R, 2009, J NEUROL SCI, V283, P66, DOI 10.1016/J.JNS.2009.02.318;FERRARA N, 2003, NAT MED, V9, P669, DOI 10.1038/NM0603-669;GREENBERG DA, 2004, TRENDS MOL MED, V10, P1, DOI 10.1…											RECENT EVIDENCES INDICATE THAT POLYMORPHISMS WITHIN THE PROMOTER REGION OF THE VASCULAR ENDOTHELIAL GROWTH FACTOR (VEGF) GENE MAY ELEVATE THE RISK FOR ALZHEIMER'S DISEASE (AD). TO FURTHER INVESTIGATE, WE HAVE ANALYZED ASSOCIATION BETWEEN PROMOTER POLYMORPHISMS OF THE VEGF GENE IN 93 AD PATIENTS AND AGE AND SEX MATCHED 113 CONTROLS FROM TUNISIAN POPULATION. THE DISTRIBUTION OF GENOTYPE AND ALLELE …				139	FAC MED SOUSSE, DEPT BIOCHEM, SOUSSE, TUNISIA.; SAHLOUL HOSP, DEPT NEUROL, SOUSSE 4054, TUNISIA.;									2022-06-05	VASCULAR ENDOTHELIAL GROWTH FACTOR (VEGF); POLYMORPHISMS; ALZHEIMER'S DISEASE (AD); T-TAU; BETA-AMYLOID	10.1016/j.neulet.2010.01.073			ARTICLE			1872-7972	DALIFMS@YAHOO.FR; CHARFEDDINEBASSEM@YAHOO.FR; BENOTHMANELEILA@YAHOO.FR; TTAIEB@YAHOO.COM; HEDI1949@YAHOO.FR; KALIFAKALIFA2000@YAHOO.FR	142			MINISTERE DE L'ENSEIGNEMENT SUPERIEUR, DE LA RECHERCHE SCIENTIFIQUE ET DE LA TECHNOLOGIE	THIS WORK WAS SUPPORTED BY A GRANT FROM "MINISTERE DE L'ENSEIGNEMENT SUPERIEUR, DE LA RECHERCHE SCIENTIFIQUE ET DE LA TECHNOLOGIE".	578NK		DISEASE; VEGF; NEUROGENESIS; VARIABILITY; ASSOCIATION; RISK	2	NEUROSCI LETT	NEUROSCI. LETT.	ENGLISH	27
JUN G;NAJ AC;BEECHAM GW;WANG LS;BUROS J;GALLINS PJ;BUXBAUM JD;ERTEKIN-TANER N;FALLIN D;FRIEDLAND R;INZELBERG R;KRAMER P;ROGAEVA E;GEORGE-HYSLOP PS;CANTWELL LB;DOMBROSKI BA;SAYKIN AJ;REIMAN EM;BENNETT DA;MORRIS JC;LUNETTA KL;MARTIN ER;MONTINE TJ;GOATE AM;BLACKER D;TSUANG DW;BEEKLY D;CUPPLES LA;HAKONARSON H;KUKULL W;FOROUD TM;HAINES J;MAYEUX R;FARRER LA;PERICAK-VANCE MA;SCHELLENBERG GD	JUN, GYUNGAH;NAJ, ADAM C.;BEECHAM, GARY W.;WANG, LI-SAN;BUROS, JACQUELINE;GALLINS, PAUL J.;BUXBAUM, JOSEPH D.;ERTEKIN-TANER, NILUFER;FALLIN, DANIELE;FRIEDLAND, ROBERT;INZELBERG, RIVKA;KRAMER, PATRICIA;ROGAEVA, EKATERINA;GEORGE-HYSLOP, PETER ST.;CANTWELL, LAURA B.;DOMBROSKI, BETH A.;SAYKIN, ANDREW J.;REIMAN, ERIC M.;BENNETT, DAVID A.;MORRIS, JOHN C.;LUNETTA, KATHRYN L.;MARTIN, EDEN R.;MONTINE, THO…	BEECHAM GW, 2009, AM J HUM GENET, V84, P35, DOI 10.1016/J.AJHG.2008.12.008;BENNETT DA, 2006, NEUROLOGY, V66, P1837, DOI 10.1212/01.WNL.0000219668.47116.E6;BENNETT DA, 2005, NEUROLOGY, V64, P834, DOI 10.1212/01.WNL.0000152982.47274.9E;BERTRAM L, 2008, AM J HUM GENET, V83, P623, DOI 10.1016/J.AJHG.2008.10.008;BOWIRRAT A, 2000, NEUROLOGY, V55, P731, DOI 10.1212/WNL.55.5.731;BRAAK H, 1997, NEUROBIOL …											OBJECTIVES: TO DETERMINE WHETHER GENOTYPES AT CLU, PICALM, AND CR1 CONFER RISK FOR ALZHEIMER DISEASE (AD) AND WHETHER RISK FOR AD ASSOCIATED WITH THESE GENES IS INFLUENCED BY APOLIPOPROTEIN E (APOE) GENOTYPES. DESIGN: ASSOCIATION STUDY OF AD AND CLU, PICALM, CR1, AND APOE GENOTYPES. SETTING: ACADEMIC RESEARCH INSTITUTIONS IN THE UNITED STATES, CANADA, AND ISRAEL. PARTICIPANTS: SEVEN THOUSAND SEVE…				1473	BOSTON UNIV, GENET PROGRAM, DEPT MED, BOSTON, MA 02215 USA.; BOSTON UNIV, DEPT OPHTHALMOL, BOSTON, MA 02215 USA.; BOSTON UNIV, DEPT BIOSTAT, BOSTON, MA 02215 USA.; BOSTON UNIV, DEPT NEUROL, BOSTON, MA 02215 USA.; BOSTON UNIV, DEPT GENET & GENOM & EPIDEMIOL, BOSTON, MA 02215 USA.; MASSACHUSETTS GEN HOSP, DEPT PSYCHIAT & EPIDEMIOL, CHARLESTOWN, MA USA.; UNIV MIAMI, JOHN P HUSSMAN INST HUMAN GENOM, …		ALZHEIMERS DIS GENETICS CONSORTIUM							2022-06-05		10.1001/archneurol.2010.201			ARTICLE			1538-3687	GERARDSC@MAIL.MED.UPENN.EDU	1484			TEVA PHARMACEUTICALS; STATE OF ARIZONA; KRONOS LIFE SCIENCES; GLAXOSMITHKLINE; ASTRAZENECA; AVID; ABBOTT; ASTRAZENECA AB; BAYER SCHERING PHARMA AG; BRISTOL-MYERS SQUIBB; EISAI GLOBAL CLINICAL DEVELOPMENT; ELAN CORPORATION; GENENTECH; GE HEALTHCARE; INNOGENETICS; JOHNSON JOHNSON; ELI LILLY AND CO; MEDPACE INC; MERCK AND CO INC; NOVARTIS AG; PFIZER INC; F. HOFFMAN-LA ROCHE; SCHERING-PLOUGH; SYNARC …	DR GILMAN SERVES ON SAFETY MONITORING COMMITTEES FOR ELAN, PFIZER, JANSSEN, AND ALLERGAN PHARMACEUTICAL COMPANIES AND A STEERING COMMITTEE FOR A TRIAL OF RASAGILINE FOR MULTIPLE SYSTEM ATROPHY SPONSORED BY TEVA PHARMACEUTICALS. HE RECEIVES REIMBURSEMENT ONLY FOR HIS TIME BY EACH OF THESE SPONSORS. HE ALSO CONSULTS FOR LONGITUDE CAPITAL AND THE GERSON LEHMAN GROUP. DR REIMAN HAS RECEIVED RESEARCH …	693HV		GENOME-WIDE ASSOCIATION; MILD COGNITIVE IMPAIRMENT; AGE-AT-ONSET; IDENTIFIES VARIANTS; MISSENSE MUTATIONS; LINKAGE ANALYSIS; GENE; DEMENTIA; SUSCEPTIBILITY; NEUROPATHOLOGY	12	ARCH NEUROL-CHICAGO	ARCH. NEUROL.	ENGLISH	51
BUGIANI O;GIACCONE G;ROSSI G;MANGIERI M;CAPOBIANCO R;MORBIN M;MAZZOLENI G;CUPIDI C;MARCON G;GIOVAGNOLI A;BIZZI A;DI FEDE G;PUOTI G;CARELLA F;SALMAGGI A;ROMORINI A;PATRUNO GM;MAGONI M;PADOVANI A;TAGLIAVINI F	BUGIANI, ORSO;GIACCONE, GIORGIO;ROSSI, GIACOMINA;MANGIERI, MICHELA;CAPOBIANCO, RAFFAELLA;MORBIN, MICHELA;MAZZOLENI, GIULIA;CUPIDI, CHIARA;MARCON, GABRIELLA;GIOVAGNOLI, ANNARITA;BIZZI, ALBERTO;DI FEDE, GIUSEPPE;PUOTI, GIANFRANCO;CARELLA, FRANCESCO;SALMAGGI, ANDREA;ROMORINI, ALESSANDRO;PATRUNO, GIORGIO M.;MAGONI, MAURO;PADOVANI, ALESSANDRO;TAGLIAVINI, FABRIZIO	BASUN H, 2008, ARCH NEUROL-CHICAGO, V65, P499, DOI 10.1001/ARCHNEUR.65.4.499;BORNEBROEK M, 1997, ANN NEUROL, V41, P695, DOI 10.1002/ANA.410410523;BORNEBROEK M, 1996, ARCH NEUROL-CHICAGO, V53, P43, DOI 10.1001/ARCHNEUR.1996.00550010053016;BORNEBROEK M, 1996, ALZ DIS ASSOC DIS, V10, P224, DOI 10.1097/00002093-199601040-00008;BUGIANI O., 1998, NEUROBIOL AGING, V19, PS238;CHALMERS K, 2003, NEUROPATH …											OBJECTIVE: TO REPORT THE CLINICAL, GENETIC, NEUROIMAGING, AND NEUROPATHOLOGIC STUDIES OF PATIENTS WITH THE HEREDITARY CEREBRAL HEMORRHAGE WITH AMYLOIDOSIS LINKED TO THE APP E693K MUTATION. DESIGN: CASE SERIES. CLINICAL DETAILS AND LABORATORY RESULTS WERE COLLECTED BY DIRECT EVALUATION AND PREVIOUS MEDICAL RECORDS. DNA ANALYSIS WAS CARRIED OUT IN SEVERAL AFFECTED SUBJECTS AND HEALTHY INDIVIDUALS. …				987	IST NEUROL CARLO BESTA, FDN IRCCS, I-20133 MILAN, ITALY.; UNIV PALERMO, PALERMO, ITALY.; UNIV UDINE, DIPARTIMENTO PATOL & MED SPERIMENTALE & CLIN, I-33100 UDINE, ITALY.; UNIV NAPLES 2, NAPLES, ITALY.; AZIENDA OSPED OSPED CIVILE LEGNANO, MILAN, ITALY.; UNIV BRESCIA, BRESCIA, ITALY.;									2022-06-05					ARTICLE			1538-3687	GIACCONE@ISTITUTO-BESTA.IT	995			ITALIAN MINISTRY OF HEALTH [533F/Q/1, 533/F/H/1, 71.6/2006, REPS 2007/02]; FONDAZIONE CARIPLO; NEURON-ERANET [NEUROSYN]; EUROPEAN COMMUNITY [LSHM-CT-2004-503039]	THIS WORK WAS SUPPORTED BY GRANTS 533F/Q/1, 533/F/H/1, 71.6/2006, AND REPS 2007/02 FROM THE ITALIAN MINISTRY OF HEALTH, THE GENO PROTEOMICS OF AGE-RELATED DISORDERS GRANT FROM FONDAZIONE CARIPLO, GRANT NEUROSYN FROM NEURON-ERANET, AND GRANT LSHM-CT-2004-503039 FROM THE EUROPEAN COMMUNITY.	637HU		WHITE-MATTER HYPERINTENSITIES; ONSET ALZHEIMER-DISEASE; SMOOTH-MUSCLE-CELLS; DUTCH TYPE; A-BETA; COGNITIVE DETERIORATION; ANGIOPATHY; PROTEIN; DEMENTIA; LESIONS	8	ARCH NEUROL-CHICAGO	ARCH. NEUROL.	ENGLISH	52
CORNEVEAUX JJ;LIANG WS;REIMAN EM;WEBSTER JA;MYERS AJ;ZISMANN VL;JOSHIPURA KD;PEARSON JV;HU-LINCE D;CRAIG DW;COON KD;DUNCKLEY T;BANDY D;LEE W;CHEN KW;BEACH TG;MASTROENI D;GROVER A;RAVID R;SANDO SB;AASLY JO;HEUN R;JESSEN F;KOLSCH H;ROGERS J;HUTTON ML;MELQUIST S;PETERSEN RC;ALEXANDER GE;CASELLI RJ;PAPASSOTIROPOULOS A;STEPHAN DA;HUENTELMAN MJ	CORNEVEAUX, JASON J.;LIANG, WINNIE S.;REIMAN, ERIC M.;WEBSTER, JENNIFER A.;MYERS, AMANDA J.;ZISMANN, VICTORIA L.;JOSHIPURA, KETA D.;PEARSON, JOHN V.;HU-LINCE, DIANE;CRAIG, DAVID W.;COON, KEITH D.;DUNCKLEY, TRAVIS;BANDY, DANIEL;LEE, WENDY;CHEN, KEWEI;BEACH, THOMAS G.;MASTROENI, DIEGO;GROVER, ANDREW;RAVID, RIVKA;SANDO, SIGRID B.;AASLY, JAN O.;HEUN, REINHARD;JESSEN, FRANK;KOELSCH, HEIKE;ROGERS, JOSE…	ALEXANDER GE, 1997, AM J PSYCHIAT, V154, P165;ALEXANDER GE, 2002, AM J PSYCHIAT, V159, P738, DOI 10.1176/APPI.AJP.159.5.738;ALMEIDA OP, 2008, J CELL MOL MED 0111;BARRETT JC, 2005, BIOINFORMATICS, V21, P263, DOI 10.1093/BIOINFORMATICS/BTH457;BRAAK H, 1991, ACTA NEUROPATHOL, V82, P239, DOI 10.1007/BF00308809;BUCKNER RL, 2005, J NEUROSCI, V25, P7709, DOI 10.1523/JNEUROSCI.2177-05.2005;DU AT, 2003, N…											WE RECENTLY REPORTED EVIDENCE FOR AN ASSOCIATION BETWEEN THE INDIVIDUAL VARIATION IN NORMAL HUMAN EPISODIC MEMORY AND A COMMON VARIANT OF THE KIBRA GENE, KIBRA RS17070145 (T-ALLELE). SINCE MEMORY IMPAIRMENT IS A CARDINAL CLINICAL FEATURE OF ALZHEIMER'S DISEASE (AD), WE INVESTIGATED THE POSSIBILITY OF AN ASSOCIATION BETWEEN THE KIBRA GENE AND AD USING DATA FROM NEURONAL GENE EXPRESSION, BRAIN IMAG…				901	TRANSLAT GENOM RES INST TGEN, NEUROGENOM DIV, 445 N 5TH ST, PHOENIX, AZ 85004 USA.; ARIZONA ALZHEIMERS CONSORTIUM, PHOENIX, AZ 85006 USA.; BANNER ALZHEIMERS INST, PHOENIX, AZ 85006 USA.; UNIV ARIZONA, DEPT PSYCHIAT, TUCSON, AZ 85724 USA.; UNIV MIAMI, MILLER SCH MED, DEPT PSYCHIAT & BEHAV SCI, MIAMI, FL 33101 USA.; NIA, NIH, NEUROGENET LAB, BETHESDA, MD 20892 USA.; ST JOSEPHS HOSP, CTR THORAC DIS,…									2022-06-05	GENETICS; IMAGING; EXPRESSION PROFILING; MEMORY	10.1016/j.neurobiolaging.2008.07.014			ARTICLE			1558-1497	MHUENTELMAN@TGEN.ORG	909			NATIONAL INSTITUTE ON AGING [P30 AG19610, RO1 AG023193, P50 AG 16574]; NATIONAL INSTITUTE OF MENTAL HEALTH [R01 MH57899]; ARIZONA ALZHEIMER'S CONSORTIUM; BANNER ALZHEIMER FOUNDATION; MAYO CLINIC FOUNDATION; NATIONAL ALZHEIMER'S COORDINATING CENTER [U01 AG016976]; U01 AG016976), THE NATIONAL INSTITUTES OF HEALTH [R01 NS059873]; STATE OF ARIZONA; JOHNNIE B. BYRD SR. ALZHEIMER'S DISEASE AND RESEARCH…	WE WOULD LIKE TO THANK CHRISTOPHER B. HEWARD OF KRONOS LIFE SCIENCES LABORATORIES FOR SUPPORT ON THE FIRST AD ASSOCIATION STUDY. THIS STUDY WAS ALSO FUNDED BY THE NATIONAL INSTITUTE ON AGING (ARIZONA ALZHEIMER'S DISEASE CENTER P30 AG19610, RO1 AG023193, MAYO CLINIC ALZHEIMER'S DISEASE CENTER P50 AG 16574 AND INTRAMURAL RESEARCH PROGRAM, P30 AG19610 TO E.M.R.), THE NATIONAL INSTITUTE OF MENTAL HEA…	590RZ		GENE-EXPRESSION; MEMORY PERFORMANCE; COGNITIVE RESERVE; ENTORHINAL CORTEX; EPISODIC MEMORY; BRAIN; VARIANTS; DEMENTIA; ATROPHY; RISK	6	NEUROBIOL AGING	NEUROBIOL. AGING	ENGLISH	31
LIN KG;TANG MN;HAN HY;GUO YB;LIN YH;MA C	LIN, KANGGUANG;TANG, MUNI;HAN, HAIYING;GUO, YANGBO;LIN, YUHUA;MA, CUI	AMERICAN PSYCHIATRIC ASSOCIATION, 1994, DIAGN STAT MAN MENT, VFIFTH;BERTRAM L, 2007, NAT GENET, V39, P17, DOI 10.1038/NG1934;CHAPUIS J, 2008, NEUROBIOL DIS, V30, P103, DOI 10.1016/J.NBD.2007.12.006;GATZ M, 2006, ARCH GEN PSYCHIAT, V63, P168, DOI 10.1001/ARCHPSYC.63.2.168;IKRAM MA, 2008, BIOL PSYCHIAT;LI H, 2008, ARCH NEUROL-CHICAGO, V65, P45, DOI 10.1001/ARCHNEUROL.2007.3;LORCA RR, 2009, J NUTR H…											IT HAS RECENTLY BEEN SHOWN THAT GAB2 ALLELES MODIFY THE RISK FOR LATE-ONSET ALZHEIMER DISEASE (LOAD) IN APOLIPOPROTEIN E (APOE)EPSILON 4 ALLELE CARRIERS IN A GENOME-WIDE ASSOCIATION STUDY. SOME STUDIES SUBSEQUENTLY IN CAUCASIANS POPULATION, THOUGH NOT ALL, HAVE DEMONSTRATED THAT GAB2 POLYMORPHISMS MIGHT BE ASSOCIATED WITH LOAD SUSCEPTIBILITY. THE AIM OF THIS STUDY IS TO EVALUATE THE REPORTED POLY…				277	GUANGZHOU MED COLL, AFFILIATED HOSP, GUANGZHOU PSYCHIAT HOSP, DEPT GERONTOL, GUANGZHOU 510370, GUANGDONG, PEOPLES R CHINA.; GUANGZHOU MED COLL, AFFILIATED HOSP, GUANGZHOU PSYCHIAT HOSP, DEPT PSYCHIAT, GUANGZHOU 510370, GUANGDONG, PEOPLES R CHINA.; GUANGZHOU MED COLL, AFFILIATED HOSP, GUANGZHOU PSYCHIAT HOSP, DEPT MOL GENET LAB, GUANGZHOU 510370, GUANGDONG, PEOPLES R CHINA.;									2022-06-05	ALZHEIMER DISEASE; GRB-ASSOCIATED BINDING PROTEINS; SINGLE-NUCLEOTIDE POLYMORPHISM; ASSOCIATION	10.1007/s10072-009-0178-8			ARTICLE				LINKANGGUANG@163.COM	281					595WP		GENETIC ASSOCIATION; POLYMORPHISM; LINKAGE; RISK	3	NEUROL SCI	NEUROL. SCI.	ENGLISH	17
KRING SII;BRUMMETT BH;BAREFOOT J;GARRETT ME;ASHLEY-KOCH AE;BOYLE SH;SIEGLER IC;SORENSEN TIA;WILLIAMS RB	KRING, SOFIA I. IQBAL;BRUMMETT, BEVERLY H.;BAREFOOT, JOHN;GARRETT, MELANIE E.;ASHLEY-KOCH, ALLISON E.;BOYLE, STEPHEN H.;SIEGLER, ILENE C.;SORENSEN, THORKILD I. A.;WILLIAMS, REDFORD B.	AULCHENKO YS, 2009, NAT GENET, V41, P47, DOI 10.1038/NG.269;BARRETT JC, 2005, BIOINFORMATICS, V21, P263, DOI 10.1093/BIOINFORMATICS/BTH457;BELSKY J, 2009, MOL PSYCHIATR, V14, P746, DOI 10.1038/MP.2009.44;BELSKY J, 2005, ORIGINS SOCIAL MIND;BENNET AM, 2007, JAMA-J AM MED ASSOC, V298, P1300, DOI 10.1001/JAMA.298.11.1300;BJORNTORP P, 2001, OBES REV, V2, P73, DOI 10.1046/J.1467-789X.2001.00027.X;BJOR…											OBJECTIVE: TO EXAMINE THE ASSOCIATION BETWEEN APOLIPOPROTEIN E (APOE) GENE VARIANTS AND WAIST CIRCUMFERENCE, FASTING PLASMA GLUCOSE, SERUM INSULIN, SERUM HIGH-DENSITY LIPOPROTEIN CHOLESTEROL, AND SERUM TRIGLYCERIDES, ALL METABOLIC TRAITS KNOWN AS CARDIOVASCULAR DISEASE (CVD) ENDOPHENOTYPES, IN A POPULATION OF STRESSED INDIVIDUALS AND CONTROLS. ABDOMINAL OBESITY, INSULIN RESISTANCE, ELEVATED SERUM…				427	DUKE UNIV, MED CTR, DEPT PSYCHIAT & BEHAV SCI, DURHAM, NC 27705 USA.; DUKE UNIV, MED CTR, CTR HUMAN GENET, DURHAM, NC 27705 USA.; UNIV COPENHAGEN, PANUM INST, CTR PHARMACOGENOM, DK-2200 COPENHAGEN, DENMARK.; INST PREVENT MED, COPENHAGEN, DENMARK.;									2022-06-05	APOLIPOPROTEIN E; OBESITY; METABOLIC TRAITS; STRESS; EPIDEMIOLOGY; GENE-ENVIRONMENT INTERACTION	10.1097/PSY.0b013e3181de30ad			ARTICLE			1534-7796	REDFORDW@DUKE.EDU	433			CENTER FOR PHARMACOGENOMICS AT THE UNIVERSITY OF COPENHAGEN, DENMARK; NATIONAL INSTITUTE ON AGING [R01 AG019605]; NATIONAL HEART, LUNG AND BLOOD INSTITUTE [P01HL36587]; BEHAVIORAL MEDICINE RESEARCH CENTER, DUKE UNIVERSITY MEDICAL CENTER, DURHAM, NORTH CAROLINA; NATIONAL HEART, LUNG, AND BLOOD INSTITUTE [P01HL036587] FUNDING SOURCE: NIH REPORTER; NATIONAL INSTITUTE ON AGING [R01AG019605] FUNDING S…	THIS STUDY WAS SUPPORTED, IN PART, BY THE CENTER FOR PHARMACOGENOMICS AT THE UNIVERSITY OF COPENHAGEN, DENMARK; GRANT R01 AG019605 FROM THE NATIONAL INSTITUTE ON AGING; GRANT P01HL36587 FROM THE NATIONAL HEART, LUNG AND BLOOD INSTITUTE; AND THE BEHAVIORAL MEDICINE RESEARCH CENTER, DUKE UNIVERSITY MEDICAL CENTER, DURHAM, NORTH CAROLINA.	613UB		CORONARY-HEART-DISEASE; PROMOTER MAOA-UVNTR; CARDIOVASCULAR-DISEASE; INSULIN-RESISTANCE; LIPID-LEVELS; REGULATORY POLYMORPHISM; SLEEP QUALITY; E GENOTYPES; RISK; OBESITY	5	PSYCHOSOM MED	PSYCHOSOM. MED.	ENGLISH	36
LAMBERT JC;GRENIER-BOLEY B;CHOURAKI V;HEATH S;ZELENIKA D;FIEVET N;HANNEQUIN D;PASQUIER F;HANON O;BRICE A;EPELBAUM J;BERR C;DARTIGUES JF;TZOURIO C;CAMPION D;LATHROP M;AMOUYEL P	LAMBERT, JEAN-CHARLES;GRENIER-BOLEY, BENJAMIN;CHOURAKI, VINCENT;HEATH, SIMON;ZELENIKA, DIANA;FIEVET, NATHALIE;HANNEQUIN, DIDIER;PASQUIER, FLORENCE;HANON, OLIVIER;BRICE, ALEXIS;EPELBAUM, JACQUES;BERR, CLAUDINE;DARTIGUES, JEAN-FRANCOIS;TZOURIO, CHRISTOPHE;CAMPION, DOMINIQUE;LATHROP, MARK;AMOUYEL, PHILIPPE	ALPEROVITCH A, 2003, NEUROEPIDEMIOLOGY, V22, P316, DOI 10.1159/000072920;BULLIDO MJ, 2007, NEUROBIOL AGING, V28, P519, DOI 10.1016/J.NEUROBIOLAGING.2006.02.011;CANDORE G, 2004, EXP GERONTOL, V39, P645, DOI 10.1016/J.EXGER.2003.10.027;CHAPUIS J, 2009, MOL PSYCHIATR, V14, P1004, DOI 10.1038/MP.2009.10;CHEN GK, 2007, AM J HUM GENET, V81, P397, DOI 10.1086/519794;CHEUNG YT, 2009, J CELL MOL IN PRESS;…											THE RESULTS OF SEVERAL GENOME-WIDE ASSOCIATION STUDIES (GWASS) IN THE FIELD OF ALZHEIMER'S DISEASE (AD) HAVE RECENTLY BEEN PUBLISHED. ALTHOUGH THESE STUDIES REPORTED IN DETAIL ON SINGLE-NUCLEOTIDE POLYMORPHISMS (SNPS) AND THE NEIGHBORING GENES WITH THE STRONGEST EVIDENCE OF ASSOCIATION WITH AD, LITTLE ATTENTION WAS PAID TO THE REST OF THE GENOME. HOWEVER, COMPLEMENTARY STATISTICAL AND BIO-INFORMA…				1107	INST PASTEUR, INSERM, U744, F-59019 LILLE, FRANCE.; UNIV LILLE NORD FRANCE, LILLE, FRANCE.; CEA, INST GENOM, CTR NATL GENOTYPAGE, EVRY, FRANCE.; FAC MED PHARM ROUEN, INSERM, U614, ROUEN, FRANCE.; CHRU, LILLE, FRANCE.; UNIV PARIS 05, FAC MED, INSERM, UMR 894, PARIS, FRANCE.; HOP LA PITIE SALPETRIERE, INSERM, UMR S679, PARIS, FRANCE.; HOP COLOMBIERE, INSERM, U888, MONTPELLIER, FRANCE.; VICTOR SEGAL…									2022-06-05	ALZHEIMER'S DISEASE; APOE; CA(2+); GENE; GWAS; IMMUNITY; MHC; PATHWAY; POLYMORPHISM	10.3233/JAD-2010-100018			ARTICLE				JEAN-CHARLES.LAMBERT@PASTEUR-LILLE.FR	1118			NATIONAL FOUNDATION FOR ALZHEIMER'S DISEASE AND RELATED DISORDERS; INSTITUT PASTEUR DE LILLE; CENTRE NATIONAL DE GENOTY PAGE; FONDATION POUR LA RECHERCHE MEDICALE; CAISSE NATIONALE MALADIE DES TRAVAILLEURS SALARIES; DIRECTION GENERALE DE LA SANTE; MGEN; INSTITUT DE LA LONGEVITE, AGENCE FRANCAISE DE SECURITE SANITAIRE DES PRODUITS DE SANTE; AQUITAINE AND BOURGOGNE REGIONAL COUNCILS; FONDATION DE F…	THE WORK WAS MADE POSSIBLE BY THE GENEROUS PARTICIPATION OF THE CONTROL SUBJECTS, PATIENTS, AND THEIR FAMILIES. WE THANK DR ANNE BOLAND (CNG) FOR HER TECHNICAL HELP IN PREPARING THE DNA SAMPLES FOR ANALYSES. THIS WORK WAS FUNDED BY THE NATIONAL FOUNDATION FOR ALZHEIMER'S DISEASE AND RELATED DISORDERS, THE INSTITUT PASTEUR DE LILLE AND THE CENTRE NATIONAL DE GENOTY PAGE.; THE THREE-CITY (3C) STUDY…	620YP		IDENTIFIES VARIANTS; CA2+ HOMEOSTASIS; COMPLEX DISEASES; ASSOCIATION; BETA; EXPRESSION; AUTOPHAGY; GENE; METAANALYSIS; GENOTYPE	4	J ALZHEIMERS DIS	J. ALZHEIMERS DIS.	ENGLISH	38
SHIBATA N;KUERBAN B;KOMATSU M;OHNUMA T;BABA H;ARAI H	SHIBATA, NOBUTO;KUERBAN, BOLATI;KOMATSU, MIWA;OHNUMA, TOHRU;BABA, HAJIME;ARAI, HEII	BEECHAM GW, 2009, ANN HUM GENET, V73, P379, DOI 10.1111/J.1469-1809.2009.00509.X;BERTRAM L, 2000, SCIENCE, V290, P2302, DOI 10.1126/SCIENCE.290.5500.2302;BERTRAM L, 2008, CELL, V135, P993, DOI 10.1016/J.CELL.2008.11.030;CUI PJ, 2010, J ALZHEIMERS DIS, V19, P31, DOI 10.3233/JAD-2010-1207;DRESES-WERRINGLOER U, 2008, CELL, V133, P1149, DOI 10.1016/J.CELL.2008.05.048;GREEN KN, 2008, NEURON, V59, P190…											A RECENT PAPER REPORTED THAT A VARIANT (RS2986017) OF THE CALCIUM HOMEOSTASIS MODULATOR 1 (CALHM1) GENE AFFECTS RISK FOR LATE-ONSET ALZHEIMER'S DISEASE (AD). THIS STUDY AIMS TO INVESTIGATE WHETHER SINGLE NUCLEOTIDE POLYMORPHISMS (SNPS) OF THE CALHM1 GENE ARE ASSOCIATED WITH AD. SNPS IN THE GENES OF TWO OTHER CALHM SUBTYPES, CALHM2 AND CALHM3, WERE ALSO STUDIED. OUR STUDY FAILED TO DETECT ANY ASSO…				417	JUNTENDO UNIV, SCH MED, DEPT PSYCHIAT, BUNKYO KU, TOKYO 1138421, JAPAN.;									2022-06-05	ALZHEIMER'S DISEASE; APOLIPOPROTEIN E; CALHM; POLYMORPHISM	10.3233/JAD-2010-1380			ARTICLE			1875-8908	NOBUTO.SHIBATA@NIFTY.NE.JP	421			MINISTRY OF EDUCATION, CULTURE, SPORTS, SCIENCE AND TECHNOLOGY OF JAPAN; SPORTOLOGY CENTER, JUNTENDO UNIVERSITY GRADUATE SCHOOL OF MEDICINE	THIS STUDY WAS PARTIALLY SUPPORTED BY THE HIGH TECHNOLOGY RESEARCH CENTER GRANT FROM THE MINISTRY OF EDUCATION, CULTURE, SPORTS, SCIENCE AND TECHNOLOGY OF JAPAN AND SPORTOLOGY CENTER, JUNTENDO UNIVERSITY GRADUATE SCHOOL OF MEDICINE. WE ARE GRATEFUL FOR THE TECHNICAL ASSISTANCE OF MS. K. YAMAMOTO AND MS. S. ITAKURA.	620XY		NO ASSOCIATION; A-BETA; RISK; CALCIUM	2	J ALZHEIMERS DIS	J. ALZHEIMERS DIS.	ENGLISH	15
COSSEC JC;MARQUER C;PANCHAL M;LAZAR AN;DUYCKAERTS C;POTIER MC	COSSEC, JACK-CHRISTOPHE;MARQUER, CATHERINE;PANCHAL, MAI;LAZAR, ADINA N.;DUYCKAERTS, CHARLES;POTIER, MARIE-CLAUDE	BEEL AJ, 2008, BIOCHEMISTRY-US, V47, P9428, DOI 10.1021/BI800993C;BERTRAM L, 2007, NAT GENET, V39, P17, DOI 10.1038/NG1934;BOUILLOT C, 1996, J BIOL CHEM, V271, P7640, DOI 10.1074/JBC.271.13.7640;BRUNELLE A, 2009, ANAL BIOANAL CHEM, V393, P31, DOI 10.1007/S00216-008-2367-3;BRYLEVA EY, 2010, P NATL ACAD SCI USA, V107, P3081, DOI 10.1073/PNAS.0913828107;BU GJ, 2009, NAT REV NEUROSCI, V10, P333, DOI …											AN INCREASING NUMBER OF RESULTS IMPLICATING CHOLESTEROL METABOLISM IN THE PATHOPHYSIOLOGY OF ALZHEIMER'S DISEASE (AD) SUGGEST CHOLESTEROL AS A TARGET FOR TREATMENT. RESEARCH IN GENETICS, PATHOLOGY, EPIDEMIOLOGY, BIOCHEMISTRY, AND CELL BIOLOGY, AS WELL AS IN ANIMAL MODELS, SUGGESTS THAT CHOLESTEROL, ITS TRANSPORTER IN THE BRAIN, APOLIPOPROTEIN E, AMYLOID PRECURSOR PROTEIN, AND AMYLOID-BETA ALL INT…				839	INSERM, UMR975, CNRS UMR7225, INST CERVEAU & MOELLE,CTR RECH, F-75013 PARIS, FRANCE.; UPMC, HOP LA PITIE SALPETRIERE, F-75013 PARIS, FRANCE.;									2022-06-05	ALZHEIMER'S DISEASE; CHOLESTEROL; DOWN SYNDROME; ENDOSOME; METHYL-BETA-CYCLODEXTRINE; RAB5	10.1016/j.bbalip.2010.03.010			REVIEW			1879-2618	MARIE-CLAUDE.POTIER@UPMC.FR	845			AGENCE NATIONALE DE LA RECHERCHE; FONDATION DE L'INSTITUT DU CERVEAU ET DE LA MOELLE (ICM); NATIONAL ALZHEIMER PLAN 2008-2012 (FRANCE)	THE AUTHORS WISH TO THANK THE AGENCE NATIONALE DE LA RECHERCHE (GRANT CHOAD) AND THE FONDATION DE L'INSTITUT DU CERVEAU ET DE LA MOELLE (ICM). M.P. HAD A POSTDOCTORAL FELLOWSHIP FROM THE NATIONAL ALZHEIMER PLAN 2008-2012 (FRANCE).	620CG		GENOME-WIDE ASSOCIATION; AMYLOID-BETA; A-BETA; APOLIPOPROTEIN-E; GENETIC ASSOCIATION; IDENTIFIES VARIANTS; LIPIDOMIC ANALYSIS; MASS-SPECTROMETRY; TERMINAL DOMAIN; DOWN-SYNDROME	8	BBA-MOL CELL BIOL L	BIOCHIM. BIOPHYS. ACTA MOL. CELL BIOL. LIPIDS	ENGLISH	72
GANDHI S;WOOD NW	GANDHI, SONIA;WOOD, NICHOLAS W.	BALES KR, 1997, NAT GENET, V17, P263, DOI 10.1038/NG1197-263;BELL RD, 2007, J CEREBR BLOOD F MET, V27, P909, DOI 10.1038/SJ.JCBFM.9600419;BONIFATI V, 2003, SCIENCE, V299, P256, DOI 10.1126/SCIENCE.1077209;BROUWERS N, 2008, ANN MED, V40, P562, DOI 10.1080/07853890802186905;BURTON PR, 2007, NATURE, V447, P661, DOI 10.1038/NATURE05911;CAREY RM, 2005, BMC CELL BIOL, V6, DOI 10.1186/1471-2121-6-30;DEM…											THE SUCCESSFUL DISCOVERY OF GENES THAT CAUSE RARE MONOGENIC DISORDERS HAS DOMINATED OUR UNDERSTANDING OF THE GENETIC BASIS OF NEURODEGENERATIVE DISEASE. THE EMERGENCE OF ROBUST GENOME-WIDE ASSOCIATION METHODOLOGIES PROMISES TO EXPLAIN THE GENETIC ETIOLOGY OF THE COMMON SPORADIC FORMS OF COMPLEX DISEASES. IN ADDITION TO REVEALING THE GENETIC SUSCEPTIBILITY OF NEURODEGENERATIVE DISEASE, GENOME-WIDE…				789	UCL, INST NEUROL, DEPT MOL NEUROSCI, LONDON, ENGLAND.;									2022-06-05		10.1038/nn.2584			ARTICLE				N.WOOD@ION.UCL.AC.UK	794			WELLCOME TRUST; MEDICAL RESEARCH COUNCIL; PARKINSON'S UK; MEDICAL RESEARCH COUNCIL [MC_PC_09003, MC_G1000735, MC_G0901330] FUNDING SOURCE: RESEARCHFISH; PARKINSON&QUOT;S UK [J-0804] FUNDING SOURCE: RESEARCHFISH; MRC [MC_G0901330, MC_PC_09003, MC_G1000735] FUNDING SOURCE: UKRI	THE AUTHORS ACKNOWLEDGE THE SUPPORT OF THE WELLCOME TRUST, THE MEDICAL RESEARCH COUNCIL (NEURODEGENERATION STRATEGIC AWARD) AND PARKINSON'S UK.	615YF		AMYLOID-BETA-PEPTIDE; FAMILIAL ALZHEIMERS-DISEASE; PARKINSONS-DISEASE; PRECURSOR-PROTEIN; APOLIPOPROTEIN-E; IDENTIFIES VARIANTS; MISSENSE MUTATIONS; COMPLEX TRAITS; RISK-FACTORS; GENE	7	NAT NEUROSCI	NAT. NEUROSCI.	ENGLISH	48
FEANY MB	FEANY, MEL B.	ABELIOVICH A, 2000, NEURON, V25, P239, DOI 10.1016/S0896-6273(00)80886-7;AHLIJANIAN MK, 2000, P NATL ACAD SCI USA, V97, P2910, DOI 10.1073/PNAS.040577797;ANDERSEN JK, 2004, NAT MED, V10, PS18, DOI 10.1038/NRN1434;AULUCK PK, 2002, NAT MED, V8, P1185, DOI 10.1038/NM1102-1185;AULUCK PK, 2002, SCIENCE, V295, P865, DOI 10.1126/SCIENCE.1067389;BABA M, 1998, AM J PATHOL, V152, P879;BAUER PO, 2009, J NEU…											THE PATHOLOGIES OF MAJOR NEURODEGENERATIVE DISEASES INCLUDING PARKINSON DISEASE AND ALZHEIMER DISEASE HAVE BEEN WELL KNOWN FOR DECADES. MORE RECENTLY, ADVANCES IN MOLECULAR GENETICS HAVE SUGGESTED IMPORTANT MECHANISTIC LINKS BETWEEN THE PATHOLOGY OF THESE DISORDERS AND PATHOGENESIS OF NEURONAL DYSFUNCTION AND DEATH. NUMEROUS ANIMAL MODELS HAVE BEEN PRODUCED BASED ON THE NEW INFORMATION EMERGING F…				2058	HARVARD UNIV, SCH MED, BRIGHAM & WOMENS HOSP, DEPT PATHOL, BOSTON, MA 02115 USA.;									2022-06-05		10.2353/ajpath.2010.091077			ARTICLE			1525-2191	MEL_FEANY@HMS.HARVARD.EDU	2066			AMERICAN SOCIETY; ASIP OUTSTANDING INVESTIGATOR AWARD	THE ASIP OUTSTANDING INVESTIGATOR AWARD IS GIVEN BY THE AMERICAN SOCIETY FOR INVESTIGATIVE PATHOLOGY TO RECOGNIZE MID-CAREER INVESTIGATORS WITH DEMONSTRATED EXCELLENCE IN RESEARCH IN EXPERIMENTAL PATHOLOGY. MEL B. FEANY, RECIPIENT OF THE 2009 ASIP OUTSTANDING INVESTIGATOR AWARD, DELIVERED A LECTURE ENTITLED "NEW APPROACHES TO THE PATHOLOGY AND GENETICS OF NEURODEGENERATION" ON APRIL 20, 2009 AT T…	627XV		PAIRED HELICAL FILAMENTS; INCLUSION-BODY FORMATION; GENOME-WIDE ASSOCIATION; CATHEPSIN-D DEFICIENCY; HUMAN ALPHA-SYNUCLEIN; PARKINSONS-DISEASE; ALZHEIMERS-DISEASE; DROSOPHILA MODEL; TRANSGENIC MICE; NEUROFIBRILLARY TANGLES	5	AM J PATHOL	AM. J. PATHOL.	ENGLISH	100
YU JT;LI L;ZHU QX;ZHANG Q;ZHANG W;WU ZC;GUAN J;TAN L	YU, JIN-TAI;LI, LU;ZHU, QI-XIU;ZHANG, QUN;ZHANG, WEI;WU, ZHONG-CHEN;GUAN, JUN;TAN, LAN	BERTRAM L, 2008, NAT REV NEUROSCI, V9, P768, DOI 10.1038/NRN2494;BERTRAM L, 2007, NAT GENET, V39, P17, DOI 10.1038/NG1934;BUETOW KH, 2001, P NATL ACAD SCI USA, V98, P581, DOI 10.1073/PNAS.021506298;BUTLER AW, 2009, NEUROBIOL AGING, V30, P1037, DOI 10.1016/J.NEUROBIOLAGING.2009.03.013;DESILVA HV, 1990, BIOCHEMISTRY-US, V29, P5380, DOI 10.1021/BI00474A025;DONOHOE GG, 1999, CLIN CHEM, V45, P143;GUER…											BACKGROUND: CLUSTERIN (ALSO CALLED APOLIPOPROTEIN J) HAS A POTENTIAL CENTRAL ROLE IN THE PATHOGENESIS OF ALZHEIMER'S DISEASE (AD). RECENTLY, TWO GENOME-WIDE ASSOCIATION STUDIES HAVE IDENTIFIED THREE VARIANTS IN CLU GENE ENCODING CLUSTERIN ASSOCIATED WITH AD RISK IN CAUCASIANS, WHILE THERE ARE NO STUDIES ON THE ASSOCIATION OF CLU WITH AD RISK IN ASIANS. METHODS: THE STUDY INVESTIGATED 324 SPORADIC…				1516	QINGDAO UNIV, SCH MED, QINGDAO MUNICIPAL HOSP, DEPT CARDIOL, QINGDAO 266071, SHANDONG, PEOPLES R CHINA.; QINGDAO UNIV, SCH MED, QINGDAO MUNICIPAL HOSP, DEPT NEUROL, QINGDAO 266071, SHANDONG, PEOPLES R CHINA.; SHANDONG MED COLL, JINAN 250002, SHANDONG, PEOPLES R CHINA.; QINGDAO UNIV, COLL MED, AFFILIATED HOSP, DEPT NEUROL REHABIL, QINGDAO 266071, SHANDONG, PEOPLES R CHINA.; QINGDAO UNIV, SCH MED, …									2022-06-05	CIU; CLUSTERIN; APOLIPOPROTEIN J; POLYMORPHISM; ALZHEIMER'S DISEASE	10.1016/j.cca.2010.06.013			ARTICLE			1873-3492	DR.TANLAN@163.COM	1519			NATIONAL NATURAL SCIENCE FOUNDATION OF CHINA [30870884]; SHANDONG PROVINCIAL OUTSTANDING MEDICAL ACADEMIC PROFESSIONAL PROGRAM	WE ARE GRATEFUL TO ALL OF THE SUBJECTS WHO KINDLY AGREED TO PARTICIPATE IN THIS STUDY. THIS STUDY WAS SUPPORTED BY GRANTS FROM THE NATIONAL NATURAL SCIENCE FOUNDATION OF CHINA (30870884) AND THE SHANDONG PROVINCIAL OUTSTANDING MEDICAL ACADEMIC PROFESSIONAL PROGRAM.	638PK		GENOME-WIDE ASSOCIATION; SYSTEMATIC METAANALYSES; IDENTIFIES VARIANTS; LOCI	19-20	CLIN CHIM ACTA	CLIN. CHIM. ACTA	ENGLISH	17
BRUNO E;QUATTROCCHI G;NICOLETTI A;LE PIRA F;MACI T;MOSTILE G;ANDREOLI V;QUATTRONE A;ZAPPIA M	BRUNO, ELISA;QUATTROCCHI, GRAZIELLA;NICOLETTI, ALESSANDRA;LE PIRA, FRANCESCO;MACI, TIZIANA;MOSTILE, GIOVANNI;ANDREOLI, VIRGINIA;QUATTRONE, ALDO;ZAPPIA, MARIO	APPOLLONIO I, 2005, NEUROL SCI, V26, P108, DOI 10.1007/S10072-005-0443-4;BIAN L, 2005, BIOL PSYCHIAT, V58, P731, DOI 10.1016/J.BIOPSYCH.2005.05.013;CALTAGIRONE C, 1979, ACTA PSYCHIAT SCAND, V60, P50, DOI 10.1111/J.1600-0447.1979.TB00264.X;CARLESIMO GA, 1996, EUR NEUROL, V36, P378, DOI 10.1159/000117297;COLACICCO AM, 2009, NEUROBIOL AGING, V30, P1518, DOI 10.1016/J.NEUROBIOLAGING.2007.11.015;CORDE…											ALZHEIMER DISEASE (AD) HAS A HETEROGENEOUS AETIOLOGY, INVOLVING GENETIC AND ENVIRONMENTAL FACTORS. LOW-DENSITY LIPOPROTEIN RECEPTOR-RELATED PROTEIN 1 (LRP1), ALPHA-2-MACROGLOBULIN (A2M) AND APOLIPOPROTEIN E (APOE) ARE INVOLVED IN MOLECULAR PATHWAYS LEADING TO BETA-AMYLOID DEPOSITION. THREE POLYMORPHIC SITES IN THESE GENES (APOE-EPSILON 2/EPSILON 3/EPSILON 4, A2M-ILE/VAL AND LRP1-C/T) HAVE BEEN AS…				112	UNIV CATANIA, DIPARTIMENTO NEUROSCI, I-95123 CATANIA, ITALY.; CTR NAZL RIC, IST SCI NEUROL, PIANO LAGO MANGONE CO, ITALY.; MAGNA GRAECIA UNIV CATANZARO, CATANZARO, ITALY.;									2022-06-05	ALZHEIMER DISEASE; GENETIC; EPIDEMIOLOGY	10.1016/j.neulet.2010.07.012			ARTICLE			1872-7972	M.ZAPPIA@ISN.CNR.IT	116					645OU		RECEPTOR-RELATED PROTEIN; FRONTAL ASSESSMENT BATTERY; APOLIPOPROTEIN-E RECEPTOR; MINI-MENTAL-STATE; GENETIC ASSOCIATION; COGNITIVE IMPAIRMENT; CHROMOSOME 12; ALPHA-2-MACROGLOBULIN; MULTIPLE; DETERIORATION	2	NEUROSCI LETT	NEUROSCI. LETT.	ENGLISH	37
SESHADRI S;FITZPATRICK AL;IKRAM MA;DESTEFANO AL;GUDNASON V;BOADA M;BIS JC;SMITH AV;CARASSQUILLO MM;LAMBERT JC;HAROLD D;SCHRIJVERS EMC;RAMIREZ-LORCA R;DEBETTE S;LONGSTRETH WT;JANSSENS ACJW;PANKRATZ VS;DARTIGUES JF;HOLLINGWORTH P;ASPELUND T;HERNANDEZ I;BEISER A;KULLER LH;KOUDSTAAL PJ;DICKSON DW;TZOURIO C;ABRAHAM R;ANTUNEZ C;DU YC;ROTTER JI;AULCHENKO YS;HARRIS TB;PETERSEN RC;BERR C;OWEN MJ;LOPEZ-ARR…	SESHADRI, SUDHA;FITZPATRICK, ANNETTE L.;IKRAM, M. ARFAN;DESTEFANO, ANITA L.;GUDNASON, VILMUNDUR;BOADA, MERCE;BIS, JOSHUA C.;SMITH, ALBERT V.;CARASSQUILLO, MINERVA M.;LAMBERT, JEAN CHARLES;HAROLD, DENISE;SCHRIJVERS, ELISABETH M. C.;RAMIREZ-LORCA, REPOSO;DEBETTE, STEPHANIE;LONGSTRETH, W. T., JR.;JANSSENS, A. CECILE J. W.;PANKRATZ, V. SHANE;DARTIGUES, JEAN FRANCOIS;HOLLINGWORTH, PAUL;ASPELUND, THOR;…	ANTUNEZ C, 2009, J ALZHEIMERS DIS, V18, P751, DOI 10.3233/JAD-2009-1200;ASSOCIATION AP, 1994, DIAGN STAT MAN MENT;BEECHAM GW, 2009, AM J HUM GENET, V84, P35, DOI 10.1016/J.AJHG.2008.12.008;BERTRAM L, 2008, AM J HUM GENET, V83, P623, DOI 10.1016/J.AJHG.2008.10.008;BERTRAM L, 2007, NAT GENET, V39, P17, DOI 10.1038/NG1934;CARRASQUILLO MM, 2009, NAT GENET, V41, P192, DOI 10.1038/NG.305;COON KD, 2007,…											CONTEXT GENOME-WIDE ASSOCIATION STUDIES (GWAS) HAVE RECENTLY IDENTIFIED CLU, PICALM, AND CR1 AS NOVEL GENES FOR LATE-ONSET ALZHEIMER DISEASE (AD). OBJECTIVES TO IDENTIFY AND STRENGTHEN ADDITIONAL LOCI ASSOCIATED WITH AD AND CONFIRM THESE IN AN INDEPENDENT SAMPLE AND TO EXAMINE THE CONTRIBUTION OF RECENTLY IDENTIFIED GENES TO AD RISK PREDICTION IN A 3-STAGE ANALYSIS OF NEW AND PREVIOUSLY PUBLISHED…				1832	UNIV MED CTR ROTTERDAM, DEPT EPIDEMIOL ERASMUS MC, NL-3000 CA ROTTERDAM, NETHERLANDS.;		CHARGE GERAD1 EADI1 CONSORTIA							2022-06-05		10.1001/jama.2010.574			ARTICLE			1538-3598	M.BRETELER@ERASMUSMC.NL	1840			INTRAMURAL NIH HHS [Z01 AG000950-06] FUNDING SOURCE: MEDLINE; MEDICAL RESEARCH COUNCIL [G0300429] FUNDING SOURCE: MEDLINE; NCRR NIH HHS [M01 RR000425-39, M01RR00425] FUNDING SOURCE: MEDLINE; NHLBI NIH HHS [N01-HC-75150, N01-HC-85080, N01 HC085082, N01 HC075150, N01-HC-85079, N01 HC015103, N01 HC085083, R01 HL087652, N01 HC045133, N01 HC025195, N01-HC-85081, N01 HC085085, N01 HC085080, R01 HL06427…		594DK		ORGANELLES COMPLEX-1 BLOC-1; IDENTIFIES VARIANTS; SUSCEPTIBILITY; RISK; APOE; METAANALYSES; ENDOCYTOSIS; BIOGENESIS; CARRIERS; REVEALS	18	JAMA-J AM MED ASSOC	JAMA-J. AM. MED. ASSOC.	ENGLISH	35
JIANG X;BARMADA MM;VISWESWARAN S	JIANG, XIA;BARMADA, M. MICHAEL;VISWESWARAN, SHYAM	BURTON PR, 2007, NATURE, V447, P661, DOI 10.1038/NATURE05911;CHO YM, 2004, DIABETOLOGIA, V47, P549, DOI 10.1007/S00125-003-1321-3;COFFEY CS, 2004, BMC BIOINFORMATICS, V5, DOI 10.1186/1471-2105-5-49;COON KD, 2007, J CLIN PSYCHIAT, V68, P613, DOI 10.4088/JCP.V68N0419;COOPER GF, 1992, MACH LEARN, V9, P309, DOI 10.1023/A:1022649401552;CORDER EH, 1993, SCIENCE, V261, P921, DOI 10.1126/SCIENCE.8346443;…											IT IS BELIEVED THAT INTERACTIONS AMONG GENES (EPISTASIS) MAY PLAY AN IMPORTANT ROLE IN SUSCEPTIBILITY TO COMMON DISEASES (MOORE AND WILLIAMS [2002]. ANN MED 34:88-95; RITCHIE ET AL. [2001]. AM J HUM GENET 69:138-147). TO STUDY THE UNDERLYING GENETIC VARIANTS OF DISEASES, GENOME-WIDE ASSOCIATION STUDIES (GWAS) THAT SIMULTANEOUSLY ASSAY SEVERAL HUNDREDS OF THOUSANDS OF SNPS ARE BEING INCREASINGLY U…				575	UNIV PITTSBURGH, DEPT BIOMED INFORMAT, PITTSBURGH, PA 15260 USA.; UNIV PITTSBURGH, DEPT HUMAN GENET, PITTSBURGH, PA USA.;									2022-06-05	ALZHEIMER'S; APOE; GAB2; GENOME-WIDE; EPISTASIS; BAYESIAN NETWORK; MINIMUM DESCRIPTION LENGTH	10.1002/gepi.20514			ARTICLE			1098-2272	XIJ6@PITT.EDU	581			NLM NIH HHS [K99 LM010822, R00 LM010822] FUNDING SOURCE: MEDLINE; NATIONAL LIBRARY OF MEDICINE [R00LM010822, K99LM010822] FUNDING SOURCE: NIH REPORTER		652VG		MULTIFACTOR-DIMENSIONALITY REDUCTION; ALZHEIMERS-DISEASE; ASSOCIATION ANALYSIS; COMPLEX DISEASES; BREAST-CANCER; RISK; EPISTASIS; VARIANTS; LOCI; STRATEGIES	6	GENET EPIDEMIOL	GENET. EPIDEMIOL.	ENGLISH	35
HEINZEN EL;NEED AC;HAYDEN KM;CHIBA-FALEK O;ROSES AD;STRITTMATTER WJ;BURKE JR;HULETTE CM;WELSH-BOHMER KA;GOLDSTEIN DB	HEINZEN, ERIN L.;NEED, ANNA C.;HAYDEN, KATHLEEN M.;CHIBA-FALEK, ORNIT;ROSES, ALLEN D.;STRITTMATTER, WARREN J.;BURKE, JAMES R.;HULETTE, CHRISTINE M.;WELSH-BOHMER, KATHLEEN A.;GOLDSTEIN, DAVID B.	BASSETT ANNE S, 2008, CURR PSYCHIATRY REP, V10, P148;BEECHAM GW, 2009, AM J HUM GENET, V84, P35, DOI 10.1016/J.AJHG.2008.12.008;BERTRAM L, 2005, NEW ENGL J MED, V352, P884, DOI 10.1056/NEJMOA042765;BERTRAM L, 2008, AM J HUM GENET, V83, P623, DOI 10.1016/J.AJHG.2008.10.008;BERTRAM L, 2007, NAT GENET, V39, P17, DOI 10.1038/NG1934;CARRASQUILLO MM, 2009, NAT GENET, V41, P192, DOI 10.1038/NG.305;CARSO…											ALZHEIMER'S DISEASE IS A COMPLEX AND PROGRESSIVE NEURODEGENERATIVE DISEASE LEADING TO LOSS OF MEMORY, COGNITIVE IMPAIRMENT, AND ULTIMATELY DEATH. TO DATE, SIX LARGE-SCALE GENOME-WIDE ASSOCIATION STUDIES HAVE BEEN CONDUCTED TO IDENTIFY SNPS THAT INFLUENCE DISEASE PREDISPOSITION. THESE STUDIES HAVE CONFIRMED THE WELL-KNOWN APOE EPSILON 4 RISK ALLELE, IDENTIFIED A NOVEL VARIANT THAT INFLUENCES DISEA…				69	DUKE UNIV, MED CTR, CTR HUMAN GENOME VARIAT, INST GENOME SCI & POLICY, DURHAM, NC 27708 USA.; DUKE UNIV, JOSEPH & KATHLEEN BRYAN ALZHEIMERS DIS RES CTR, DURHAM, NC 27708 USA.; DUKE UNIV, MED CTR, DEPT MED, DIV NEUROL, DURHAM, NC 27708 USA.; DUKE INST GENOME SCI & POLICY, DEANE DRUG DISCOVERY INST, DEPT MED NEUROL, DURHAM, NC USA.;									2022-06-05	ALZHEIMER'S DISEASE; COPY NUMBER VARIATION; DEMENTIA; GENOME-WIDE ASSOCIATION STUDY	10.3233/JAD-2010-1212			ARTICLE			1875-8908	E.HEINZEN@DUKE.EDU	77			JOSEPH AND KATHLEEN BRYAN ALZHEIMER'S DISEASE RESEARCH CENTER [P30 AG028377]; INSTITUTE FOR GENOME SCIENCES AND POLICY AT DUKE UNIVERSITY; NATIONAL INSTITUTE ON AGING [P30AG028377] FUNDING SOURCE: NIH REPORTER	FUNDING FOR THIS WORK WAS PROVIDED BY THE JOSEPH AND KATHLEEN BRYAN ALZHEIMER'S DISEASE RESEARCH CENTER (NIA GRANT P30 AG028377) AND THE INSTITUTE FOR GENOME SCIENCES AND POLICY AT DUKE UNIVERSITY.	582QW		NICOTINIC ACETYLCHOLINE-RECEPTOR; CANDIDATE GENE ASSOCIATION; MISSENSE MUTATIONS; RISK; SUSCEPTIBILITY; VARIANTS; SCHIZOPHRENIA; AUTISM; LOCI; APOE	1	J ALZHEIMERS DIS	J. ALZHEIMERS DIS.	ENGLISH	49
BERTRAM L;LILL CM;TANZI RE	BERTRAM, LARS;LILL, CHRISTINA M.;TANZI, RUDOLPH E.	ABRAHAM R, 2008, BMC MED GENOMICS, V1, DOI 10.1186/1755-8794-1-44;AIDARALIEVA NJ, 2008, J HUM GENET, V53, P296, DOI 10.1007/S10038-008-0251-9;AVRAMOPOULOS D, 2009, GENOME MED, V1, DOI 10.1186/GM34;BAIG S, 2010, J NEUROPATH EXP NEUR, V69, P1071, DOI 10.1097/NEN.0B013E3181F52E01;BEECHAM GW, 2010, PSYCHIAT GENET, V20, P321, DOI 10.1097/YPG.0B013E32833B635D;BEECHAM GW, 2009, AM J HUM GENET, V84, P35,…											THREE DECADES OF GENETIC RESEARCH IN ALZHEIMER DISEASE (AD) HAVE SUBSTANTIALLY BROADENED OUR UNDERSTANDING OF THE PATHOGENETIC MECHANISMS LEADING TO NEURODEGENERATION AND DEMENTIA. POSITIONAL CLONING LED TO THE IDENTIFICATION OF RARE, DISEASE-CAUSING MUTATIONS IN APP, PSEN1, AND PSEN2 CAUSING EARLY-ONSET FAMILIAL AD, FOLLOWED BY THE DISCOVERY OF APOE AS THE SINGLE MOST IMPORTANT RISK FACTOR FOR L…				270	MAX PLANCK INST MOL GENET, DEPT VERTEBRATE GENOM, BERLIN, GERMANY.; JOHANNES GUTENBERG UNIV MAINZ, DEPT NEUROL, MAINZ, GERMANY.; HARVARD UNIV, SCH MED, MASSACHUSETTS GEN HOSP,GENET & AGING RES UNIT, MASSGEN INST NEURODEGENERAT DIS,DEPT NEUROL, CHARLESTOWN, MA 02129 USA.;									2022-06-05		10.1016/j.neuron.2010.10.013			REVIEW			1097-4199	BERTRAM@MOLGEN.MPG.DE	281			NIMH, NIA; GERMAN FEDERAL MINISTRY OF EDUCATION AND RESEARCH (BMBF); CURE ALZHEIMER'S FUND	THIS WORK WAS MADE POSSIBLE BY SUPPORT FROM THE CURE ALZHEIMER'S FUND, NIMH, NIA, AND THE GERMAN FEDERAL MINISTRY OF EDUCATION AND RESEARCH (BMBF). THE ALZGENE DATABASE IS FUNDED BY THE CURE ALZHEIMER'S FUND. WE THANK DR. U.F. FOR HIS CONTINUING INSPIRATION AND HELPFUL COMMENTS ON THE MANUSCRIPT. R.E.T. SERVES AS CONSULTANT TO PATHWAY GENOMICS.	681IJ		GENOME-WIDE ASSOCIATION; APOLIPOPROTEIN-E GENOTYPE; AMYLOID PRECURSOR PROTEIN; A-BETA; SUSCEPTIBILITY GENES; IDENTIFIES VARIANTS; INCREASED FREQUENCY; PLAQUE-FORMATION; RARE VARIANTS; WHOLE-GENOME	2	NEURON	NEURON	ENGLISH	114
SHI H;MEDWAY C;BULLOCK J;BROWN K;KALSHEKER N;MORGAN K	SHI, HUI;MEDWAY, CHRISTOPHER;BULLOCK, JAMES;BROWN, KRISTELLE;KALSHEKER, NOOR;MORGAN, KEVIN	AVRAMOPOULOS D, 2009, GENOME MED, V1, DOI 10.1186/GM34;BEECHAM GW, 2009, AM J HUM GENET, V84, P35, DOI 10.1016/J.AJHG.2008.12.008;BERTRAM L, 2008, NAT REV NEUROSCI, V9, P768, DOI 10.1038/NRN2494;BERTRAM L, 2007, NAT GENET, V39, P17, DOI 10.1038/NG1934;BODMER W, 2008, NAT GENET, V40, P695, DOI 10.1038/NG.F.136;BROOKMEYER R, 2007, ALZHEIMERS DEMENT, V3, P186, DOI 10.1016/J.JALZ.2007.04.381;BU GJ, 2…											WE HAVE PERFORMED CROSS-PLATFORM COMPARISONS OF OUTPUT FROM 4 GWAS IN LATE-ONSET ALZHEIMER'S DISEASE (LOAD) - REIMAN ET AL., 2007; LI ET AL., 2008; BEECHAM ET AL., 2008 AND CARRASQUILLO ET AL., 2009 TO SEARCH FOR NEW ASSOCIATION SIGNALS. THE AIM WAS TO REVEAL GENES THAT REPLICATED ACROSS STUDIES AND HENCE MERIT FURTHER INVESTIGATION. ALL SNPS WITH P-VALUES RANGING BETWEEN 5X10(-5) - 5X10(-8) FROM…				53	UNIV NOTTINGHAM, QUEENS MED CTR, SCH MOL MED SCI, INST GENET,DIV CLIN CHEM, NOTTINGHAM NG7 2UH, ENGLAND.;									2022-06-05	LATE-ONSET ALZHEIMER'S DISEASE (LOAD); META-ANALYSIS; GENOME-WIDE ASSOCIATION ANALYSIS (GWAS); TRIPARTITE MOTIF-CONTAINING PROTEIN 15 (TRIM15) GENE; REPLICATION; SINGLE NUCLEOTIDE POLYMORPHISM (SNP)				ARTICLE				KEVIN.MORGAN@NOTTINGHAM.AC.UK	66			ALZHEIMER'S RESEARCH TRUST; BIG LOTTERY FUND	THIS WORK WAS SUPPORTED BY THE ALZHEIMER'S RESEARCH TRUST AND THE BIG LOTTERY FUND. WE WOULD LIKE TO EXPRESS OUR SINCERE THANKS TO DR. MINERVA CARRASQUILLO AND PROFESSOR STEVEN YOUNKIN (MAYO CLINIC, JACKSONVILLE, FLORIDA, USA) FOR KINDLY PROVIDING US WITH THE DATA FROM THEIR GWAS.	V4V5Q			1	INT J MOL EPIDEMIOL	INT. J. MOL. EPIDEMIOL. GENET.	ENGLISH	21
CARRASQUILLO MM;BELBIN O;HUNTER TA;MA L;BISCEGLIO GD;ZOU F;CROOK JE;PANKRATZ VS;DICKSON DW;GRAFF-RADFORD NR;PETERSEN RC;MORGAN K;YOUNKIN SG	CARRASQUILLO, MINERVA M.;BELBIN, OLIVIA;HUNTER, TALISHA A.;MA, LI;BISCEGLIO, GINA D.;ZOU, FANGGENG;CROOK, JULIA E.;PANKRATZ, V. SHANE;DICKSON, DENNIS W.;GRAFF-RADFORD, NEILL R.;PETERSEN, RONALD C.;MORGAN, KEVIN;YOUNKIN, STEVEN G.	BERTRAM L, 2004, PHARMACOL RES, V50, P385, DOI 10.1016/J.PHRS.2003.11.018;BERTRAM L, 2007, NAT GENET, V39, P17, DOI 10.1038/NG1934;BERTRAM L, 2009, HUM MOL GENET, V18, PR137, DOI 10.1093/HMG/DDP406;BOGGS LN, 1996, J NEUROCHEM, V67, P1324;CARRASQUILLO MM, 2009, NAT GENET, V41, P192, DOI 10.1038/NG.305;CORDER EH, 1993, SCIENCE, V261, P921, DOI 10.1126/SCIENCE.8346443;DEMATTOS RB, 2002, P NATL ACAD …											OBJECTIVE: TO TEST FOR REPLICATION OF THE ASSOCIATION BETWEEN VARIANTS IN THE CLU, CR1, AND PICALM GENES WITH ALZHEIMER DISEASE. DESIGN: FOLLOW-UP CASE-CONTROL ASSOCIATION STUDY. SETTING: THE MAYO CLINICS AT JACKSONVILLE, FLORIDA, AND ROCHESTER, MINNESOTA. PARTICIPANTS: COMMUNITY-BASED PATIENTS OF EUROPEAN DESCENT WITH LATE-ONSET ALZHEIMER DISEASE (LOAD) AND CONTROLS WITHOUT DEMENTIA WHO WERE SEE…				961	MAYO CLIN, DEPT NEUROSCI, COLL MED, JACKSONVILLE, FL 32224 USA.; MAYO CLIN, COLL MED, BIOSTAT UNIT, JACKSONVILLE, FL 32224 USA.; MAYO CLIN, COLL MED, DIV BIOMED STAT & INFORMAT, ROCHESTER, MN USA.; MAYO CLIN, COLL MED, DEPT NEUROL, ROCHESTER, MN USA.; MAYO CLIN, COLL MED, MAYO ALZHEIMER DIS RES CTR, ROCHESTER, MN USA.; UNIV NOTTINGHAM, SCH MOL MED SCI, INST GENET, QUEENS MED CTR, NOTTINGHAM NG7 2…									2022-06-05		10.1001/archneurol.2010.147			ARTICLE			1538-3687	YOUNKIN.STEVEN@MAYO.EDU	964			US NATIONAL INSTITUTES OF HEALTH [R01 AG18023]; NATIONAL INSTITUTE ON AGING [AG25711, AG17216, AG03949, U24 AG21886]; MAYO ALZHEIMER'S DISEASE RESEARCH CENTER [P50 AG16574]; MAYO ALZHEIMER'S DISEASE PATIENT REGISTRY [U01 AG06576]; ROBERT AND CLARICE SMITH POSTDOCTORAL FELLOWSHIP; ROBERT AND CLARICE SMITH AND ABIGAIL VAN BUREN ALZHEIMER'S DISEASE RESEARCH PROGRAM; PALUMBO PROFESSORSHIP IN ALZHEIME…	THIS STUDY WAS SUPPORTED BY GRANT R01 AG18023 FROM THE US NATIONAL INSTITUTES OF HEALTH, NATIONAL INSTITUTE ON AGING (DRS GRAFF-RADFORD AND YOUNKIN); GRANT P50 AG16574 FROM THE MAYO ALZHEIMER'S DISEASE RESEARCH CENTER (DRS PETERSEN, DICKSON, GRAFF-RADFORD, AND YOUNKIN); GRANT U01 AG06576 FROM THE MAYO ALZHEIMER'S DISEASE PATIENT REGISTRY (DR PETERSEN); GRANTS AG25711, AG17216, AND AG03949 FROM TH…	637HU		GENOME-WIDE ASSOCIATION; AMYLOID-BETA; APOLIPOPROTEIN-J; CEREBROSPINAL-FLUID; IDENTIFIES VARIANTS; IN-VITRO; CLATHRIN; COMPLEX; PROTEIN; ALLELE	8	ARCH NEUROL-CHICAGO	ARCH. NEUROL.	ENGLISH	22
RUSSELL MB	RUSSELL, M. B.	AMERICAN PSYCHIATRIC ASSOCIATION, 2001, DIAGN STAT MAN MENT;ASHFORD JW, 2002, J ALZHEIMERS DIS, V4, P169, DOI 10.3233/JAD-2002-4307;BUTLER AW, 2009, NEUROBIOL AGING, V30, P1037, DOI 10.1016/J.NEUROBIOLAGING.2009.03.013;CALERO M, 2000, MICROSC RES TECHNIQ, V50, P305, DOI 10.1002/1097-0029(20000815)50:4<305::AID-JEMT10>3.3.CO;2-C;CHABRIAT H, 2009, LANCET NEUROL, V8, P643, DOI 10.1016/S1474-4422(09)…											DEMENTIA IS A SYNDROME AND NOT A SINGLE DISEASE. APPROXIMATELY 0.5% OF THOSE WITH ALZHEIMER'S DISEASE HAVE AN AUTOSOMAL DOMINANT INHERITED EARLY ONSET ALZHEIMER'S DISEASE, CAUSED BY MUTATIONS IN THE APP, PSEN1 OR PSEN2 GENE. A LARGE POPULATION-BASED TWIN STUDY OF LATE ONSET ALZHEIMER'S DISEASE SUPPORTS COMPLEX INHERITANCE. THE APOE EPSILON 4 ALLELE IS A MAJOR RISK FACTOR FOR LATE ONSET ALZHEIMER'…				58	AKERSHUS UNIV HOSP, RES CTR, HEAD & NECK RES GRP, N-1478 OSLO, NORWAY.; UNIV OSLO, AKERSHUS UNIV HOSP, FAC DIV, OSLO, NORWAY.;									2022-06-05	ALZHEIMER'S DISEASE; CADASIL AND STROKE; DEMENTIA; GENETICS	10.1111/j.1600-0404.2010.01377.x			REVIEW			1600-0404	M.B.RUSSELL@MEDISIN.UIO.NO	61					605IO		GENOME-WIDE ASSOCIATION; ALZHEIMERS-DISEASE; IDENTIFIES VARIANTS; APOLIPOPROTEIN-J; GENES; MUTATIONS; CADASIL; PROTEIN; STROKE; CLU		ACTA NEUROL SCAND	ACTA NEUROL. SCAND.	ENGLISH	24
WU ZC;YU JT;WANG ND;YU NN;ZHANG Q;CHEN W;ZHANG W;ZHU QX;TAN L	WU, ZHONG-CHEN;YU, JIN-TAI;WANG, NAI-DONG;YU, NAN-NAN;ZHANG, QUN;CHEN, WEI;ZHANG, WEI;ZHU, QI-XIU;TAN, LAN	AVRAMOPOULOS D, 2009, GENOME MED, V1, DOI 10.1186/GM34;BEECHAM GW, 2010, PSYCHIAT GENET;BLANCO P, 2000, MAMM GENOME, V11, P906, DOI 10.1007/S003350010177;BLANCO-ARIAS P, 2004, MAMM GENOME, V15, P41, DOI 10.1007/S00335-003-3028-7;BREITNER JCS, 1995, ARCH NEUROL-CHICAGO, V52, P763, DOI 10.1001/ARCHNEUR.1995.00540320035011;CARRASQUILLO MM, 2009, NAT GENET, V41, P192, DOI 10.1038/NG.305;CORDER EH, 19…											PROTOCADHERIN 11X (PCDH11X) HAS BEEN SUSPECTED TO BE ASSOCIATED WITH ALZHEIMER'S DISEASE THROUGH PARTICIPATING IN THE METABOLISM OF PP1 ALPHA AND BETA-CATENIN OR BY ALTERING THE SYNAPTIC FUNCTIONS. A RECENT GENOME-WIDE ASSOCIATION STUDY REPORTED THAT A COMMON SINGLE NUCLEOTIDE POLYMORPHISM (SNP, RS5984894) IN THE GENE ENCODING PCDH11X WAS ASSOCIATED WITH SUSCEPTIBILITY TO LATE-ONSET ALZHEIMER'S D…				152	QINGDAO UNIV, SCH MED, QINGDAO MUNICIPAL HOSP, DEPT NEUROL, QINGDAO 266071, SHANDONG PROVIN, PEOPLES R CHINA.; QINGDAO UNIV, COLL MED, AFFILIATED HOSP, DEPT NEUROL, QINGDAO 266011, SHANDONG PROVIN, PEOPLES R CHINA.; QINGDAO UNIV, SCH MED, QINGDAO MUNICIPAL HOSP, DEPT EMERGENCY, QINGDAO 266071, SHANDONG PROVIN, PEOPLES R CHINA.; QINGDAO UNIV, COLL MED, AFFILIATED HOSP, DEPT NEUROL REHABIL, QINGDAO…									2022-06-05	ALZHEIMER'S DISEASE; PROTOCADHERIN 11X (PCDH11X); POLYMORPHISM	10.1016/j.brainres.2010.08.008			ARTICLE			1872-6240	DR.TANLAN@163.COM	156			NATIONAL NATURAL SCIENCE FOUNDATION OF CHINA [30870884]; SHANDONG PROVINCIAL OUTSTANDING MEDICAL ACADEMIC PROFESSIONAL PROGRAM	THIS WORK WAS SUPPORTED BY GRANTS FROM NATIONAL NATURAL SCIENCE FOUNDATION OF CHINA (30870884) AND SHANDONG PROVINCIAL OUTSTANDING MEDICAL ACADEMIC PROFESSIONAL PROGRAM.	665MK		DELTA-PROTOCADHERINS; IDENTIFICATION; EXPRESSION; FAMILY; PHOSPHATASE-1; DEMENTIA; PROTEIN; ALLELE; PCR		BRAIN RES	BRAIN RES.	ENGLISH	40
LIPINSKI MM;ZHENG B;LU T;YAN ZY;PY BF;NG A;XAVIER RJ;LI C;YANKNER BA;SCHERZER CR;YUAN JY	LIPINSKI, MARTA M.;ZHENG, BIN;LU, TAO;YAN, ZHENYU;PY, BENEDICTE F.;NG, AYLWIN;XAVIER, RAMNIK J.;LI, CHENG;YANKNER, BRUCE A.;SCHERZER, CLEMENS R.;YUAN, JUNYING	CARPENTER AE, 2006, GENOME BIOL, V7, DOI 10.1186/GB-2006-7-10-R100;HARA T, 2008, J CELL BIOL, V181, P497, DOI 10.1083/JCB.200712064;HARA T, 2006, NATURE, V441, P885, DOI 10.1038/NATURE04724;HO Y, 2002, NATURE, V415, P180, DOI 10.1038/415180A;HUNG SY, 2009, AUTOPHAGY, V5, P502, DOI 10.4161/AUTO.5.4.8096;ITO T, 2001, P NATL ACAD SCI USA, V98, P4569, DOI 10.1073/PNAS.061034498;KANE DJ, 1993, SCIENCE…											DYSREGULATION OF AUTOPHAGY, A CELLULAR CATABOLIC MECHANISM ESSENTIAL FOR DEGRADATION OF MISFOLDED PROTEINS, HAS BEEN IMPLICATED IN MULTIPLE NEURODEGENERATIVE DISEASES. HOWEVER, THE MECHANISMS THAT LEAD TO THE AUTOPHAGY DYSFUNCTION ARE STILL NOT CLEAR. BASED ON THE RESULTS OF A GENOME-WIDE SCREEN, WE SHOW THAT REACTIVE OXYGEN SPECIES (ROS) SERVE AS COMMON MEDIATORS UPSTREAM OF THE ACTIVATION OF TH…				14164	HARVARD UNIV, SCH MED, DEPT CELL BIOL, BOSTON, MA 02115 USA.; HARVARD UNIV, BRIGHAM & WOMENS HOSP, SCH MED, CTR NEUROL DIS, CAMBRIDGE, MA 02139 USA.; HARVARD UNIV, SCH MED, DEPT PATHOL, BOSTON, MA 02115 USA.; HARVARD UNIV, SCH PUBL HLTH, DANA FARBER CANC INST, DEPT BIOSTAT & COMPUTAT BIOL, BOSTON, MA 02115 USA.; HARVARD UNIV, SCH MED, MASSACHUSETTS GEN HOSP, CTR COMPUTAT & INTEGRAT BIOL, BOSTON, …									2022-06-05	REACTIVE OXYGEN SPECIES; TYPE III PI3 KINASE; NEURODEGENERATION; SIGNALING; TRANSCRIPTIONAL REGULATION	10.1073/pnas.1009485107			ARTICLE				JUNYING_YUAN@HMS.HARVARD.EDU	14169			NATIONAL INSTITUTES OF HEALTH [R37 AG012859, PO1 AG027916, AI062773, DK043351, R01 NS064155, R21 NS060227, P01 NS058793]; RJG FOUNDATION; CROHN'S AND COLITIS FOUNDATION OF AMERICA; NATIONAL INSTITUTE OF ALLERGY AND INFECTIOUS DISEASES [R01AI062773] FUNDING SOURCE: NIH REPORTER; NATIONAL INSTITUTE OF DIABETES AND DIGESTIVE AND KIDNEY DISEASES [P30DK043351, P30DK040561] FUNDING SOURCE: NIH REPORTER…	WE THANK THE MEMBERS OF THE YUAN LABORATORY AND INSTITUTE OF CHEMISTRY AND CELL BIOLOGY (ICCB)-LONGWOOD FOR HELP DURING THIS WORK. THIS WORK WAS SUPPORTED IN PART BY NATIONAL INSTITUTES OF HEALTH GRANTS R37 AG012859 (TO J.Y.), PO1 AG027916 (TO B.A.Y. AND J.Y.), AI062773 AND DK043351 (TO R.J.X.), AS WELL AS R01 NS064155, R21 NS060227, P01 NS058793, AND AN RJG FOUNDATION GRANT (TO C.R.S.). A.N. IS …	636UD		AMYLOID-BETA; A-BETA; MITOCHONDRIAL DYSFUNCTION; REDUCED EXPRESSION; BASAL AUTOPHAGY; PROTEIN; MICE; ACCUMULATION; INHIBITION; TOXICITY	32	P NATL ACAD SCI USA	PROC. NATL. ACAD. SCI. U. S. A.	ENGLISH	28
LESCAI F;PIRAZZINI C;D'AGOSTINO G;SANTORO A;GHIDONI R;BENUSSI L;GALIMBERTI D;FEDERICA E;MARCHEGIANI F;CARDELLI M;OLIVIERI F;NACMIAS B;SORBI S;BAGNOLI S;TAGLIAVINI F;ALBANI D;BONESCHI FM;BINETTI G;FORLONI G;QUADRI P;SCARPINI E;FRANCESCHI C	LESCAI, FRANCESCO;PIRAZZINI, CHIARA;D'AGOSTINO, GIUSEPPE;SANTORO, AURELIA;GHIDONI, ROBERTA;BENUSSI, LUISA;GALIMBERTI, DANIELA;FEDERICA, ESPOSITO;MARCHEGIANI, FRANCESCA;CARDELLI, MAURIZIO;OLIVIERI, FABIOLA;NACMIAS, BENEDETTA;SORBI, SANDRO;BAGNOLI, SILVIA;TAGLIAVINI, FABRIZIO;ALBANI, DIEGO;BONESCHI, FILIPPO MARTINELLI;BINETTI, GIULIANO;FORLONI, GIANLUIGI;QUADRI, PIERLUIGI;SCARPINI, ELIO;FRANCESCHI,…	BALDING DJ, 2006, NAT REV GENET, V7, P781, DOI 10.1038/NRG1916;BROUWERS N, 2008, ANN MED, V40, P562, DOI 10.1080/07853890802186905;CARRASQUILLO MM, 2009, NAT GENET, V41, P192, DOI 10.1038/NG.305;CEDAZO-MINGUEZ A, 2007, J CELL MOL MED, V11, P1227, DOI 10.1111/J.1582-4934.2007.00130.X;COON KD, 2007, J CLIN PSYCHIAT, V68, P613, DOI 10.4088/JCP.V68N0419;CORDER EH, 1993, SCIENCE, V261, P921, DOI 10.11…											A RECENT GENOME-WIDE STUDY ON LATE-ONSET ALZHEIMER'S DISEASE IDENTIFIED A SNP (RS5984894) ON XQ21.3 IN THE PCDH11X GENE STRONGLY ASSOCIATED WITH LOAD INDIVIDUALS OF EUROPEAN DESCENT FROM THE UNITED STATES. WE GENOTYPED THE SAME POLYMORPHISM IN 1222 CASES AND 938 CONTROLS FROM CENTRAL-NORTHERN ITALY AND COULD NOT CONFIRM THE ASSOCIATION ON THE ITALIAN POPULATION: MULTIVARIATE LOGISTIC REGRESSION A…				385	UCL, DIV RES STRATEGY, INST CANC, LONDON WC1E 6BT, ENGLAND.; ALMA MATER STUDIORUM UNIV BOLOGNA, CIG INTERDEPARTMENTAL CTR L GALVANI BIOCOMPLEX, BOLOGNA, ITALY.; ALMA MATER STUDIORUM UNIV BOLOGNA, DEPT EXPT PATHOL, BOLOGNA, ITALY.; IRCCS CENTRO S GIOVANNI DIO FATEBENEFRATELLI, NEUROBIOGEN LAB MEMORY CLIN, BRESCIA, ITALY.; IRCCS CENTRO S GIOVANNI DIO FATEBENEFRATELLI, PROTE UNIT, BRESCIA, ITALY.; U…									2022-06-05	ALZHEIMER'S DISEASE; APOE; GENETICS; REPLICATION	10.3233/JAD-2010-091516			ARTICLE				F.LESCAI@UCL.AC.UK	388					650XM		WHOLE-GENOME ASSOCIATION; APOLIPOPROTEIN-E; WIDE ASSOCIATION; SUSCEPTIBILITY; ALLELE	2	J ALZHEIMERS DIS	J. ALZHEIMERS DIS.	ENGLISH	17
MEDWAY C;SHI H;BULLOCK J;BLACK H;BROWN K;VAFADAR-ISFAHANI B;MATHAROO-BALL B;BALL G;REES R;KALSHEKER N;MORGAN K	MEDWAY, CHRISTOPHER;SHI, HUI;BULLOCK, JAMES;BLACK, HOLLY;BROWN, KRISTELLE;VAFADAR-ISFAHANI, BAHARAK;MATHAROO-BALL, BALWIR;BALL, GRAHAM;REES, ROBERT;KALSHEKER, NOOR;MORGAN, KEVIN	ABRAHAM R, 2008, BMC MED GENOMICS, V1, DOI 10.1186/1755-8794-1-44;BAI Y, 2008, MOL CELL PROTEOMICS, V7, P15, DOI 10.1074/MCP.M700077-MCP200;BARRETT JC, 2005, BIOINFORMATICS, V21, P263, DOI 10.1093/BIOINFORMATICS/BTH457;BERGLUND EO, 1994, GENOMICS, V21, P571, DOI 10.1006/GENO.1994.1316;BERGLUND EO, 1999, NEURON, V24, P739, DOI 10.1016/S0896-6273(00)81126-5;BERTRAM L, 2008, AM J HUM GENET;BIZZOCA A…											DESPITE THE RECENT WEALTH OF GENOME-WIDE ASSOCIATION STUDIES, INSUFFICIENT POWER MAY EXPLAIN WHY MUCH OF THE HERITABLE CONTRIBUTION TO COMMON DISEASES REMAINS HIDDEN. AS DIFFERENT SNP PANELS ARE GENOTYPED BY COMMERCIAL CHIPS, INCREASING STUDY POWER THROUGH META-ANALYSIS IS MADE PROBLEMATIC. TO ADDRESS THESE POWER ISSUES WE SUGGEST AN APPROACH WHICH PERMITS META-ANALYSIS OF CANDIDATE SNPS FROM MUL…				134	INST GENET, SCH MOL MED SCI, DEPT CLIN CHEM, A FLOOR,WEST BLOCK,QMC, NOTTINGHAM NG7 2UH, ENGLAND.; NOTTINGHAM TRENT UNIV, JOHN VAN GEEST CANC RES CTR, SCH SCI & TECHNOL, NOTTINGHAM, ENGLAND.;									2022-06-05	PLINK; CLUMPING; ALZHEIMER'S DISEASE; GENOME; WIDE ASSOCIATION STUDY (GWAS); CNTN1; CNTN2; SPARCL1; FGG; APOE; META-ANALYSIS				ARTICLE				KEVIN.MORGAN@NOTTINGHAM.AC.UK	144			ALZHEIMER'S RESEARCH TRUST; BIG LOTTERY FUND	THIS WORK WAS SUPPORTED BY THE ALZHEIMER'S RESEARCH TRUST AND THE BIG LOTTERY FUND. WE WOULD LIKE TO EXPRESS OUR SINCERE THANKS TO DR. MINERVA CARRASQUILLO AND PROFESSOR STEVEN YOUNKIN (MAYO CLINIC, JACKSONVILLE, FLORIDA, USA) FOR KINDLY PROVIDING US WITH THE DATA FROM THEIR GWAS.	V4V6U			2	INT J MOL EPIDEMIOL	INT. J. MOL. EPIDEMIOL. GENET.	ENGLISH	36
BEECHAM GW;NAJ AC;GILBERT JR;HAINES JL;BUXBAUM JD;PERICAK-VANCE MA	BEECHAM, GARY W.;NAJ, ADAM C.;GILBERT, JOHN R.;HAINES, JONATHAN L.;BUXBAUM, JOSEPH D.;PERICAK-VANCE, MARGARET A.	BEECHAM GW, 2009, AM J HUM GENET, V84, P35, DOI 10.1016/J.AJHG.2008.12.008;CARRASQUILLO MM, 2009, NAT GENET, V41, P192, DOI 10.1038/NG.305;GORING HH, 2001, AM J HUM GENET, V69, P1149;KRAFT P, 2008, EPIDEMIOLOGY, V19, P649, DOI 10.1097/EDE.0B013E318181B865;MCKHANN G, 1984, NEUROLOGY, V34, P939, DOI 10.1212/WNL.34.7.939;NAJ AC, 2010, PLOS GENETICS UNPUB;PRICE AL, 2006, NAT GENET, V38, P904, DOI 10.…											A RECENT GENOME-WIDE ASSOCIATION STUDY AND FOLLOW-UP SHOWS SIGNIFICANT ASSOCIATION WITH THE PROTOCADHERIN 11 X-LINKED (PCDH11X) GENE. CARRASQUILLO ET AL. (2009) SHOW STATISTICAL ASSOCIATION WITH FOUR PCDH11X POLYMORPHISMS (RS5984894, RS2573905, RS5941047, RS4568761) IN FIVE OF SEVEN COHORTS. THE COMBINED ANALYSIS OF 2356 CASES AND 2384 CONTROLS SHOWED THE STRONGEST ASSOCIATION WITH A P VALUE OF 2…				321	UNIV MIAMI, MILLER SCH MED, JOHN P HUSSMAN INST HUMAN GENOM, MIAMI, FL 33136 USA.; UNIV MIAMI, MILLER SCH MED, DR JOHN T MACDONALD FDN, DEPT HUMAN GENET, MIAMI, FL 33136 USA.; VANDERBILT UNIV, CTR HUMAN GENET RES, NASHVILLE, TN USA.; MT SINAI SCH MED, LAB MOL NEUROPSYCHIAT, NEW YORK, NY USA.;									2022-06-05	ALZHEIMER DISEASE; GENETIC ASSOCIATION STUDY; PCDH11X	10.1097/YPG.0b013e32833b635d			ARTICLE				GBEECHAM@MED.MIAMI.EDU	324			NATIONAL INSTITUTES OF HEALTH: NATIONAL INSTITUTE ON AGING [AG20135, AG19757, AG010491, AG0005138, AG002219]; NATIONAL INSTITUTE OF NEUROLOGICAL DISORDERS AND STROKE [NS31153]; ALZHEIMER ASSOCIATION; INSTITUT DE FRANCE; NATIONAL INSTITUTE OF NEUROLOGICAL DISORDERS AND STROKE [R01NS031153, P50NS039764] FUNDING SOURCE: NIH REPORTER; NATIONAL INSTITUTE ON AGING [R01AG020135, P01AG002219, U24AG021886…	THE AUTHORS THANK THE AD PATIENTS AND THEIR FAMILIES FOR PARTICIPATING IN OUR STUDY. THIS WORK WAS SUPPORTED BY GRANTS FROM THE NATIONAL INSTITUTES OF HEALTH: NATIONAL INSTITUTE ON AGING (AG20135, AG19757, AG010491, AG0005138, AG002219), NATIONAL INSTITUTE OF NEUROLOGICAL DISORDERS AND STROKE (NS31153), THE ALZHEIMER ASSOCIATION, AND THE LOUIS D. SCIENTIFIC AWARD OF THE INSTITUT DE FRANCE. A SUBS…	671HJ		GENOME-WIDE ASSOCIATION; LINKAGE	6	PSYCHIAT GENET	PSYCHIATR. GENET.	ENGLISH	10
SCHNEIDER A;HUENTELMAN MJ;KREMERSKOTHEN J;DUNING K;SPOELGEN R;NIKOLICH K	SCHNEIDER, ARMIN;HUENTELMAN, MATTHEW J.;KREMERSKOTHEN, JOACHIM;DUNING, KERSTIN;SPOELGEN, ROBERT;NIKOLICH, KAROLY	ALMEIDA OP, 2008, J CELL MOL MED, V12, P1672, DOI 10.1111/J.1582-4934.2008.00229.X;ANDERSEN OM, 2005, P NATL ACAD SCI USA, V102, P13461, DOI 10.1073/PNAS.0503689102;ASANUMA K, 2005, J CLIN INVEST, V115, P1188, DOI 10.1172/JCI200523371;BARNES AP, 2009, ANNU REV NEUROSCI, V32, P347, DOI 10.1146/ANNUREV.NEURO.31.060407.125536;BATES TC, 2009, NEUROSCI LETT, V458, P140, DOI 10.1016/J.NEULET.2009.04.05…											THE GENETIC LOCUS ENCODING KIBRA, A MEMBER OF THE WWC FAMILY OF PROTEINS, HAS RECENTLY BEEN SHOWN TO BE ASSOCIATED WITH HUMAN MEMORY PERFORMANCE THROUGH GENOME-WIDE SINGLE NUCLEOTIDE POLYMORPHISM SCREENING. GENE EXPRESSION ANALYSIS AND A VARIETY OF FUNCTIONAL STUDIES HAVE FURTHER INDICATED THAT SUCH A ROLE IS BIOLOGICALLY PLAUSIBLE FOR KIBRA. HERE, WE REVIEW THE EXISTING LITERATURE, ILLUSTRATE CO…	4				SYGNIS BIOSCI, DEPT MOL NEUROL, D-69120 HEIDELBERG, GERMANY.; TRANSLAT GENOM RES INST, PHOENIX, AZ USA.; UNIV HOSP MUNSTER, DEPT MOL NEPHROL, MUNSTER, GERMANY.; AMNESTIX INC, BURLINGAME, CA USA.;									2022-06-05	COGNITION; MEMORY; HIPPOCAMPUS; GENOME-WIDE ASSOCIATION STUDY (GWAS); ALZHEIMER'S DISEASE; COGNITIVE IMPAIRMENT; PKC ZETA	10.3389/neuro.24.004.2010			REVIEW				SCHNEIDER@SYGNIS.DE; KNIKOLICH@AMNESTIX.COM				NINDS NIH HHS [R01 NS059873] FUNDING SOURCE: MEDLINE; NATIONAL INSTITUTE OF NEUROLOGICAL DISORDERS AND STROKE [R01NS059873] FUNDING SOURCE: NIH REPORTER		V26PG				FRONT AGING NEUROSCI	FRONT. AGING NEUROSCI.	ENGLISH	68
GOLENKINA SA;GOLTSOV AY;KUZNETSOVA IL;GRIGORENKO AP;ANDREEVA TV;RESHETOV DA;KUNIZHEVA SS;SHAGAM LI;MOROZOVA IY;GOLDENKOVA-PAVLOVA IV;SHIMSHILASHVILI H;VYACHESLAVOVA AO;FASKHUTDINOVA G;GAREEVA AE;ZAINULLINA AG;KAZANTSEVA A;KHUSNUTDINOVA EK;PUZYREV VP;STEPANOV VA;KOLOTVIN AV;SAMOKHODSKAYA LM;SELEZNEVA ND;GAVRILOVA SI;ROGAEV EI	GOLENKINA, S. A.;GOLTSOV, A. YU.;KUZNETSOVA, I. L.;GRIGORENKO, A. P.;ANDREEVA, T. V.;RESHETOV, D. A.;KUNIZHEVA, S. S.;SHAGAM, L. I.;MOROZOVA, I. YU.;GOLDENKOVA-PAVLOVA, I. V.;SHIMSHILASHVILI, H.;VYACHESLAVOVA, A. O.;FASKHUTDINOVA, G.;GAREEVA, A. E.;ZAINULLINA, A. G.;KAZANTSEVA, A. V.;KHUSNUTDINOVA, E. K.;PUZYREV, V. P.;STEPANOV, V. A.;KOLOTVIN, A. V.;SAMOKHODSKAYA, L. M.;SELEZNEVA, N. D.;GAVRILOV…	AMERICAN PSYCHIATRIC ASSOCIATION A.P.A, 1994, DSM 4 DIAGN STAT MAN;CALERO M, 2000, MICROSC RES TECHNIQ, V50, P305, DOI 10.1002/1097-0029(20000815)50:4<305::AID-JEMT10>3.3.CO;2-C;DEMATTOS RB, 2004, NEURON, V41, P193, DOI 10.1016/S0896-6273(03)00850-X;GRIGORENKO AP, 2007, MOL BIOL+, V41, P294, DOI 10.1134/S0026893307020100;HAROLD D, 2009, NAT GENET, V41, P1088, DOI 10.1038/NG.440;HOLTZMAN DM, 2004,…											MUTATIONS IN THREE GENES PSEN1, PSEN2, AND APP ARE KNOWN TO BE A CAUSE OF FAMILIAL FORMS OF ALZHEIMER'S DISEASE (AD). APOE GENE POLYMORPHISM IS A STRONG RISK GENETIC FACTOR FOR AD. WE HAVE EVALUATED ALLELE AND GENOTYPE FREQUENCY DISTRIBUTION OF RS11136000 POLYMORPHISM IN THE CLUSTERIN (CLU) GENE (OR APOLIPOPROTEIN J, APOJ) IN THE SAMPLES FROM THREE RUSSIAN POPULATIONS AND IN AD PATIENTS. GENOME-W…				546	RUSSIAN ACAD SCI, VAVILOV INST GEN GENET, MOSCOW 119991, RUSSIA.; RUSSIAN ACAD MED SCI, MENTAL HLTH RES CTR, MOSCOW 115522, RUSSIA.; RUSSIAN ACAD SCI, INST BIOCHEM & GENET, UFA SCI CTR, UFA 450054, RUSSIA.; RUSSIAN ACAD SCI, RES INST MED GENET, SIBERIAN DIV, TOMSK 634050, RUSSIA.; OOO UNIV MED, MOSCOW 119192, RUSSIA.; UNIV MASSACHUSETTS, DEPT PSYCHIAT, SCH MED, BNRI, WORCESTER, MA 01604 USA.;									2022-06-05	ALZHEIMER'S DISEASE; ASSOCIATION ANALYSIS; POLYMORPHISM; APOLIPOPROTEIN J (APOJ); CLUSTERIN (CLU)	10.1134/S0026893310040072			ARTICLE			1608-3245	ROGAEV@VIGG.RU	551			EUROPEAN UNION [02.527.11.0006]; NINDS [NS045854]; NIA [AG029360]	THIS WORK WAS SUPPORTED BY THE 7TH FRAMEWORK PROGRAM OF THE EUROPEAN UNION, CONTRACT NO. 02.527.11.0006, E. I. R WAS SUPPORTED IN PART BY NINDS NS045854, AND NIA AG029360.	636BG		GENOME-WIDE ASSOCIATION; IDENTIFIES VARIANTS; MISSENSE MUTATIONS; APOLIPOPROTEIN-E; FREQUENCY; DIAGNOSIS; ALLELE; CLU	4	MOL BIOL+	MOL. BIOL.	ENGLISH	18
WEBSTER J;REIMAN EM;ZISMANN VL;JOSHIPURA KD;PEARSON JV;HU-LINCE D;HUENTELMAN MJ;CRAIG DW;COON KD;BEACH T;ROHRER KC;ZHAO AS;LEUNG D;BRYDEN L;MARLOWE L;KALEEM M;MASTROENI D;GROVER A;ROGERS J;HEUN R;JESSEN F;KOLSCH H;HEWARD CB;RAVID R;HUTTON ML;MELQUIST S;PETERSEN RC;CASELLI RJ;PAPASSOTIROPOULOS A;STEPHAN DA;HARDY J;MYERS A	WEBSTER, JENNIFER;REIMAN, ERIC M.;ZISMANN, VICTORIA L.;JOSHIPURA, KETA D.;PEARSON, JOHN V.;HU-LINCE, DIANE;HUENTELMAN, MATTHEW J.;CRAIG, DAVID W.;COON, KEITH D.;BEACH, THOMAS;ROHRER, KRISTEN C.;ZHAO, ALICE S.;LEUNG, DORIS;BRYDEN, LESLIE;MARLOWE, LAUREN;KALEEM, MONA;MASTROENI, DIEGO;GROVER, ANDREW;ROGERS, JOSEPH;HEUN, REINHARD;JESSEN, FRANK;KOELSCH, HEIKE;HEWARD, CHRISTOPHER B.;RAVID, RIVKA;HUTTON…	ALTSHULER D, 2005, NATURE, V437, P1299, DOI 10.1038/NATURE04226;BEACH TG, 2007, ACTA NEUROPATHOL, V113, P13, DOI 10.1007/S00401-006-0136-Y;BERTRAM L, 2007, NAT GENET, V39, P17, DOI 10.1038/NG1934;BLOMQVIST MEL, 2006, HUM GENET, V119, P29, DOI 10.1007/S00439-005-0078-9;COON KD, 2007, J CLIN PSYCHIAT, V68, P613, DOI 10.4088/JCP.V68N0419;COX R, 2002, HUM MOL GENET, V11, P2969, DOI 10.1093/HMG/11.23.…											FOR LATE ONSET ALZHEIMER'S DISEASE (LOAD), THE ONLY CONFIRMED, GENETIC ASSOCIATION IS WITH THE APOLIPOPROTEIN E (APOE) LOCUS ON CHROMOSOME 19. META-ANALYSIS IS OFTEN EMPLOYED TO SORT THE TRUE ASSOCIATIONS FROM THE FALSE POSITIVES. LOAD RESEARCH HAS THE ADVANTAGE OF A CONTINUOUSLY UPDATED META-ANALYSIS OF CANDIDATE GENE ASSOCIATION STUDIES IN THE WEB-BASED ALZGENE DATABASE. THE TOP 30 ALZGENE LOCI…				19	TRANSLAT GENOM RES INST TGEN, NEUROGEN DIV, PHOENIX, AZ 85004 USA.; BANNER ALZHEIMERS INST, PHOENIX, AZ 85006 USA.; UNIV ARIZONA, DEPT PSYCHIAT, TUCSON, AZ 85724 USA.; UNIV MIAMI, MILLER SCH MED, DEPT PSYCHIAT & BEHAV SCI, MIAMI, FL 33106 USA.; NATL INST AGING, NATL INST HLTH, NEUROGENET LAB, BETHESDA, MD 20892 USA.; ARIZONA ALZHEIMERS CONSORTIUM, PHOENIX, AZ 85006 USA.; ST JOSEPHS HOSP, DIV THOR…									2022-06-05	LATE-ONSET ALZHEIMER DISEASE; SINGLE NUCLEOTIDE POLYMORPHISM; GENOME-WIDE ASSOCIATION STUDY; META-ANALYSIS; ACE				ARTICLE				J.HARDY@ION.UCL.AC.UK	30			KRONOS LIFE SCIENCES LABORATORIES; NATIONAL INSTITUTE ON AGING (ARIZONA ALZHEIMER'S DISEASE CENTER) [P30 AG19610, RO1 AG023193]; NATIONAL INSTITUTE ON AGING, (MAYO CLINIC ALZHEIMER'S DISEASE CENTER) [P50 AG16574]; NATIONAL INSTITUTE ON AGING, (INTRAMURAL RESEARCH PROGRAM); NATIONAL ALZHEIMER'S COORDINATING CENTER [U01 AG016976]; STATE OF ARIZONA; JOHNNIE B. BYRD SR. ALZHEIMER'S DISEASE AND RESEAR…	THESE STUDIES WERE SUPPORTED BY KRONOS LIFE SCIENCES LABORATORIES, THE NATIONAL INSTITUTE ON AGING (ARIZONA ALZHEIMER'S DISEASE CENTER P30 AG19610, RO1 AG023193, MAYO CLINIC ALZHEIMER'S DISEASE CENTER P50 AG16574 AND INTRAMURAL RESEARCH PROGRAM), THE NATIONAL ALZHEIMER'S COORDINATING CENTER (U01 AG016976), AND THE STATE OF ARIZONA. WE THANK OUR RESEARCH VOLUNTEERS AND THEIR FAMILIES FOR THEIR GEN…	V4V5Q			1	INT J MOL EPIDEMIOL	INT. J. MOL. EPIDEMIOL. GENET.	ENGLISH	35
MOROZ LL;KOHN AB	MOROZ, LEONID L.;KOHN, ANDREA B.	AMBRON RT, 1988, J NEUROSCI, V8, P722;ANTONOV I, 2007, J NEUROSCI, V27, P10993, DOI 10.1523/JNEUROSCI.2357-07.2007;BAILEY CH, 2008, PROG BRAIN RES, V169, P179, DOI 10.1016/S0079-6123(07)00010-6;BODNAROVA M, 2005, J INORG BIOCHEM, V99, P922, DOI 10.1016/J.JINORGBIO.2005.01.012;BROSNAN CA, 2009, CURR OPIN CELL BIOL, V21, P416, DOI 10.1016/J.CEB.2009.04.001;BURTNICK L D, 2001, RESULTS PROBL CELL DIF…											APLYSIA CALIFORNICA IS A POWERFUL EXPERIMENTAL SYSTEM TO STUDY THE ENTIRE SCOPE OF GENOMIC AND EPIGENOMIC REGULATION AT THE RESOLUTION OF SINGLE FUNCTIONALLY CHARACTERIZED NEURONS AND IS AN EMERGING MODEL IN THE NEUROBIOLOGY OF AGING. FIRST, WE HAVE IDENTIFIED AND CLONED A NUMBER OF EVOLUTIONARILY CONSERVED GENES THAT ARE AGE-RELATED, INCLUDING COMPONENTS OF APOPTOSIS AND CHROMATIN REMODELING. SE…	6				UNIV FLORIDA, DEPT NEUROSCI, EVELYN F & WILLIAM L MCKNIGHT BRAIN INST, GAINESVILLE, FL 32611 USA.; UNIV FLORIDA, WHITNEY LAB MARINE BIOSCI, ST AUGUSTINE, FL 32080 USA.;									2022-06-05	APLYSIA; SINGLE NEURON TRANSCRIPTOME; EPIGENETICS OF AGING; ALZHEIMER'S DISEASE; HISTONES	10.3389/neuro.24.006.2010			ARTICLE				MOROZ@WHITNEY.UFL.EDU				NIH; NSF [1RO1NS06076, R21RR025699, NSF-0744649]; MCKNIGHT BRAIN RESEARCH FOUNDATION; UF OPPORTUNITY FUNDS; NATIONAL CENTER FOR RESEARCH RESOURCES [R21RR025699] FUNDING SOURCE: NIH REPORTER; NATIONAL INSTITUTE OF GENERAL MEDICAL SCIENCES [R01GM097502] FUNDING SOURCE: NIH REPORTER; NATIONAL INSTITUTE OF NEUROLOGICAL DISORDERS AND STROKE [R01NS060762] FUNDING SOURCE: NIH REPORTER	WE ARE GRATEFUL TO MRS. E. BOBKOVA, T. BROUGH FOR HELP IN CLONING AND IN SITU HYBRIDIZATION EXPERIMENTS; DR. T. HA FOR ADVICE IN MICROARRAY STATISTICAL TESTS, MR. M. CITARELLA FOR HELP IN DATA HANDLING AND CONTROL BLAST TESTS, MR. J. NETHERTON FOR READING AND DISCUSSING THE TEXT. LEONID L. MOROZ IS SUPPORTED BY NIH AND NSF GRANTS 1RO1NS06076, R21RR025699, NSF-0744649, AND IN PART BY MCKNIGHT BRAI…	V26PI				FRONT AGING NEUROSCI	FRONT. AGING NEUROSCI.	ENGLISH	106
FEULNER TM;LAWS SM;FRIEDRICH P;WAGENPFEIL S;WURST SHR;RIEHLE C;KUHN KA;KRAWCZAK M;SCHREIBER S;NIKOLAUS S;FORSTL H;KURZ A;RIEMENSCHNEIDER M	FEULNER, T. M.;LAWS, S. M.;FRIEDRICH, P.;WAGENPFEIL, S.;WURST, S. H. R.;RIEHLE, C.;KUHN, K. A.;KRAWCZAK, M.;SCHREIBER, S.;NIKOLAUS, S.;FOERSTL, H.;KURZ, A.;RIEMENSCHNEIDER, M.	ALTSHULER D, 2005, NATURE, V437, P1299, DOI 10.1038/NATURE04226;ARVANITAKIS Z, 2006, J NUTR HEALTH AGING, V10, P287;BARRETT JC, 2005, BIOINFORMATICS, V21, P263, DOI 10.1093/BIOINFORMATICS/BTH457;BERTRAM L, 2000, SCIENCE, V290, P2302, DOI 10.1126/SCIENCE.290.5500.2302;BERTRAM L, 2007, NAT GENET, V39, P17, DOI 10.1038/NG1934;BETTENS K, 2008, HUM MUTAT, V29, P769, DOI 10.1002/HUMU.20725;CAO HN, 2004…											WITH THE ADVENT OF TECHNOLOGIES THAT ALLOW SIMULTANEOUS GENOTYPING OF THOUSANDS OF SINGLE-NUCLEOTIDE POLYMORPHISMS (SNPS) ACROSS THE GENOME, THE GENETIC CONTRIBUTIONS TO COMPLEX DISEASES CAN BE EXPLORED AT AN UNPRECEDENTED DETAIL. THIS STUDY IS AMONG THE FIRST TO APPLY THE GENOME-WIDE ASSOCIATION STUDY (GWAS) APPROACH TO ALZHEIMER DISEASE (AD). WE PRESENT OUR GWAS RESULTS FROM THE GERMAN POPULATI…				756	TECH UNIV MUNICH, NEUROCHEM & NEUROGENET LAB, DEPT PSYCHIAT & PSYCHOTHERAPY, D-81675 MUNICH, GERMANY.; EDITH COWAN UNIV, CTR EXCELLENCE ALZHEIMERS DIS RES & CARE, SIR JAMES MCCUSKER ALZHEIMERS DIS RES UNIT, SCH EXERCISE BIOMED & HLTH SCI, JOONDALUP, WA, AUSTRALIA.; TECH UNIV MUNICH, DEPT MED STAT & EPIDEMIOL, D-81675 MUNICH, GERMANY.; UNIV KIEL, INST MED INFORMAT & STAT, KIEL, GERMANY.; UNIV KIEL…									2022-06-05	GENOME-WIDE ASSOCIATION STUDY; ALZHEIMER DISEASE; GENETICS; CANDIDATE GENES; ALZGENE	10.1038/mp.2008.141			ARTICLE				M.RIEMENSCHNEIDER@LRZ.TUM.DE	766			GERMAN NATIONAL GENOME RESEARCH NETWORK; GERMAN MINISTRY FOR EDUCATION AND RESEARCH [01GS0465]	WE WISH TO THANK ALL PARTICIPANTS OF THIS STUDY FOR THEIR CONTRIBUTION. TAMARA EISELE AND ALL STAFF AT THE DEMENTIA OUTPATIENT UNIT ARE ACKNOWLEDGED FOR THEIR HELP IN THE COLLECTION AND PROCESSING OF SAMPLES. THIS WORK WAS FUNDED BY THE GERMAN NATIONAL GENOME RESEARCH NETWORK AND THE GERMAN MINISTRY FOR EDUCATION AND RESEARCH (GRANT NUMBER 01GS0465 (MR)).	614LD		ONSET ALZHEIMER-DISEASE; SINGLE-NUCLEOTIDE POLYMORPHISMS; APOLIPOPROTEIN-E; CYSTATIN-C; MAPT LOCUS; LINKAGE DISEQUILIBRIUM; DIABETES-MELLITUS; INCREASED RISK; HAPLOTYPE; VARIANTS	7	MOL PSYCHIATR	MOL. PSYCHIATR.	ENGLISH	52
CORVIN A;CRADDOCK N;SULLIVAN PF	CORVIN, A.;CRADDOCK, N.;SULLIVAN, P. F.	ALLEN NC, 2008, NAT GENET, V40, P827, DOI 10.1038/NG.171;ARRANZ MJ, 2008, SCHIZOPHRENIA BULL, V34, P1130, DOI 10.1093/SCHBUL/SBN114;ATTIA J, 2009, JAMA-J AM MED ASSOC, V301, P74, DOI 10.1001/JAMA.2008.901;ATTIA J, 2009, JAMA-J AM MED ASSOC, V301, P191, DOI 10.1001/JAMA.2008.946;BARRETT JC, 2008, NAT GENET, V40, P955, DOI 10.1038/NG.175;BARRETT JC, 2009, NAT GENET, V41, P703, DOI 10.1038/NG.381;BU…											THERE HAVE BEEN NEARLY 400 GENOME-WIDE ASSOCIATION STUDIES (GWAS) PUBLISHED SINCE 2005. THE GWAS APPROACH HAS BEEN EXCEPTIONALLY SUCCESSFUL IN IDENTIFYING COMMON GENETIC VARIANTS THAT PREDISPOSE TO A VARIETY OF COMPLEX HUMAN DISEASES AND BIOCHEMICAL AND ANTHROPOMETRIC TRAITS. ALTHOUGH THIS APPROACH IS RELATIVELY NEW, THERE ARE MANY EXCELLENT REVIEWS OF DIFFERENT ASPECTS OF THE GWAS METHOD. HERE, …				1063	UNIV N CAROLINA, DEPT GENET, CHAPEL HILL, NC 27599 USA.; TRINITY COLL DUBLIN, DEPT PSYCHIAT, DUBLIN, IRELAND.; SCH MED, DEPT PSYCHOL MED, CARDIFF, S GLAM, WALES.;									2022-06-05	GENOME-WIDE ASSOCIATION STUDY; PSYCHIATRIC GENETICS; REVIEW	10.1017/S0033291709991723			REVIEW			1469-8978	PFSULLIV@MED.UNC.EDU	1077			US NATIONAL INSTITUTE OF MENTAL HEALTH [MH085520, MH080403, MH077139, MH081802, MH074027]; ELI LILLY; MEDICAL RESEARCH COUNCIL [G0801418B] FUNDING SOURCE: RESEARCHFISH; NATIONAL INSTITUTE OF MENTAL HEALTH [R01MH077139, U01MH085520, R01MH080403, R01MH081802, R01MH074027] FUNDING SOURCE: NIH REPORTER	FUNDING WAS FROM THE US NATIONAL INSTITUTE OF MENTAL HEALTH (MH085520, MH080403, MH077139, MH081802 AND MH074027).; DR SULLIVAN REPORTS RECEIVING UNRESTRICTED RESEARCH FUNDING FROM ELI LILLY FOR GENETIC RESEARCH ON SCHIZOPHRENIA.	619GT		GENETIC ASSOCIATION; SUSCEPTIBILITY LOCI; COMMON VARIANTS; SCHIZOPHRENIA; METAANALYSIS; RISK; PHENOTYPE; PSYCHOSIS; ARTICLE; SOCIETY	7	PSYCHOL MED	PSYCHOL. MED.	ENGLISH	50
WANG M;SONG HQ;JIA JP	WANG, MIN;SONG, HAIQING;JIA, JIANPING	AKIYAMA H, 2000, NEUROBIOL AGING, V21, P383, DOI 10.1016/S0197-4580(00)00124-X;ANGELIS P, 1998, NEUROSCI LETT, V244, P106, DOI 10.1016/S0304-3940(98)00136-0;BAGLI M, 2003, EUR ARCH PSY CLIN N, V253, P44, DOI 10.1007/S00406-003-0405-X;BUSTAMANTE M, 2007, EUR J ENDOCRINOL, V157, P677, DOI 10.1530/EJE-07-0389;CAMPBELL IL, 1997, MOL PSYCHIATR, V2, P125, DOI 10.1038/SJ.MP.4000225;ENGELHART MJ, 2004, A…											CYTOKINE INTERLEUKIN-6 (IL-6) IS THOUGHT TO PLAY A ROLE IN ALZHEIMER'S DISEASE (AD) PATHOGENESIS. TO EXPLORE THE CORRELATION BETWEEN IL-6 RECEPTOR GENE AND SPORADIC AD (SAD), A CASE-CONTROL STUDY WAS CONDUCTED IN A NORTH CHINESE HAN POPULATION. THE IL-6R PROMOTER AND THE EXON 9 THAT CONTAINS THE PROTEOLYTIC CLEAVAGE SITE OF IL-6R WERE SCREENED, RESULTING IN THREE POLYMORPHISMS: -530G/T (NOVEL), -…				1	CAPITAL MED UNIV, XUAN WU HOSP, DEPT NEUROL, BEIJING 100053, PEOPLES R CHINA.;									2022-06-05	ALZHEIMER'S DISEASE; IL-6 RECEPTOR; POLYMORPHISM	10.1016/j.brainres.2010.02.067			ARTICLE			1872-6240	JIAXUANWU@126.COM	5			NATIONAL KEY TECHNOLOGY R&D PROGRAM IN THE ELEVENTH FIVE-YEAR PLAN PERIOD [2006BAI02B01]; NATIONAL NATURAL SCIENCE FOUNDATION OF CHINA [30830045]; NATIONAL BASIC RESEARCH 973 PROGRAM [2006CB500700]; BEIJING NATURAL SCIENCE FOUNDATION [7071004]; BEIJING MUNICIPALITY	THIS WORK WAS SUPPORTED BY THE NATIONAL KEY TECHNOLOGY R&D PROGRAM IN THE ELEVENTH FIVE-YEAR PLAN PERIOD (2006BAI02B01), THE KEY PROJECT OF THE NATIONAL NATURAL SCIENCE FOUNDATION OF CHINA (30830045), THE NATIONAL BASIC RESEARCH 973 PROGRAM (2006CB500700), BEIJING NATURAL SCIENCE FOUNDATION (7071004), AND THE FUNDING PROJECT FOR ACADEMIC HUMAN RESOURCES DEVELOPMENT IN INSTITUTIONS OF HIGHER LEARN…	594IY		SIGNAL-TRANSDUCTION; SOLUBLE RECEPTOR; IL-6 RECEPTOR; CYTOKINE; RISK; BRAIN; IMMUNOREACTIVITY; TRANSCRIPTION; INFLAMMATION; POPULATION		BRAIN RES	BRAIN RES.	ENGLISH	35
JONES L;HOLMANS PA;HAMSHERE ML;HAROLD D;MOSKVINA V;IVANOV D;POCKLINGTON A;ABRAHAM R;HOLLINGWORTH P;SIMS R;GERRISH A;PAHWA JS;JONES N;STRETTON A;MORGAN AR;LOVESTONE S;POWELL J;PROITSI P;LUPTON MK;BRAYNE C;RUBINSZTEIN DC;GILL M;LAWLOR B;LYNCH A;MORGAN K;BROWN KS;PASSMORE PA;CRAIG D;MCGUINNESS B;TODD S;HOLMES C;MANN D;SMITH AD;LOVE S;KEHOE PG;MEAD S;FOX N;ROSSOR M;COLLINGE J;MAIER W;JESSEN F;SCHURMA…	JONES, LESLEY;HOLMANS, PETER A.;HAMSHERE, MARIAN L.;HAROLD, DENISE;MOSKVINA, VALENTINA;IVANOV, DOBRIL;POCKLINGTON, ANDREW;ABRAHAM, RICHARD;HOLLINGWORTH, PAUL;SIMS, REBECCA;GERRISH, AMY;PAHWA, JASPREET SINGH;JONES, NICOLA;STRETTON, ALEXANDRA;MORGAN, ANGHARAD R.;LOVESTONE, SIMON;POWELL, JOHN;PROITSI, PETROULA;LUPTON, MICHELLE K.;BRAYNE, CAROL;RUBINSZTEIN, DAVID C.;GILL, MICHAEL;LAWLOR, BRIAN;LYNCH,…	ANSTEY KJ, 2008, AM J GERIAT PSYCHIAT, V16, P343, DOI 10.1097/JGP.0B013E31816B72D4;BARANZINI SE, 2009, HUM MOL GENET, V18, P2078, DOI 10.1093/HMG/DDP120;BATES KA, 2009, MOL PSYCHIATR, V14, P469, DOI 10.1038/MP.2008.96;BERTRAM L, 2009, INT REV NEUROBIOL, V84, P167, DOI 10.1016/S0074-7742(09)00409-7;BIRKS J, 2006, COCHRANE DB SYST REV, DOI 10.1002/14651858.CD001190.PUB3;BLASKO I, 2004, AGING CELL, …											BACKGROUND: LATE ONSET ALZHEIMER'S DISEASE (LOAD) IS THE LEADING CAUSE OF DEMENTIA. RECENT LARGE GENOME-WIDE ASSOCIATION STUDIES (GWAS) IDENTIFIED THE FIRST STRONGLY SUPPORTED LOAD SUSCEPTIBILITY GENES SINCE THE DISCOVERY OF THE INVOLVEMENT OF APOE IN THE EARLY 1990S. WE HAVE NOW EXPLOITED THESE GWAS DATASETS TO UNCOVER KEY LOAD PATHOPHYSIOLOGICAL PROCESSES. METHODOLOGY: WE APPLIED A RECENTLY DEV…	E13950				CARDIFF UNIV, SCH MED, DEPT PSYCHOL MED & NEUROL, CTR NEUROPSYCHIAT GENET & GENOM,MRC, CARDIFF, S GLAM, WALES.; KINGS COLL LONDON, S LONDON & MAUDSLEY NATL HLTH SERV FDN TRUST, NATL INST HLTH RES, BIOMED RES CTR MENTAL HLTH, LONDON WC2R 2LS, ENGLAND.; KINGS COLL LONDON, INST PSYCHIAT, DEPT NEUROSCI, LONDON WC2R 2LS, ENGLAND.; UNIV CAMBRIDGE, INST PUBL HLTH, CAMBRIDGE, ENGLAND.; UNIV CAMBRIDGE, CA…									2022-06-05		10.1371/journal.pone.0013950			ARTICLE				OWENMJ@CF.AC.UK; WILLIAMSJ@CF.AC.UK				WELLCOME TRUST; MEDICAL RESEARCH COUNCIL (MRC, UK); ALZHEIMER'S RESEARCH TRUST (ART); WELSH ASSEMBLY GOVERNMENT; ALZHEIMER'S SOCIETY; ULSTER GARDEN VILLAGES; NORTHERN IRELAND RESEARCH AND DEVELOPMENT OFFICE; ROYAL COLLEGE OF PHYSICIANS-DUNHILL MEDICAL TRUST; TRINITY COLLEGE GROUP; BRISTOL RESEARCH INTO ALZHEIMER'S AND CARE OF THE ELDERLY; OXFORD PROJECT TO INVESTIGATE MEMORY AND AGEING (OPTIMA) G…	CARDIFF UNIVERSITY WAS SUPPORTED BY THE WELLCOME TRUST, MEDICAL RESEARCH COUNCIL (MRC, UK), ALZHEIMER'S RESEARCH TRUST (ART) AND THE WELSH ASSEMBLY GOVERNMENT. ART SUPPORTED SAMPLE COLLECTIONS AT THE INSTITUTE OF PSYCHIATRY, THE SOUTH WEST DEMENTIA BANK AND THE UNIVERSITIES OF CAMBRIDGE, NOTTINGHAM, MANCHESTER AND BELFAST. THE BELFAST GROUP ACKNOWLEDGES SUPPORT FROM THE ALZHEIMER'S SOCIETY, ULSTE…	680KW		GENOME-WIDE ASSOCIATION; IDENTIFIES VARIANTS; APOLIPOPROTEIN-E; DEMENTIA; RISK; INFLAMMATION; POPULATION; MICROGLIA; PATHWAYS; DATABASE	11	PLOS ONE	PLOS ONE	ENGLISH	40
NAJ AC;BEECHAM GW;MARTIN ER;GALLINS PJ;POWELL EH;KONIDARI I;WHITEHEAD PL;CAI GQ;HAROUTUNIAN V;SCOTT WK;VANCE JM;SLIFER MA;GWIRTSMAN HE;GILBERT JR;HAINES JL;BUXBAUM JD;PERICAK-VANCE MA	NAJ, ADAM C.;BEECHAM, GARY W.;MARTIN, EDEN R.;GALLINS, PAUL J.;POWELL, ERIC H.;KONIDARI, IOANNA;WHITEHEAD, PATRICE L.;CAI, GUIQING;HAROUTUNIAN, VAHRAM;SCOTT, WILLIAM K.;VANCE, JEFFERY M.;SLIFER, MICHAEL A.;GWIRTSMAN, HARRY E.;GILBERT, JOHN R.;HAINES, JONATHAN L.;BUXBAUM, JOSEPH D.;PERICAK-VANCE, MARGARET A.	ABECASIS GR, 2001, BIOINFORMATICS, V17, P742, DOI 10.1093/BIOINFORMATICS/17.8.742;ABRAHAM R, 2008, BMC MED GENOMICS, V1, DOI 10.1186/1755-8794-1-44;ALTSHULER D, 2008, SCIENCE, V322, P881, DOI 10.1126/SCIENCE.1156409;*ALZH ASS, 2009, 2009 ALZH DIS FACTS;ARNESEN E, 1995, INT J EPIDEMIOL, V24, P704, DOI 10.1093/IJE/24.4.704;BACHMAN DL, 1992, NEUROLOGY, V42, P115, DOI 10.1212/WNL.42.1.115;BEECHAM GW,…											GENOME-WIDE ASSOCIATION STUDIES (GWAS) OF LATE-ONSET ALZHEIMER DISEASE (LOAD) HAVE CONSISTENTLY OBSERVED STRONG EVIDENCE OF ASSOCIATION WITH POLYMORPHISMS IN APOE. HOWEVER, UNTIL RECENTLY, VARIANTS AT FEW OTHER LOCI WITH STATISTICALLY SIGNIFICANT ASSOCIATIONS HAVE REPLICATED ACROSS STUDIES. THE PRESENT STUDY COMBINES DATA ON 483,399 SINGLE NUCLEOTIDE POLYMORPHISMS (SNPS) FROM A PREVIOUSLY REPORTE…	E1001130				UNIV MIAMI, MILLER SCH MED, JOHN P HUSSMAN INST HUMAN GEN, DR JOHN T MACDONALD FDN DEPT HUMAN GENET, MIAMI, FL 33136 USA.; MT SINAI SCH MED, DEPT PSYCHIAT, NEW YORK, NY USA.; VET AFFAIRS MED CTR, NASHVILLE, TN 37212 USA.; VANDERBILT UNIV, VANDERBILT CTR HUMAN GENET RES, NASHVILLE, TN USA.;									2022-06-05		10.1371/journal.pgen.1001130			ARTICLE				MPERICAK@MED.MIAMI.EDU				NATIONAL INSTITUTES OF HEALTH NATIONAL INSTITUTE ON AGING [AG027944, AG20135, AG19757, AG010491, AG002219, AG005138]; NATIONAL INSTITUTE OF NEUROLOGICAL DISORDERS AND STROKE [NS31153, NS039764]; ALZHEIMER'S ASSOCIATION; INSTITUT DE FRANCE; NATIONAL INSTITUTE ON AGING (NIA) [U24 AG21886]; NATIONAL INSTITUTE OF NEUROLOGICAL DISORDERS AND STROKE [R01NS031153, P50NS039764] FUNDING SOURCE: NIH REPORTE…	THIS WORK WAS SUPPORTED BY THE NATIONAL INSTITUTES OF HEALTH NATIONAL INSTITUTE ON AGING (GRANTS AG027944,AG20135, AG19757, AG010491, AG002219, AND AG005138) AND THE NATIONAL INSTITUTE OF NEUROLOGICAL DISORDERS AND STROKE (GRANTS NS31153 AND NS039764), THE ALZHEIMER'S ASSOCIATION, AND THE LOUIS D. SCIENTIFIC AWARD OF THE INSTITUT DE FRANCE. JDB IS THE G. HAROLD AND LEILA Y. MATHERS PROFESSOR OF G…	656VM		GENOME-WIDE ASSOCIATION; APOLIPOPROTEIN-E; IDENTIFIES VARIANTS; MISSENSE MUTATIONS; TOTAL HOMOCYSTEINE; COMMON DISEASES; TYPE-4 ALLELE; RISK-FACTORS; SUSCEPTIBILITY; POPULATION	9	PLOS GENET	PLOS GENET.	ENGLISH	62
HONG MG;ALEXEYENKO A;LAMBERT JC;AMOUYEL P;PRINCE JA	HONG, MUN-GWAN;ALEXEYENKO, ANDREY;LAMBERT, JEAN-CHARLES;AMOUYEL, PHILIPPE;PRINCE, JONATHAN A.	ALEXEYENKO A, 2009, GENOME RES, V19, P1107, DOI 10.1101/GR.087528.108;ANANDATHEERTHAVARADA HK, 2003, J CELL BIOL, V161, P41, DOI 10.1083/JCB.200207030;ASHBURNER M, 2000, NAT GENET, V25, P25, DOI 10.1038/75556;BALABAN RS, 2005, CELL, V120, P483, DOI 10.1016/J.CELL.2005.02.001;HONG MG, 2009, HUM GENET, V126, P289, DOI 10.1007/S00439-009-0676-Z;HONG MG, 2008, PLOS ONE, V3, DOI 10.1371/JOURNAL.PONE.0…											WE DEVELOPED AND IMPLEMENTED SOFTWARE FOR THE ANALYSIS OF GENOME-WIDE ASSOCIATION STUDIES IN THE CONTEXT OF BIOLOGICAL PATHWAY ENRICHMENT AND HAVE HERE APPLIED OUR ALGORITHM TO THE STUDY OF ALZHEIMER DISEASE (AD). USING GENOME-WIDE ASSOCIATION DATA IN A LARGE FRENCH POPULATION, WE OBSERVED A HIGHLY SIGNIFICANT ENRICHMENT OF GENES INVOLVED IN INTRACELLULAR PROTEIN TRANSMEMBRANE TRANSPORT, INCLUDIN…				707	KAROLINSKA INST, DEPT MED EPIDEMIOL & BIOSTAT, S-17177 STOCKHOLM, SWEDEN.; INSERM, U744, F-59045 LILLE, FRANCE.; INST PASTEUR, F-59019 LILLE, FRANCE.; UNIV LILLE NORD FRANCE, LILLE, FRANCE.;									2022-06-05	ALZHEIMER; GENOME-WIDE; MITOCHONDRIA; PATHWAY; TOMM40	10.1038/jhg.2010.92			ARTICLE				JONATHAN.PRINCE@KI.SE	709			SWEDISH MEDICAL RESEARCH COUNCIL [2007-2722]	THIS WORK WAS SUPPORTED BY THE SWEDISH MEDICAL RESEARCH COUNCIL (GRANT 2007-2722).	669VZ		GENE LISTS; MITOCHONDRIA; ASSOCIATION; INTEGRATION; NETWORKS; TOOL	10	J HUM GENET	J. HUM. GENET.	ENGLISH	17
VASSOS E;BRAMON E;PICCHIONI M;WALSHE M;FILBEY FM;KRAVARITI E;MCDONALD C;MURRAY RM;COLLIER DA;TOULOPOULOU T	VASSOS, EVANGELOS;BRAMON, ELVIRA;PICCHIONI, MARCO;WALSHE, MURIEL;FILBEY, FRANCESCA M.;KRAVARITI, EUGENIA;MCDONALD, COLM;MURRAY, ROBIN M.;COLLIER, DAVID A.;TOULOPOULOU, TIMOTHEA	ALMEIDA OP, 2008, J CELL MOL MED, V12, P1672, DOI 10.1111/J.1582-4934.2008.00229.X;BATES TC, 2009, NEUROSCI LETT, V458, P140, DOI 10.1016/J.NEULET.2009.04.050;CORNEVEAUX JJ, 2008, NEUROBIOLOGY AGING;ENDICOTT J, 1978, ARCH GEN PSYCHIAT, V35, P837;GEORGE VT, 1987, GENET EPIDEMIOL, V4, P193, DOI 10.1002/GEPI.1370040304;GUR RE, 2007, AM J PSYCHIAT, V164, P813, DOI 10.1176/APPI.AJP.164.5.813;HUENTELMA…											THE FIRST GENOME-WIDE ASSOCIATION STUDY OF HUMAN MEMORY IDENTIFIED AN ASSOCIATION BETWEEN A COMMON T/C POLYMORPHISM OF THE KIBRA GENE (RS17070145) AND EPISODIC MEMORY PERFORMANCE IN NORMAL INDIVIDUALS: SUBSEQUENT STUDIES HAVE IMPLICATED THE SAME POLYMORPHISM IN ALZHEIMER'S DISEASE. SINCE IMPAIRED NEUROCOGNITIVE PERFORMANCE, INCLUDING MEMORY, MAY BE BOTH A CORE FEATURE OF SCHIZOPHRENIA AND A CANDI…				795	KINGS COLL LONDON, INST PSYCHIAT, DEPT PSYCHOL MED & PSYCHIAT, LONDON 5E5 8AF, ENGLAND.; NIHR BIOMED RES CTR, LONDON, ENGLAND.; KINGS COLL LONDON, INST PSYCHIAT, MRC SCDP CTR, LONDON 5E5 8AF, ENGLAND.; KINGS COLL LONDON, ST ANDREWS ACAD CTR, NORTHAMPTON, ENGLAND.; MIND RES NETWORK, ALBUQUERQUE, NM USA.; NATL UNIV IRELAND GALWAY, DEPT PSYCHIAT, GALWAY, IRELAND.;									2022-06-05	MEMORY; GENETIC ASSOCIATION; KIBRA GENE; POLYMORPHISM; ENDOPHENOTYPE; SCHIZOPHRENIA	10.1016/j.jpsychires.2010.01.012			ARTICLE				EVANGELOS.VASSOS@KCL.AC.UK	798			NARSAD; SCHOLARSHIP FOUNDATION OF GREECE; DEPARTMENT OF HEALTH; WELLCOME TRUST [064971]; MRC [G0901310] FUNDING SOURCE: UKRI; MEDICAL RESEARCH COUNCIL [G0901310, G9817803B] FUNDING SOURCE: RESEARCHFISH; NATIONAL INSTITUTE FOR HEALTH RESEARCH [PDA/02/06/016] FUNDING SOURCE: RESEARCHFISH; NATIONAL CENTER FOR RESEARCH RESOURCES [P41RR003655] FUNDING SOURCE: NIH REPORTER	EV WAS SUPPORTED BY A NARSAD YOUNG INVESTIGATOR AWARD AND A GRANT FROM THE STATE SCHOLARSHIP FOUNDATION OF GREECE. EB WAS SUPPORTED BY THE DEPARTMENT OF HEALTH AND A NARSAD YIA. MP WAS SUPPORTED BY A WELLCOME TRUST RESEARCH TRAINING FELLOWSHIP 064971. THE ABOVE FUNDING AGENCIES PLAYED NO ACTIVE ROLE IN THE RESEARCH REPORTED IN THIS MANUSCRIPT.	643WI		SCHIZOPHRENIC-PATIENTS; GENE VARIANTS; ENDOPHENOTYPES; PERFORMANCE; RELATIVES; TWINS; RISK	12	J PSYCHIATR RES	J. PSYCHIATR. RES.	ENGLISH	22
SHULMAN JM;CHIBNIK LB;AUBIN C;SCHNEIDER JA;BENNETT DA;DE JAGER PL	SHULMAN, JOSHUA M.;CHIBNIK, LORI B.;AUBIN, CRISTIN;SCHNEIDER, JULIE A.;BENNETT, DAVID A.;DE JAGER, PHILIP L.	ABRAHAM R, 2008, BMC MED GENOMICS, V1, DOI 10.1186/1755-8794-1-44;ANONYMOUS, 1997, NEUROBIOL AGING, V18, PS1;ARVANITAKIS Z, 2004, ARCH NEUROL-CHICAGO, V61, P661, DOI 10.1001/ARCHNEUR.61.5.661;ARVANITAKIS Z, 2006, NEUROLOGY, V67, P1960, DOI 10.1212/01.WNL.0000247053.45483.4E;BEECHAM GW, 2009, AM J HUM GENET, V84, P35, DOI 10.1016/J.AJHG.2008.12.008;BENNETT DA, 2006, NEUROLOGY, V66, P1837, DOI 10.1…											BACKGROUND: RECENT GENETIC STUDIES HAVE IDENTIFIED A GROWING NUMBER OF LOCI WITH SUGGESTIVE EVIDENCE OF ASSOCIATION WITH SUSCEPTIBILITY TO ALZHEIMER'S DISEASE (AD). HOWEVER, LITTLE IS KNOWN OF THE ROLE OF THESE CANDIDATE GENES IN INFLUENCING INTERMEDIATE PHENOTYPES ASSOCIATED WITH A DIAGNOSIS OF AD, INCLUDING COGNITIVE DECLINE OR AD NEUROPATHOLOGIC BURDEN. METHODS/PRINCIPAL FINDINGS: THIRTY-TWO S…	E11244				BRIGHAM & WOMENS HOSP, DEPT NEUROL, PROGRAM TRANSLAT NEUROPSYCHIAT GENOM, BOSTON, MA 02115 USA.; HARVARD UNIV, SCH MED, BOSTON, MA USA.; BROAD INST, PROGRAM MED & POPULAT GENET, CAMBRIDGE, MA USA.; RUSH UNIV, MED CTR, DEPT PATHOL, CHICAGO, IL 60612 USA.; RUSH UNIV, MED CTR, DEPT NEUROL SCI, RUSH ALZHEIMERS DIS CTR, CHICAGO, IL 60612 USA.;									2022-06-05		10.1371/journal.pone.0011244			ARTICLE				PDEJAGER@RICS.BWH.HARVARD.EDU				NIH [K08AG034290, P30AG10161, R01AG15819, R01AG17917]; BETH ISRAEL DEACONESS MEDICAL CENTER; HARVARD/MIT HEALTH SCIENCES AND TECHNOLOGY; NATIONAL INSTITUTE ON AGING [R01AG017917, K08AG034290, P30AG010161, R01AG015819] FUNDING SOURCE: NIH REPORTER	JMS IS SUPPORTED BY NIH GRANT K08AG034290 AND BY THE CLINICAL INVESTIGATOR TRAINING PROGRAM: BETH ISRAEL DEACONESS MEDICAL CENTER AND HARVARD/MIT HEALTH SCIENCES AND TECHNOLOGY, IN COLLABORATION WITH PFIZER INC. AND MERCK & CO. THE RELIGIOUS ORDERS STUDY AND THE RUSH MEMORY AND AGING PROJECT WERE SUPPORTED BY NIH GRANTS P30AG10161, R01AG15819, R01AG17917. THE FUNDERS HAD NO ROLE IN STUDY DESIGN, …	614KV		GENOME-WIDE ASSOCIATION; SINGLE-NUCLEOTIDE POLYMORPHISMS; ZINC-FINGER PROTEIN; COGNITIVE IMPAIRMENT; SUSCEPTIBILITY GENES; CLINICAL-DIAGNOSIS; AD PATHOLOGY; ALLELE; RISK; VARIANTS	6	PLOS ONE	PLOS ONE	ENGLISH	52
SHEN L;KIM S;RISACHER SL;NHO K;SWAMINATHAN S;WEST JD;FOROUD T;PANKRATZ N;MOORE JH;SLOAN CD;HUENTELMAN MJ;CRAIG DW;DECHAIRO BM;POTKIN SG;JACK CR;WEINER MW;SAYKIN AJ	SHEN, LI;KIM, SUNGEUN;RISACHER, SHANNON L.;NHO, KWANGSIK;SWAMINATHAN, SHANKER;WEST, JOHN D.;FOROUD, TATIANA;PANKRATZ, NATHAN;MOORE, JASON H.;SLOAN, CHANTEL D.;HUENTELMAN, MATTHEW J.;CRAIG, DAVID W.;DECHAIRO, BRYAN M.;POTKIN, STEVEN G.;JACK, CLIFFORD R., JR.;WEINER, MICHAEL W.;SAYKIN, ANDREW J.	AHMAD RH, 2006, BIOL PSYCHIAT, V59, P888;ASHBURNER J, 2000, NEUROIMAGE, V11, P805, DOI 10.1006/NIMG.2000.0582;BALDING DJ, 2006, NAT REV GENET, V7, P781, DOI 10.1038/NRG1916;BARANZINI SE, 2009, HUM MOL GENET, V18, P767, DOI 10.1093/HMG/DDN388;BEARDEN CE, 2007, CEREB CORTEX, V17, P1889, DOI 10.1093/CERCOR/BHL097;BERTRAM L, 2007, NAT GENET, V39, P17, DOI 10.1038/NG1934;BRETT M., 2002, REGION INTERES…											A GENOME-WIDE, WHOLE BRAIN APPROACH TO INVESTIGATE GENETIC EFFECTS ON NEUROIMAGING PHENOTYPES FOR IDENTIFYING QUANTITATIVE TRAIT LOCI IS DESCRIBED. THE ALZHEIMER'S DISEASE NEUROIMAGING INITIATIVE 1.5 T MRI AND GENETIC DATASET WAS INVESTIGATED USING VOXEL-BASED MORPHOMETRY (VBM) AND FREESURFER PARCELLATION FOLLOWED BY GENOME-WIDE ASSOCIATION STUDIES (GWAS). ONE HUNDRED FORTY-TWO MEASURES OF GREY M…				1051	INDIANA UNIV SCH MED, DEPT RADIOL & IMAGING SCI, CTR NEUROIMAGING, INDIANAPOLIS, IN 46202 USA.; INDIANA UNIV SCH MED, CTR COMPUTAT BIOL & BIOINFORMAT, INDIANAPOLIS, IN 46202 USA.; REGENSTRIEF INST HLTH CARE, INDIANAPOLIS, IN 46202 USA.; INDIANA UNIV SCH MED, DEPT MED & MOL GENET, INDIANAPOLIS, IN 46202 USA.; DARTMOUTH MED SCH, COMPUTAT GENET LAB, DEPT GENET, LEBANON, NH 03756 USA.; DARTMOUTH MED …		ALZHEIMERS DIS NEUROIMAGING INITIA							2022-06-05		10.1016/j.neuroimage.2010.01.042			ARTICLE			1095-9572	SHENLI@IUPUI.EDU; ASAYKIN@IUPUI.EDU	1063			ALZHEIMER'S DISEASE NEUROIMAGING INITIATIVE (ADNI); NIH [U01 AG024904, NIA RO1 AG19771, P30 AG10133, NIBIB R03 EB008674]; NATIONAL INSTITUTE ON AGING; NATIONAL INSTITUTE OF BIOMEDICAL IMAGING AND BIOENGINEERING (NIBIB); INDIANA ECONOMIC DEVELOPMENT CORPORATION (IEDC) [87884]; INDIANA CTSI AWARD; UNIVERSITY INFORMATION TECHNOLOGY SERVICES AT INDIANA UNIVERSITY; NATIONAL CENTER FOR ADVANCING TRANSL…	DATA COLLECTION AND SHARING FOR THIS PROJECT WERE FUNDED BY THE ALZHEIMER'S DISEASE NEUROIMAGING INITIATIVE (ADNI; PRINCIPAL INVESTIGATOR: MICHAEL WEINER; NIH GRANT U01 AG024904). ADNI IS FUNDED BY THE NATIONAL INSTITUTE ON AGING, THE NATIONAL INSTITUTE OF BIOMEDICAL IMAGING AND BIOENGINEERING (NIBIB), AND THROUGH GENEROUS CONTRIBUTIONS FROM THE FOLLOWING: PFIZER INC., WYETH RESEARCH, BRISTOL-MYE…	652VQ		SURFACE-BASED ANALYSIS; GENETIC ASSOCIATIONS; ALZHEIMER-DISEASE; CANDIDATE GENE; MRI; EPSILON-4; ATROPHY; SUSCEPTIBILITY; SEGMENTATION; EXPRESSION	3	NEUROIMAGE	NEUROIMAGE	ENGLISH	52
ZOU F;CARRASQUILLO MM;PANKRATZ VS;BELBIN O;MORGAN K;ALLEN M;WILCOX SL;MA L;WALKER LP;KOURI N;BURGESS JD;YOUNKIN LH;YOUNKIN SG;YOUNKIN CS;BISCEGLIO GD;CROOK JE;DICKSON DW;PETERSEN RC;GRAFF-RADFORD N;YOUNKIN SG;ERTEKIN-TANER N	ZOU, F.;CARRASQUILLO, M. M.;PANKRATZ, V. S.;BELBIN, O.;MORGAN, K.;ALLEN, M.;WILCOX, S. L.;MA, L.;WALKER, L. P.;KOURI, N.;BURGESS, J. D.;YOUNKIN, L. H.;YOUNKIN, SAMUEL G.;YOUNKIN, C. S.;BISCEGLIO, G. D.;CROOK, J. E.;DICKSON, D. W.;PETERSEN, R. C.;GRAFF-RADFORD, N.;YOUNKIN, STEVEN G.;ERTEKIN-TANER, N.	BEECHAM GW, 2009, AM J HUM GENET, V84, P35, DOI 10.1016/J.AJHG.2008.12.008;BERTRAM L, 2000, SCIENCE, V290, P2302, DOI 10.1126/SCIENCE.290.5500.2302;BERTRAM L, 2008, AM J HUM GENET;BERTRAM L, 2007, NAT GENET, V39, P17, DOI 10.1038/NG1934;CAMPBELL H, 2007, HUM MOL GENET, V16, P233, DOI 10.1093/HMG/DDL473;CARRASQUILLO MM, 2009, NAT GENET, V41, P192, DOI 10.1038/NG.305;CHEUNG VG, 2005, NATURE, V437, …											BACKGROUND: LATE-ONSET ALZHEIMER DISEASE (LOAD) IS A COMMON DISORDER WITH A SUBSTANTIAL GENETIC COMPONENT. WE POSTULATE THAT MANY DISEASE SUSCEPTIBILITY VARIANTS ACT BY ALTERING GENE EXPRESSION LEVELS. METHODS: WE MEASURED MESSENGER RNA (MRNA) EXPRESSION LEVELS OF 12 LOAD CANDIDATE GENES IN THE CEREBELLA OF 200 SUBJECTS WITH LOAD. USING THE GENOTYPES FROM OUR LOAD GENOME-WIDE ASSOCIATION STUDY FO…				480	MAYO CLIN, COLL MED, DEPT NEUROL, JACKSONVILLE, FL 32224 USA.; MAYO CLIN, COLL MED, DEPT NEUROSCI, JACKSONVILLE, FL 32224 USA.; MAYO CLIN, COLL MED, BIOSTAT UNIT, JACKSONVILLE, FL 32224 USA.; MAYO CLIN & MAYO FDN, DIV BIOMED STAT & INFORMAT, ROCHESTER, MN 55905 USA.; UNIV NOTTINGHAM, QUEENSS MED CTR, INST GENET, DEPT CLIN CHEM, NOTTINGHAM NG7 2RD, ENGLAND.; MAYO CLIN, COLL MED, DEPT NEUROL, ROCHE…									2022-06-05		10.1212/WNL.0b013e3181d07654			ARTICLE			1526-632X	TANER.NILUFER@MAYO.EDU	486			NCRR NIH HHS [KL2 RR024151] FUNDING SOURCE: MEDLINE; NIA NIH HHS [AG25711, AG03949, AG17216, F32 AG20903, P01 AG003949, U01 AG06576, R01 AG032990, P50 AG016574, R01 AG032990-01A1, P50 AG16574, R01 AG18023] FUNDING SOURCE: MEDLINE; NATIONAL CENTER FOR RESEARCH RESOURCES [KL2RR024151] FUNDING SOURCE: NIH REPORTER; NATIONAL INSTITUTE ON AGING [P01AG017216, R01AG018023, P50AG025711, R01AG032990, F32A…		553PF		INSULIN-DEGRADING ENZYME; AMYLOID BETA-PROTEIN; LOW-DENSITY ARRAY; EXTRACELLULAR LEVELS; SUSCEPTIBILITY; RISK; DEMENTIA; LINKAGE; TRAITS; LOCUS	6	NEUROLOGY	NEUROLOGY	ENGLISH	40
GRIZENKOVA J;AKHTAR S;COLLINGE J;LLOYD SE	GRIZENKOVA, JULIA;AKHTAR, SHAHEEN;COLLINGE, JOHN;LLOYD, SARAH E.	BATE C, 2004, J NEUROSCI METH, V138, P217, DOI 10.1016/J.JNEUMETH.2004.04.001;BRUNDIN P, 2010, NAT REV MOL CELL BIO, V11, P301, DOI 10.1038/NRM2873;CABRAL ALB, 2002, J BIOL CHEM, V277, P5675, DOI 10.1074/JBC.M104815200;CARLSON GA, 1993, GENETICS, V133, P979;CARLSON GA, 1988, MOL CELL BIOL, V8, P5528, DOI 10.1128/MCB.8.12.5528;COLLINGE J, 2005, J NEUROL NEUROSUR PS, V76, P906, DOI 10.1136/JNNP.200…											IN NEURODEGENERATIVE CONDITIONS SUCH AS ALZHEIMER'S AND PRION DISEASE IT HAS BEEN SHOWN THAT HOST GENETIC BACKGROUND CAN HAVE A SIGNIFICANT EFFECT ON SUSCEPTIBILITY. INDEED, HUMAN GENOME-WIDE ASSOCIATION STUDIES (GWAS) HAVE IMPLICATED SEVERAL CANDIDATE GENES. UNDERSTANDING SUCH GENETIC SUSCEPTIBILITY IS RELEVANT TO RISKS OF DEVELOPING VARIANT CJD (VCJD) IN POPULATIONS EXPOSED TO BOVINE SPONGIFORM…	E15019				UCL, MRC PRION UNIT, LONDON, ENGLAND.; UCL, DEPT NEURODEGENERAT DIS, UCL INST NEUROL, LONDON, ENGLAND.;									2022-06-05		10.1371/journal.pone.0015019			ARTICLE				S.LLOYD@PRION.UCL.AC.UK				MEDICAL RESEARCH COUNCIL UK; MRC [MC_U123160652] FUNDING SOURCE: UKRI; MEDICAL RESEARCH COUNCIL [MC_U123160652] FUNDING SOURCE: RESEARCHFISH	THE WORK WAS FUNDED BY THE MEDICAL RESEARCH COUNCIL UK. HTTP://WWW.MRC.AC.UK/INDEX.HTM. THE FUNDERS HAD NO ROLE IN STUDY DESIGN, DATA COLLECTION AND ANALYSIS, DECISION TO PUBLISH, OR PREPARATION OF THE MANUSCRIPT.	690IB		BOVINE SPONGIFORM ENCEPHALOPATHY; QUANTITATIVE TRAIT LOCI; GENOME-WIDE ASSOCIATION; IDENTIFIES VARIANTS; PROTEIN; GENE; EXPRESSION; PERIOD; COMPLEX; LINKAGE	12	PLOS ONE	PLOS ONE	ENGLISH	34
NUNEZ-IGLESIAS J;LIU CC;MORGAN TE;FINCH CE;ZHOU XJ	NUNEZ-IGLESIAS, JUAN;LIU, CHUN-CHI;MORGAN, TODD E.;FINCH, CALEB E.;ZHOU, XIANGHONG JASMINE	AMBROS V, 2004, NATURE, V431, P350, DOI 10.1038/NATURE02871;BAEK D, 2008, NATURE, V455, P64, DOI 10.1038/NATURE07242;BAGGA S, 2005, CELL, V122, P553, DOI 10.1016/J.CELL.2005.07.031;BARTEL DP, 2004, CELL, V116, P281, DOI 10.1016/S0092-8674(04)00045-5;BENJAMINI Y, 1995, J R STAT SOC B, V57, P289, DOI 10.1111/J.2517-6161.1995.TB02031.X;BLALOCK EM, 2005, AGEING RES REV, V4, P481, DOI 10.1016/J.ARR.20…											ALTHOUGH MICRORNAS ARE BEING EXTENSIVELY STUDIED FOR THEIR INVOLVEMENT IN CANCER AND DEVELOPMENT, LITTLE IS KNOWN ABOUT THEIR ROLES IN ALZHEIMER'S DISEASE (AD). IN THIS STUDY, WE USED MICROARRAYS FOR THE FIRST JOINT PROFILING AND ANALYSIS OF MIRNAS AND MRNAS EXPRESSION IN BRAIN CORTEX FROM AD AND AGE-MATCHED CONTROL SUBJECTS. THESE DATA PROVIDED THE UNIQUE OPPORTUNITY TO STUDY THE RELATIONSHIP BE…	E8898				UNIV SO CALIF, LOS ANGELES, CA 90089 USA.; UNIV SO CALIF, DAVIS SCH GERONTOL, LOS ANGELES, CA USA.;									2022-06-05		10.1371/journal.pone.0008898			ARTICLE				CEFINCH@USC.EDU; XJZHOU@USC.EDU				NATIONAL INSTITUTES OF HEALTH [R01GM074163, P50HG002790, U54CA112952]; NATIONAL SCIENCE FOUNDATION [0515936, 0747475]; NATIONAL CANCER INSTITUTE [U54CA112952] FUNDING SOURCE: NIH REPORTER; NATIONAL HUMAN GENOME RESEARCH INSTITUTE [P50HG002790] FUNDING SOURCE: NIH REPORTER; NATIONAL INSTITUTE OF GENERAL MEDICAL SCIENCES [R01GM074163] FUNDING SOURCE: NIH REPORTER; NATIONAL INSTITUTE ON AGING [P01AG…	THIS WORK WAS SUPPORTED BY NATIONAL INSTITUTES OF HEALTH GRANTS [R01GM074163, P50HG002790, U54CA112952], AND NATIONAL SCIENCE FOUNDATION GRANTS [0515936, 0747475]. THE FUNDERS HAD NO ROLE IN STUDY DESIGN, DATA COLLECTION AND ANALYSIS, DECISION TO PUBLISH, OR PREPARATION OF THE MANUSCRIPT.	551LF		MICRORNA; MICROARRAY; IDENTIFICATION; OLIGOMERS; NETWORKS; MIRBASE; TARGETS; GENES; BRAIN	2	PLOS ONE	PLOS ONE	ENGLISH	39
MIDDLE F;PRITCHARD AL;HANDOKO H;HAQUE S;HOLDER R;BENTHAM P;LENDON CL	MIDDLE, FIONA;PRITCHARD, ANTONIA L.;HANDOKO, HERLINA;HAQUE, SAYEED;HOLDER, ROGER;BENTHAM, PETER;LENDON, CORINNE L.	BACANU SA, 2002, NEUROLOGY, V59, P118, DOI 10.1212/WNL.59.1.118;BENTHAM P, 2004, LANCET, V363, P2105;CUMMINGS JL, 1994, NEUROLOGY, V44, P2308, DOI 10.1212/WNL.44.12.2308;DUDBRIDGE F, 2008, HUM HERED, V66, P87, DOI 10.1159/000119108;ELASHOFF JD, 2005, VERSION 6 0 USERS GU;GO RCP, 2005, AM J MED GENET B, V139B, P28, DOI 10.1002/AJMG.B.30219;GREEN EK, 2005, ARCH GEN PSYCHIAT, V62, P642, DOI 10.1001/…											ALZHEIMER'S DISEASE (AD) PATIENTS COMMONLY SUFFER FROM BEHAVIORAL AND PSYCHOLOGICAL SYMPTOMS OF DEMENTIA (BPSD). VARIANTS WITHIN THE NEUREGULIN-1 (NRG1) GENE HAVE BEEN INVESTIGATED BOTH IN EARLY ONSET PSYCHIATRIC DISORDERS, SUCH AS SCHIZOPHRENIA AND RECENTLY IN AD PATIENTS WITH PSYCHOSIS. IN THIS STUDY, WE ANALYZED NRG1 VARIANTS IN AD PATIENTS WITH AND WITHOUT PSYCHOSIS. OUR LARGE COHORT OF 399 P…				561	QUEENSLAND INST MED RES, MOL PSYCHIAT GRP, GENET & POPULAT HLTH DIV, BRISBANE, QLD 4006, AUSTRALIA.; UNIV BIRMINGHAM, INST BIOMED RES, MOL PSYCHIAT GRP, BIRMINGHAM, W MIDLANDS, ENGLAND.; UNIV BIRMINGHAM, DEPT PSYCHIAT, DIV NEUROSCI, BIRMINGHAM, W MIDLANDS, ENGLAND.;									2022-06-05	ALZHEIMER'S DISEASE; BPSD; HAPLOTYPE; NEUREGULIN 1; PSYCHOSIS	10.3233/JAD-2010-1405			ARTICLE			1875-8908	A.PRITCHARD2@UQ.EDU.AU	567			BIRMINGHAM AND SOLIHULL NHS	THE AUTHORS ARE INDEBTED TO THE PATIENTS AND THEIR CARERS THAT TOOK PART IN THIS STUDY AND GENEROUSLY GAVE OF THEIR TIME. WE ARE GRATEFUL TO ALL THE CLINICIANS AND NURSES INVOLVED IN THIS STUDY. FUNDING WAS FROM THE BIRMINGHAM AND SOLIHULL NHS.	620XY		PSYCHOLOGICAL SYMPTOMS; FAMILY HISTORY; DEPRESSIVE SYNDROME; AFFECTIVE-DISORDER; SCHIZOPHRENIA; SUSCEPTIBILITY; GENE; POLYMORPHISMS; EXPRESSION; PHENOTYPE	2	J ALZHEIMERS DIS	J. ALZHEIMERS DIS.	ENGLISH	21
AZIZI Z;NOROOZIAN M;KAINI-MOGHADDAM Z;MAJLESSI N	AZIZI, ZAHRA;NOROOZIAN, MARYAM;KAINI-MOGHADDAM, ZAHRA;MAJLESSI, NAHID	AKIYAMA H, 2000, NEUROBIOL AGING, V21, P383, DOI 10.1016/S0197-4580(00)00124-X;AKOMOLAFE A, 2006, CLIN GENET, V70, P49, DOI 10.1111/J.1399-0004.2006.00638.X;BROWN KS, 2003, ARTERIOSCL THROM VAS, V23, P1014, DOI 10.1161/01.ATV.0000071348.70527.F4;CACABELOS RAMON, 2008, V448, P213, DOI 10.1007/978-1-59745-205-2_10;CHRYSOHOOU C, 2004, AM HEART J, V148, P733, DOI 10.1016/J.AHJ.2004.04.022;COOKE GE, 2…											ALZHEIMER DISEASE (AD) IS THE MOST COMMON AGE-ASSOCIATED NEURODEGENERATIVE DISEASE CAUSED BY COMPLICATED INTERACTIONS BETWEEN GENETIC AND ENVIRONMENTAL FACTORS. THE PRESENCE OF THE APOLIPOPROTEIN EPSILON 4 ALLELE, THE ONLY CONFIRMED GENETIC RISK FACTOR FOR LATE-ONSET AD (LOAD), IS NEITHER SUFFICIENT NOR NECESSARY TO EXPLAIN ALL OCCURRENCES OF THE DISEASE. ABERRANT EXPRESSION OF THE ENDOTHELIAL NI…				204	PASTEUR INST IRAN, DEPT PHYSIOL & PHARMACOL, TEHRAN 1316943551, IRAN.; PASTEUR INST IRAN, DEPT BIOTECHNOL, TEHRAN 1316943551, IRAN.; UNIV TEHRAN MED SCI, ROOZBEH PSYCHIAT HOSP, MEMORY CLIN, DEPT MEMORY & BEHAV NEUROL, TEHRAN, IRAN.;									2022-06-05	ALZHEIMER DISEASE; ENDOTHELIAL NITRIC OXIDE SYNTHASE (NOS3); POLYMORPHISM; CASE-CONTROL STUDY; RISK FACTOR	10.1097/WAD.0b013e3181a7c8fd			ARTICLE				MNAHID@YAHOO.COM	208			PASTEUR INSTITUTE OF IRAN	THIS STUDY WAS FUNDED BY THE PASTEUR INSTITUTE OF IRAN. THE FUNDING SOURCE WAS NOT INVOLVED IN STUDY DESIGN; IN THE COLLECTION, ANALYSIS, AND INTERPRETATION OF DATA; IN THE WRITING OF THE REPORT; AND IN THE DECISION TO SUBMIT THE PAPER FOR PUBLICATION.	607WJ		NITRIC-OXIDE SYNTHASE; GLU298ASP POLYMORPHISM; ABERRANT EXPRESSION; HOMOCYSTEINE LEVELS; OXIDATIVE STRESS; RISK; NEURODEGENERATION; INFLAMMATION; RELEVANCE; DEMENTIA	2	ALZ DIS ASSOC DIS	ALZHEIMER DIS. ASSOC. DIS.	ENGLISH	40
BALES KR	BALES, KELLY R.	AGOSTA F, 2009, P NATL ACAD SCI USA, V106, P2018, DOI 10.1073/PNAS.0812697106;ALEXANDER GE, 2002, AM J PSYCHIAT, V159, P738, DOI 10.1176/APPI.AJP.159.5.738;BALES KR, 2009, J NEUROSCI, V29, P6771, DOI 10.1523/JNEUROSCI.0887-09.2009;BALES KR, 1999, P NATL ACAD SCI USA, V96, P15233, DOI 10.1073/PNAS.96.26.15233;BALES KR, 1997, NAT GENET, V17, P263, DOI 10.1038/NG1197-263;BALES KR, 2008, SOC NEUR ABS…											BRAIN LIPID HOMOEOSTASIS IS CRITICAL DURING NEURODEVELOPMENT, REPAIR AFTER TRAUMATIC BRAIN INJURY AND FOR THE MAINTENANCE OF EFFICIENT NEUROTRANSMISSION. SEVERAL NEURODEGENERATIVE DISORDERS OCCUR AS A DIRECT RESULT OF NEURONAL LIPID DYSFUNCTION AND UNDERLYING DISEASE PROCESSES THAT ARE ASSOCIATED WITH ALZHEIMER'S DISEASE (AD) ALSO APPEAR TO BE RELATED TO AN IMBALANCE IN BRAIN LIPID HOMEOSTASIS. I…				295	PFIZER GLOBAL RES & DEV, NEUROSCI RES UNIT, GROTON, CT 06430 USA.;									2022-06-05	ALZHEIMER DISEASE; APOLIPOPROTEIN E; AMYLOID; NEURONAL LIPID	10.1016/j.neuropharm.2010.01.005			REVIEW				KELLY.BALES@PFIZER.COM	302					653EV		MILD COGNITIVE IMPAIRMENT; BETA-PEPTIDE DEPOSITION; TRANSGENIC MOUSE MODEL; CENTRAL-NERVOUS-SYSTEM; APOE EPSILON-4 ALLELE; PITTSBURGH COMPOUND-B; AMYLOID-BETA; CEREBROSPINAL-FLUID; E GENOTYPE; TARGETED REPLACEMENT	4-5	NEUROPHARMACOLOGY	NEUROPHARMACOLOGY	ENGLISH	85
JACK CR;BERNSTEIN MA;BOROWSKI BJ;GUNTER JL;FOX NC;THOMPSON PM;SCHUFF N;KRUEGER G;KILLIANY RJ;DECARLI CS;DALE AM;CARMICHAEL OW;TOSUN D;WEINER MW	JACK, CLIFFORD R., JR.;BERNSTEIN, MATT A.;BOROWSKI, BRET J.;GUNTER, JEFFREY L.;FOX, NICK C.;THOMPSON, PAUL M.;SCHUFF, NORBERT;KRUEGER, GUNNAR;KILLIANY, RONALD J.;DECARLI, CHARLES S.;DALE, ANDERS M.;CARMICHAEL, OWEN W.;TOSUN, DUYGU;WEINER, MICHAEL W.	ASHBURNER J, 2000, NEUROIMAGE, V11, P805, DOI 10.1006/NIMG.2000.0582;BEDNAR M, 2009, INT C ALZH DIS VIENN;BOYES RG, 2008, NEUROIMAGE, V39, P1752, DOI 10.1016/J.NEUROIMAGE.2007.10.026;CARMICHAEL OT, 2008, ALZHEIMERS DEMENT, V4, PT277;CHEN CH, 2010, IEEE SYS MAN CYBERN;CHEN KW, 2010, NEUROIMAGE, V51, P654, DOI 10.1016/J.NEUROIMAGE.2010.02.064;CHOU YY, 2010, NEUROBI IN PRESS JAN;CLARKSON MJ, 2009, N…											FUNCTIONS OF THE ALZHEIMER'S DISEASE NEUROIMAGING INITIATIVE (ADNI) MAGNETIC RESONANCE IMAGING (MRI) CORE FALL INTO THREE CATEGORIES. (1) THOSE OF THE CENTRAL MRI CORE LABORATORY AT MAYO CLINIC. ROCHESTER. MINNESOTA. NEEDED TO GENERATE HIGH QUALITY MRI DATA IN ALL SUBJECTS AT EACH TIME POINT: (2) THOSE OF THE FUNDED ADNI MRI CORE IMAGING ANALYSIS GROUPS RESPONSIBLE FOR ANALYZING THE M RI DATA. AN…				212	MAYO CLIN, DEPT RADIOL, ROCHESTER, MN 55905 USA.; UCL, UCL INST NEUROL, DEMENTIA RES CTR, LONDON, ENGLAND.; UNIV CALIF LOS ANGELES, DAVID GEFFEN SCH MED, DEPT NEUROL, LOS ANGELES, CA 90024 USA.; UNIV CALIF LOS ANGELES, DAVID GEFFEN SCH MED, LAB NEURO IMAGING, LOS ANGELES, CA 90024 USA.; UNIV CALIF SAN FRANCISCO, DEPT RADIOL & BIOMED IMAGING, VET AFFAIRS MED CTR, CTR IMAGING NEURODEGENERAT DIS, SA…		ALZHEIMER'S DIS NEUROIMAGING INITI							2022-06-05	ALZHEIMER'S DISEASE; MAGNETIC RESONANCE IMAGING; ADNI	10.1016/j.jalz.2010.03.004			REVIEW			1552-5279		220			NIH ALZHEIMER'S DISEASE NEUROIMAGING INITIATIVE [AG24904]; NIH IDENTIFYING MECHANISMS OF DEMENTIA-ROLE FOR MRI [AG11378]; NIH [NIH C06 RR018898]; DENISE REYES; MRC [G0601846] FUNDING SOURCE: UKRI; MEDICAL RESEARCH COUNCIL [G0601846] FUNDING SOURCE: RESEARCHFISH; NATIONAL INSTITUTE FOR HEALTH RESEARCH [NF-SI-0508-10123] FUNDING SOURCE: RESEARCHFISH; NATIONAL CENTER FOR RESEARCH RESOURCES [C06RR018…	NIH ALZHEIMER'S DISEASE NEUROIMAGING INITIATIVE (AG24904); NIH IDENTIFYING MECHANISMS OF DEMENTIA-ROLE FOR MRI (AG11378): NIH CONSTRUCTION GRANT (NIH C06 RR018898); AND DENISE REYES.	599RV		MILD COGNITIVE IMPAIRMENT; SURFACE-BASED ANALYSIS; CSF BIOMARKERS; VOLUME CHANGES; MRI; ADNI; MORPHOMETRY; PREDICTION; ATROPHY; MCI	3	ALZHEIMERS DEMENT	ALZHEIMERS. DEMENT.	ENGLISH	39
CORNEVEAUX JJ;MYERS AJ;ALLEN AN;PRUZIN JJ;RAMIREZ M;ENGEL A;NALLS MA;CHEN KW;LEE W;CHEWNING K;VILLA SE;MEECHOOVET HB;GERBER JD;FROST D;BENSON HL;O'REILLY S;CHIBNIK LB;SHULMAN JM;SINGLETON AB;CRAIG DW;VAN KEUREN-JENSEN KR;DUNCKLEY T;BENNETT DA;DE JAGER PL;HEWARD C;HARDY J;REIMAN EM;HUENTELMAN MJ	CORNEVEAUX, JASON J.;MYERS, AMANDA J.;ALLEN, APRIL N.;PRUZIN, JEREMY J.;RAMIREZ, MANUEL;ENGEL, ANZHELIKA;NALLS, MICHAEL A.;CHEN, KEWEI;LEE, WENDY;CHEWNING, KENDRIA;VILLA, STEPHEN E.;MEECHOOVET, HUNSAR B.;GERBER, JILL D.;FROST, DANIELLE;BENSON, HOLLIE L.;O'REILLY, SEAN;CHIBNIK, LORI B.;SHULMAN, JOSHUA M.;SINGLETON, ANDREW B.;CRAIG, DAVID W.;VAN KEUREN-JENSEN, KENDALL R.;DUNCKLEY, TRAVIS;BENNETT, D…	ALEXANDER DH, 2009, GENOME RES, V19, P1655, DOI 10.1101/GR.094052.109;ASHFORD JW, 2002, J ALZHEIMERS DIS, V4, P169, DOI 10.3233/JAD-2002-4307;BENNETT DA, 2009, NEUROLOGY, V72, P1495, DOI 10.1212/WNL.0B013E3181A2E87D;BERTRAM L, 2007, NAT GENET, V39, P17, DOI 10.1038/NG1934;BRAAK H, 1995, NEUROBIOL AGING, V16, P271, DOI 10.1016/0197-4580(95)00021-6;CHERBUIN N, 2009, DEMENT GERIATR COGN, V28, P47, D…											IN THIS STUDY, WE ASSESS 34 OF THE MOST REPLICATED GENETIC ASSOCIATIONS FOR ALZHEIMER'S DISEASE (AD) USING DATA GENERATED ON AFFYMETRIX SNP 6.0 ARRAYS AND IMPUTED AT OVER 5.7 MILLION MARKERS FROM A UNIQUE COHORT OF OVER 1600 NEUROPATHOLOGICALLY DEFINED AD CASES AND CONTROLS (1019 CASES AND 591 CONTROLS). TESTING THE TOP GENES FROM THE ALZGENE META-ANALYSIS, WE CONFIRM THE WELL-KNOWN ASSOCIATION W…				3295	TRANSLAT GENOM RES INST TGEN, NEUROGENOM DIV, PHOENIX, AZ 85004 USA.; ARIZONA ALZHEIMERS CONSORTIUM, PHOENIX, AZ 85006 USA.; UNIV MIAMI, MILLER SCH MED, LAB FUNCT NEUROGENOM, MIAMI, FL 33136 USA.; UNIV MIAMI, MILLER SCH MED, DEPT PSYCHIAT & BEHAV SCI, DIV NEUROSCI, MIAMI, FL 33136 USA.; UNIV MIAMI, MILLER SCH MED, DEPT HUMAN GENET & GENOM, MIAMI, FL 33136 USA.; JOHNNIE B BYRD SR ALZHEIMERS CTR & …									2022-06-05		10.1093/hmg/ddq221			ARTICLE			1460-2083	MHUENTELMAN@TGEN.ORG	3301			KRONOS SCIENCE; NATIONAL INSTITUTE OF NEUROLOGICAL DISORDERS AND STROKE [R01 NS059873]; NATIONAL INSTITUTE ON AGING [R01 AG031581, P30 AG19610, AG034504, Z01 AG000950-06, P30AG10161, R01AG 15819, K01AG024079]; BANNER ALZHEIMER'S FOUNDATION; JOHNNIE B. BYRD SR. ALZHEIMER'S DISEASE INSTITUTE; MEDICAL RESEARCH COUNCIL; INTRAMURAL RESEARCH PROGRAM OF THE NATIONAL INSTITUTES OF HEALTH; STATE OF ARIZON…	THIS WORK WAS SUPPORTED BY KRONOS SCIENCE; THE NATIONAL INSTITUTE OF NEUROLOGICAL DISORDERS AND STROKE (R01 NS059873 TO M.J.H.); THE NATIONAL INSTITUTE ON AGING (R01 AG031581 TO E.M.R.; P30 AG19610 TO E.M.R.; AG034504 TO A.J.M.; Z01 AG000950-06, P30AG10161 AND R01AG 15819 TO D. A. B.; AND K01AG024079 TO T.D.); THE BANNER ALZHEIMER'S FOUNDATION; THE JOHNNIE B. BYRD SR. ALZHEIMER'S DISEASE INSTITUT…	630NS		WHOLE-GENOME ASSOCIATION; APOLIPOPROTEIN-E GENOTYPES; COMMUNITY POPULATION; IDENTIFIES VARIANTS; WIDE ASSOCIATION; TYPE-4 ALLELE; ONSET; RISK; OLDER; GENE	16	HUM MOL GENET	HUM. MOL. GENET.	ENGLISH	34
CARRASQUILLO MM;BELBIN O;ZOU FG;ALLEN M;ERTEKIN-TANER N;ANSARI M;WILCOX SL;KASHINO MR;MA L;YOUNKIN LH;YOUNKIN SG;YOUNKIN CS;DINCMAN TA;HOWARD ME;HOWELL CC;STANTON CM;WATSON CM;CRUMP M;VITART V;HAYWARD C;HASTIE ND;RUDAN I;CAMPBELL H;POLASEK O;BROWN K;PASSMORE P;CRAIG D;MCGUINNESS B;TODD S;KEHOE PG;MANN DM;SMITH AD;BEAUMONT H;WARDEN D;HOLMES C;HEUN R;KOLSCH H;KALSHEKER N;PANKRATZ VS;DICKSON DW;GRAF…	CARRASQUILLO, MINERVA M.;BELBIN, OLIVIA;ZOU, FANGGENG;ALLEN, MARIET;ERTEKIN-TANER, NILUFER;ANSARI, MORAD;WILCOX, SAMANTHA L.;KASHINO, MARIAH R.;MA, LI;YOUNKIN, LINDA H.;YOUNKIN, SAMUEL G.;YOUNKIN, CURTIS S.;DINCMAN, TOROS A.;HOWARD, MELISSA E.;HOWELL, CHANLEY C.;STANTON, CHLOE M.;WATSON, CHRISTOPHER M.;CRUMP, MICHAEL;VITART, VERONIQUE;HAYWARD, CAROLINE;HASTIE, NICHOLAS D.;RUDAN, IGOR;CAMPBELL, HA…	ABRAHAM R, 2001, HUM GENET, V109, P646, DOI 10.1007/S00439-001-0614-1;AIT-GHEZALA G, 2002, NEUROSCI LETT, V325, P87, DOI 10.1016/S0304-3940(02)00243-4;AULCHENKO YS, 2007, BIOINFORMATICS, V23, P1294, DOI 10.1093/BIOINFORMATICS/BTM108;BARRETT JC, 2005, BIOINFORMATICS, V21, P263, DOI 10.1093/BIOINFORMATICS/BTH457;BERGEM ALM, 1997, ARCH GEN PSYCHIAT, V54, P264;BERTRAM L, 2004, PHARMACOL RES, V50, P38…											BACKGROUND: THE INSULIN-DEGRADING ENZYME GENE (IDE) IS A STRONG FUNCTIONAL AND POSITIONAL CANDIDATE FOR LATE ONSET ALZHEIMER'S DISEASE (LOAD). METHODOLOGY/PRINCIPAL FINDINGS: WE EXAMINED CONSERVED REGIONS OF IDE AND ITS 10 KB FLANKS IN 269 AD CASES AND 252 CONTROLS THEREBY IDENTIFYING 17 PUTATIVE FUNCTIONAL POLYMORPHISMS. THESE VARIANTS FORMED ELEVEN HAPLOTYPES THAT WERE TAGGED WITH TEN VARIANTS.…	E8764				MAYO CLIN, COLL MED, DEPT NEUROSCI, JACKSONVILLE, FL 32224 USA.; WESTERN GEN HOSP, MRC, HUMAN GENET UNIT, INST GENET & MOL MED, EDINBURGH EH4 2XU, MIDLOTHIAN, SCOTLAND.; MAYO CLIN, DEPT NEUROL, COLL MED, JACKSONVILLE, FL 32224 USA.; UNIV EDINBURGH, SCH MED, DEPT PUBL HLTH SCI, EDINBURGH, MIDLOTHIAN, SCOTLAND.; UNIV SPLIT, SCH MED, CROATIAN CTR GLOBAL HLTH, SPLIT, CROATIA.; UNIV HOSP SESTRE MILOSR…									2022-06-05		10.1371/journal.pone.0008764			ARTICLE				YOUNKIN.STEVEN@MAYO.EDU				NATIONAL INSTITUTES OF HEALTH [R01 AG18023, KL2 RR024151]; NATIONAL INSTITUTE ON AGING [AG25711, AG17216, AG03949, U24 AG21886, F32 AG20903]; MAYO ALZHEIMER'S DISEASE RESEARCH CENTER [P50 AG16574]; MAYO ALZHEIMER'S DISEASE PATIENT REGISTRY [U01 AG06576]; ROBERT AND CLARICE SMITH POSTDOCTORAL FELLOWSHIP; ROBERT AND CLARICE SMITH AND ABIGAIL VAN BUREN ALZHEIMER'S DISEASE RESEARCH PROGRAM; PALUMBO P…	THIS WORK WAS SUPPORTED BY THE NATIONAL INSTITUTES OF HEALTH [R01 AG18023 TO N. R. G.-R. AND S. G. Y., KL2 RR024151 TO N. E.-T.]; NATIONAL INSTITUTE ON AGING [AG25711, AG17216, AG03949 TO D. W. D., U24 AG21886 TO N. C. R. A. D., F32 AG20903 TO N. E.-T.]; MAYO ALZHEIMER'S DISEASE RESEARCH CENTER [P50 AG16574 TO R. C. P., D. W. D., N. R. G.-R. AND S. G. Y.]; MAYO ALZHEIMER'S DISEASE PATIENT REGISTR…	546AH		BLOCK SPANNING IDE; APOLIPOPROTEIN-E; HAPLOTYPE BLOCK; IN-VIVO; EXTRACELLULAR LEVELS; WIDE ASSOCIATION; NO ASSOCIATION; ONSET; PROTEIN; RISK	1	PLOS ONE	PLOS ONE	ENGLISH	52
LAUMET G;CHOURAKI V;GRENIER-BOLEY B;LEGRY V;HEATH S;ZELENIKA D;FIEVET N;HANNEQUIN D;DELEPINE M;PASQUIER F;HANON O;BRICE A;EPELBAUM J;BERR C;DARTIGUES JF;TZOURIO C;CAMPION D;LATHROP M;BERTRAM L;AMOUYEL P;LAMBERT JC	LAUMET, GEOFFROY;CHOURAKI, VINCENT;GRENIER-BOLEY, BENJAMIN;LEGRY, VANESSA;HEATH, SIMON;ZELENIKA, DIANA;FIEVET, NATHALIE;HANNEQUIN, DIDIER;DELEPINE, MARC;PASQUIER, FLORENCE;HANON, OLIVIER;BRICE, ALEXIS;EPELBAUM, JACQUES;BERR, CLAUDINE;DARTIGUES, JEAN-FRANCOIS;TZOURIO, CHRISTOPHE;CAMPION, DOMINIQUE;LATHROP, MARK;BERTRAM, LARS;AMOUYEL, PHILIPPE;LAMBERT, JEAN-CHARLES	ALPEROVITCH A, 2003, NEUROEPIDEMIOLOGY, V22, P316, DOI 10.1159/000072920;BERTRAM L, 2007, NAT GENET, V39, P17, DOI 10.1038/NG1934;CLARKE GM, 2007, AM J HUM GENET, V81, P995, DOI 10.1086/521952;CLAYTON DG, 2005, NAT GENET, V37, P1243, DOI 10.1038/NG1653;COMBARROS O, 2009, NEUROBIOL AGING, V30, P1333, DOI 10.1016/J.NEUROBIOLAGING.2007.11.027;DUPUIS J, 1920, NAT GENET, V42, P105;FARRER LA, 1997, JAM…											WE SELECTED TWENTY GENES FROM THE "TOP RESULTS" LIST ON THE ALZGENE DATABASE WEBSITE AND ASSESSED THEIR ASSOCIATION WITH RISK OF DEVELOPING ALZHEIMER'S DISEASE (AD) IN A LARGE, GENOME-WIDE ASSOCIATION STUDY (USING 526 SNPS FROM 2,032 AD CASES AND 5,328 CONTROLS) PERFORMED IN FRANCE. THE APOE, CLU, PICALM, AND CR1 LOCI WERE EXCLUDED, SINCE THEY HAD ALREADY BEEN EXTENSIVELY ANALYZED. TEN GENES/LOCI…				1181	INST PASTEUR, INSERM, U744, F-59019 LILLE, FRANCE.; UNIV LILLE NORD FRANCE, LILLE, FRANCE.; CEA, INST GENOM, CTR NATL GENOTYPAGE, EVRY, FRANCE.; FAC MED PHARM ROUEN, INSERM, U614, ROUEN, FRANCE.; CHRU, LILLE, FRANCE.; UNIV PARIS 05, FAC MED, INSERM, UMR 894, PARIS, FRANCE.; HOP LA PITIE SALPETRIERE, INSERM, UMR S679, PARIS, FRANCE.; HOP COLOMBIERE, INSERM, U888, MONTPELLIER, FRANCE.; VICTOR SEGAL…									2022-06-05	ALZGENE DATABASE; ALZHEIMER'S DISEASE; ASSOCIATION; GWAS; REPLICATION; RISK FACTOR; SNPS	10.3233/JAD-2010-100126			ARTICLE				JEAN-CHARLES.LAMBERT@PASTEUR-LILLE.FR	1188			NATIONAL FOUNDATION FOR ALZHEIMER'S DISEASE AND RELATED DISORDERS; INSTITUT PASTEUR DE LILLE AND THE CENTRE NATIONAL DE GENOTYPAGE; INSTITUT NATIONAL DE LA SANTE ET DE LA RECHERCHE MEDICALE (INSERM); VICTOR SEGALEN BORDEAUX II UNIVERSITY; SANOFI-SYNTHELABO; FONDATION POUR LA RECHERCHE MEDICALE; CAISSE NATIONALE MALADIE DES TRAVAILLEURS SALARIES; DIRECTION GENERALE DE LA SANTE; MGEN; INSTITUT DE L…	THE WORK WAS MADE POSSIBLE BY THE GENEROUS PARTICIPATION OF THE CONTROL SUBJECTS, PATIENTS, AND THEIR FAMILIES. WE THANK DR ANNE BOLAND (CNG) FOR HER TECHNICAL HELP IN PREPARING THE DNA SAMPLES FOR ANALYSES. THIS WORK WAS FUNDED BY THE NATIONAL FOUNDATION FOR ALZHEIMER'S DISEASE AND RELATED DISORDERS, THE INSTITUT PASTEUR DE LILLE AND THE CENTRE NATIONAL DE GENOTYPAGE.; THE THREE-CITY (3C) STUDY …	620YP		POPULATION-STRUCTURE; IDENTIFIES VARIANTS; STRATIFICATION; EXPRESSION; CLU; AGE	4	J ALZHEIMERS DIS	J. ALZHEIMERS DIS.	ENGLISH	25
SAYKIN AJ;SHEN L;FOROUD TM;POTKIN SG;SWAMINATHAN S;KIM S;RISACHER SL;NHO K;HUENTELMAN MJ;CRAIG DW;THOMPSON PM;STEIN JL;MOORE JH;FARRER LA;GREEN RC;BERTRAM L;JACK CR;WEINER MW	SAYKIN, ANDREW J.;SHEN, LI;FOROUD, TATIANA M.;POTKIN, STEVEN G.;SWAMINATHAN, SHANKER;KIM, SUNGEUN;RISACHER, SHANNON L.;NHO, KWANGSIK;HUENTELMAN, MATTHEW J.;CRAIG, DAVID W.;THOMPSON, PAUL M.;STEIN, JASON L.;MOORE, JASON H.;FARRER, LINDSAY A.;GREEN, ROBERT C.;BERTRAM, LARS;JACK, CLIFFORD R., JR.;WEINER, MICHAEL W.	ASHFORD JW, 2002, J ALZHEIMERS DIS, V4, P169, DOI 10.3233/JAD-2002-4307;BARABASH A, 2009, NEUROBIOL AGING, V30, P1254, DOI 10.1016/J.NEUROBIOLAGING.2007.11.003;BARANZINI SE, 2009, HUM MOL GENET, V18, P767, DOI 10.1093/HMG/DDN388;BERTRAM L, 2007, NAT GENET, V39, P17, DOI 10.1038/NG1934;COGSWELL JP, 2008, J ALZHEIMERS DIS, V14, P27, DOI 10.3233/JAD-2008-14103;COOK EH, 2008, NATURE, V455, P919, DOI …											THE ROLE OF THE ALZHEIMER'S DISEASE NEUROIMAGING, INITIATIVE GENETICS CORE IS TO FACILITATE THE INVESTIGATION OF GENETIC INFLUENCES ON DISEASE ONSET AND TRAJECTORY AS REFLECTED IN STRUCTURAL. FUNCTIONAL. AND MOLECULAR IMAGING CHANGES. FLUID BIOMARKERS AND COGNITIVE STATUS MAJOR GOALS INCLUDE (I) BLOOD SAMPLE PROCESSING. GENOTYPING. AND DISSEMINATION. (2) GENOME-WIDE ASSOCIATION STUDIES (GWAS) OF …				265	INDIANA UNIV, SCH MED, CTR NEUROIMAGING, DEPT RADIOL & IMAGING SCI, INDIANAPOLIS, IN 46204 USA.; INDIANA UNIV, SCH MED, DEPT MED & MOL GENET, INDIANAPOLIS, IN USA.; INDIANA UNIV, SCH MED, CTR COMPUTAT BIOL & BIOINFORMAT, INDIANAPOLIS, IN USA.; UNIV CALIF IRVINE, DEPT PSYCHIAT & HUMAN BEHAV, IRVINE, CA 92717 USA.; REGENSTRIEF INST HLTH CARE, DIV MED INFORMAT, INDIANAPOLIS, IN USA.; TRANSLAT GENOM …		ALZHEIMER'S DIS NEUROIMAGING INITI							2022-06-05	ALZHEIMER'S DISEASE NEUROIMAGING INITIATIVE (ADNI); ALZHEIMER'S DISEASE; MILD COGNITIVE IMPAIRMENT (MCI); GENOME-WIDE ASSOCIATION STUDIES (GWAS); COPY NUMBER VARIATION (CNV; MAGNETIC RECONANCE IMAGING (MRI); CEREBROSPINAL FLUID (CSF)	10.1016/j.jalz.2010.03.013			REVIEW			1552-5279		273			ALZHEIMER'S DISEASE NEUROIMAGING INITIATIVE (ADNI) (NATIONAL INSTITUTES OF HEALTH) [U01 AG024904, RC2 AG036535-01]; NIA [R01 AG19771, P30 AG10133-18S1]; NATIONAL INSTITUTE OF BIOMEDICAL IMAGING AND BIOENGINEERING (NIBIB) [R03 EB008674]; INDIANA ECONOMIC DEVELOPMENT CORPORATION [87884]; INDIANA CTSI AWARD [NCRR RR025761, U01 AG032984, P20 RR020837, R01 N5059873, U24 RR021992, P30 AG010129, K01 AG0…	DATA COLLECTION AND SHARING FOR THIS PROJECT WAS FUNDED BY THE ALZHEIMER'S DISEASE NEUROIMAGING INITIATIVE (ADNI) (NATIONAL INSTITUTES OF HEALTH GRANT U01 AG024904 AND RC2 AG036535-01) ADNI IS FUNDED BY THE NIA, THE NATIONAL INSTITUTE OF BIOMEDICAL IMAGING AND BIOENGINEERING (NIBIB). AND THROUGH GENEROUS CONTRIBUTIONS FROM THE FOLLOWING: ABBOTT. ASTRAZENECA AB. BAYER SCHERING MANILA AG. BRISTOL-M…	599RV		GENOME-WIDE ASSOCIATION; IDENTIFIES VARIANTS; BRAIN STRUCTURE; GENES; ADNI; MRI; SUSCEPTIBILITY; CONVERSION; MICRORNA; APOE	3	ALZHEIMERS DEMENT	ALZHEIMERS. DEMENT.	ENGLISH	50
FEHLBAUM-BEURDELEY P;PRADO ACJL;PALLARES D;CARRIERE J;SOUCAILLE C;ROUET F;DROUIN D;SOL O;JORDAN H;WU DR;LEI L;EINSTEIN R;SCHWEIGHOFFER F;BRACCO L	FEHLBAUM-BEURDELEY, PASCALE;PRADO, ANNE CHARLOTTE JARRIGE-LE;PALLARES, DIEGO;CARRIERE, JENNIFER;SOUCAILLE, CYRIL;ROUET, FABIEN;DROUIN, DOMINIQUE;SOL, OLIVIER;JORDAN, HEATHER;WU, DARONG;LEI, LING;EINSTEIN, RICHARD;SCHWEIGHOFFER, FABIEN;BRACCO, LAURENT	AKIRA S, 2000, J ENDOTOXIN RES, V6, P383, DOI 10.1177/09680519000060050901;ANDRE F, 2009, LANCET ONCOL, V10, P381, DOI 10.1016/S1470-2045(09)70024-5;BAI RY, 2002, NAT CELL BIOL, V4, P181, DOI 10.1038/NCB753;BAILEY P, 2007, CAN J NEUROL SCI, V34, PS72, DOI 10.1017/S0317167100005618;BENJAMINI Y, 1995, J R STAT SOC B, V57, P289, DOI 10.1111/J.2517-6161.1995.TB02031.X;BURCZYNSKI ME, 2006, J MOL DIAGN…											BACKGROUND: THERE IS A SIGNIFICANT NEED FOR RELIABLE MOLECULAR BIOMARKERS TO AID IN ALZHEIMER'S DISEASE (AD) CLINICAL DIAGNOSIS. METHODS: WE PERFORMED A GENOME-WIDE INVESTIGATION OF THE HUMAN TRANSCRIPTOME, TAKING INTO ACCOUNT THE DISCRIMINATORY POWER OF SPLICE VARIATIONS FROM THE BLOOD OF 80 AD PATIENTS AND 70 NONDEMENTED CONTROL (NDC) INDIVIDUALS. RESULTS: WE CHARACTERIZED A BLOOD RNA SIGNATURE…				25	EXONHIT THERAPEUT, PARIS, FRANCE.; EXONHIT THERAPEUT INC, GAITHERSBURG, MD USA.;									2022-06-05	ALZHEIMER'S DISEASE; BIOMARKERS; GENE EXPRESSION; MICROARRAY; ALTERNATIVE SPLICING; BLOOD	10.1016/j.jalz.2009.07.001			ARTICLE			1552-5279	PASCALE.BEURDELEY@EXONHIT.COM	38					550GS		AMYLOID PRECURSOR PROTEIN; PRE-MESSENGER-RNA; MONONUCLEAR-CELLS; SPLICE VARIANTS; GAMMA-SECRETASE; A-BETA; IDENTIFICATION; CHOLESTEROL; RECEPTORS; MICROARRAY	1	ALZHEIMERS DEMENT	ALZHEIMERS. DEMENT.	ENGLISH	69
STEIN JL;HUA X;LEE S;HO AJ;LEOW AD;TOGA AW;SAYKIN AJ;SHEN L;FOROUD T;PANKRATZ N;HUENTELMAN MJ;CRAIG DW;GERBER JD;ALLEN AN;CORNEVEAUX JJ;DECHAIRO BM;POTKIN SG;WEINER MW;THOMPSON PM	STEIN, JASON L.;HUA, XUE;LEE, SUH;HO, APRIL J.;LEOW, ALEX D.;TOGA, ARTHUR W.;SAYKIN, ANDREW J.;SHEN, LI;FOROUD, TATIANA;PANKRATZ, NATHAN;HUENTELMAN, MATTHEW J.;CRAIG, DAVID W.;GERBER, JILL D.;ALLEN, APRIL N.;CORNEVEAUX, JASON J.;DECHAIRO, BRYAN M.;POTKIN, STEVEN G.;WEINER, MICHAEL W.;THOMPSON, PAUL M.	ANONYMOUS, 1994, HUM BRAIN MAPP, V2, P189, DOI 10.1002/HBM.460020402, DOI 10.1002/HBM.460020402;BARTHOLOMEUSZ G, 2006, MOL CARCINOGEN, V45, P73, DOI 10.1002/MC.20156;BEARDEN CE, 2008, NEUROPSYCHOPHARMACOL, V33, P1229, DOI 10.1038/SJ.NPP.1301507;BEARDEN CE, 2007, BIOL PSYCHIAT, V62, P7, DOI 10.1016/J.BIOPSYCH.2006.10.027;BENJAMINI Y, 2001, ANN STAT, V29, P1165;BENJAMINI Y, 1995, J R STAT SOC B, V5…											THE STRUCTURE OF THE HUMAN BRAIN IS HIGHLY HERITABLE, AND IS THOUGHT TO BE INFLUENCED BY MANY COMMON GENETIC VARIANTS, MANY OF WHICH ARE CURRENTLY UNKNOWN. RECENT ADVANCES IN NEUROIMAGING AND GENETICS HAVE ALLOWED COLLECTION OF BOTH HIGHLY DETAILED STRUCTURAL BRAIN SCANS AND GENOME-WIDE GENOTYPE INFORMATION. THIS WEALTH OF INFORMATION PRESENTS A NEW OPPORTUNITY TO FIND THE GENES INFLUENCING BRAIN…				1160	UNIV CALIF LOS ANGELES, SCH MED, DEPT NEUROL, LAB NEURO IMAGING, LOS ANGELES, CA 90095 USA.; UNIV ILLINOIS, SCH MED, CHICAGO, IL USA.; COMMUNITY PSYCHIAT ASSOCIATES, SACRAMENTO, CA USA.; INDIANA UNIV SCH MED, DEPT RADIOL & IMAGING SCI, CTR NEUROIMAGING, INDIANAPOLIS, IN USA.; INDIANA UNIV SCH MED, DEPT MED & MOL GENET, INDIANAPOLIS, IN USA.; TRANSLAT GENOM RES INST, PHOENIX, AZ USA.; PFIZER GLOBA…		ALZHEIMERS DIS NEUROIMAGING INITIA							2022-06-05		10.1016/j.neuroimage.2010.02.032			ARTICLE			1095-9572	THOMPSON@LONI.UCLA.EDU	1174			ADNI, NIH [U01 AG024904]; NATIONAL INSTITUTE OF AGING [R01 AG020098]; NATIONAL INSTITUTE OF BIOMEDICAL IMAGING AND BIOENGINEERING (NIBIB); FOUNDATION FOR THE NATIONAL INSTITUTES OF HEALTH; NATIONAL INSTITUTES OF HEALTH THROUGH THE NIH ROADMAP FOR MEDICAL RESEARCH; CENTER FOR COMPUTATIONAL BIOLOGY (CCB) [U54 RR021813]; NATIONAL CENTER FOR RESEARCH RESOURCES (NCRR) [P41 RR013642, M01 RR000865]; NIB…	DATA USED IN PREPARING THIS ARTICLE WERE OBTAINED FROM THE ALZHEIMER'S DISEASE NEUROIMAGING INITIATIVE DATABASE (WWW.LONI. UCLA.EDU/ADNI). CONSEQUENTLY, MANY ADNI INVESTIGATORS CONTRIBUTED TO THE DESIGN AND IMPLEMENTATION OF ADNI OR PROVIDED DATA BUT DID NOT PARTICIPATE IN THE ANALYSIS OR WRITING OF THIS REPORT. A COMPLETE LISTING OF ADNI INVESTIGATORS IS AVAILABLE AT HTTP://WWW.LONI.UCLA. EDU/AD…	652VQ		MILD COGNITIVE IMPAIRMENT; TENSOR-BASED MORPHOMETRY; FALSE DISCOVERY RATE; LITHIUM-TREATED PATIENTS; AUTISTIC-LIKE PHENOTYPES; ALZHEIMERS-DISEASE; BRAIN STRUCTURE; GENETIC INFLUENCES; COMPLEX TRAITS; CA2+-DEPENDENT ACTIVATOR	3	NEUROIMAGE	NEUROIMAGE	ENGLISH	106
CALCIANO MA;ZHOU WY;SNYDER PJ;EINSTEIN R	CALCIANO, MARGARET A.;ZHOU, WEIYIN;SNYDER, PETER J.;EINSTEIN, RICHARD	ACHARYA CR, 2008, JAMA-J AM MED ASSOC, V299, P1574, DOI 10.1001/JAMA.299.13.1574;AKASOFU S, 2008, CHEM-BIOL INTERACT, V175, P222, DOI 10.1016/J.CBI.2008.04.045;ARIAS E, 2005, J PHARMACOL EXP THER, V315, P1346, DOI 10.1124/JPET.105.090365;BARTELS CF, 1992, AM J HUM GENET, V50, P1086;BIRKS J, 2006, COCHRANE DB SYST REV, DOI 10.1002/14651858.CD005593;BLESA R, 2006, PHARMACOGENET GENOM, V16, P771, DO…											BACKGROUND: INCREASING CHOLINERGIC ACTIVITY HAS BEEN THE PRIMARY MECHANISM FOR TREATING DEMENTIA CLUE TO ALZHEIMER'S DISEASE. HOWEVER, THE EFFECTIVENESS OF CHOLINESTERASE INHIBITORS (CHEIS) IS STILL WIDELY DEBATED. THE IDENTIFICATION OF SPECIFIC BIOMARKERS CAPABLE OF IDENTIFYING PATIENTS MORE LIKELY TO RESPOND TO THESE TREATMENTS COULD POTENTIALLY PROVIDE SPECIFIC EVIDENCE TO CLEARLY ADDRESS THIS…				386	EXONHIT THERAPEUT INC, GAITHERSBURG, MD USA.; BROWN UNIV, LIFESPAN AFFILIATED HOSP, PROVIDENCE, RI 02912 USA.; BROWN UNIV, ALPERT MED SCH, PROVIDENCE, RI 02912 USA.;									2022-06-05	ALZHEIMER'S DISEASE; CHOLINESTERASE INHIBITORS; ACETYLCHOLINESTERASE; DONEPEZIL; GALANTAMINE; RIVASTIGMINE; EXPRESSION PROFILING; MICROARRAY; GENOME-WIDE SPLICEARRAY; PHARMACOGENOMICS; PERIPHERAL BLOOD	10.1016/j.jalz.2009.12.004			ARTICLE			1552-5279	RICHARD.EINSTEIN@EXONHIT.COM	393			EXONHIT THERAPEUTICS, INC	CONFLICT OF INTEREST: THE MAJORITY OF AUTHORS ARE EMPLOYEES OF EXONHIT THERAPEUTICS, A DRUG DISCOVERY AND DIAGNOSTIC DEVELOPMENT COMPANY. THE MANUSCRIPT UTILIZES A MAJOR TECHNOLOGY USED FOR INTERNAL AND EXTRAMURAL PROGRAMS FOR THE COMPANY. A CONFLICT OF INTEREST EXISTS DUE TO THE FINANCIAL INTEREST THAT THE AUTHORS HAVE IN EXONHIT THERAPEUTICS, INC.	654HF		BUTYRYLCHOLINESTERASE K-VARIANT; MILD COGNITIVE IMPAIRMENT; DONEPEZIL; RIVASTIGMINE; NEUROPROTECTION; GALANTAMINE; PROGRESSION; EFFICACY; PREDICTION; INHIBITOR	5	ALZHEIMERS DEMENT	ALZHEIMERS. DEMENT.	ENGLISH	41
QIAN Y;CHEN WX;WU JQ;TAO T;BI LQ;XU W;QI HM;WANG Y;GUO LW	QIAN, YUN;CHEN, WEIXIAN;WU, JIANQING;TAO, TONG;BI, LIQING;XU, WEI;QI, HANMEI;WANG, YAN;GUO, LIWEI	AMERICAN PSYCHIATRIC ASSOCIATION, 1994, DIAGN STAT MAN MENT, VFIFTH;BEHL C, 2000, J NEURAL TRANSM, V107, P1325, DOI 10.1007/S007020070021;BLENNOW K, 2006, LANCET, V368, P387, DOI 10.1016/S0140-6736(06)69113-7;DOGRU-ABBASOGLU S, 2007, NEUROL SCI, V28, P31, DOI 10.1007/S10072-007-0744-X;FERRI CP, 2005, LANCET, V366, P2112, DOI 10.1016/S0140-6736(05)67889-0;FRIEDBERG EC, 2001, NAT REV CANCER, V1, P2…											ALZHEIMER'S DISEASE (AD) IS CHARACTERIZED BY THE PRESENCE OF BETA-AMYLOID PLAQUES, NEUROFIBRILLARY TANGLES AND EXTENSIVE NEURONAL LOSS. THERE IS EVIDENCE INDICATING THAT THE INCREASED DNA DAMAGES MAY CONTRIBUTE TO NEURONAL LOSS IN AD. RECENTLY, IT HAS BEEN SHOWN THAT THE CAPACITY OF SOME TYPES OF DNA REPAIR IS IMPAIRED IN THE NEURONS OF AD PATIENTS. A FUNCTIONAL POLYMORPHISM (ARG194TRP) OF X-RAY …				62	NANJING MED UNIV, DEPT GERIATR, AFFILIATED HOSP 1, NANJING 210029, JIANGSU, PEOPLES R CHINA.;									2022-06-05	LATE-ONSET ALZHEIMER'S DISEASE; X-RAY REPAIR CROSS-COMPLEMENTING GROUP 1 (XRCC1); APOLIPOPROTEIN E; POLYMORPHISM; CHINESE	10.1016/j.jns.2010.05.002			ARTICLE			1878-5883	QIANYUN301@YAHOO.COM.CN	65					628LA		BASE EXCISION-REPAIR; ARG194TRP POLYMORPHISM; RISK; CANCER; COMPLEMENTATION; LYMPHOCYTES; EXPRESSION; GENOTYPE; PROTEIN; DAMAGE	1-2	J NEUROL SCI	J. NEUROL. SCI.	ENGLISH	32
ZHANG Q;YU JT;ZHU QX;ZHANG W;WU ZC;MIAO D;TAN L	ZHANG, QUN;YU, JIN-TAI;ZHU, QI-XIU;ZHANG, WEI;WU, ZHONG-CHEN;MIAO, DAN;TAN, LAN	BERTRAM L, 2005, J CLIN INVEST, V115, P1449, DOI 10.1172/JCI24761;BONIFATI DM, 2007, MOL IMMUNOL, V44, P999, DOI 10.1016/J.MOLIMM.2006.03.007;BUETOW KH, 2001, P NATL ACAD SCI USA, V98, P581, DOI 10.1073/PNAS.021506298;DONEV R, 2009, J CELL MOL MED, V13, P4329, DOI 10.1111/J.1582-4934.2009.00889.X;DONG MJ, 2007, AGE AGEING, V36, P619, DOI 10.1093/AGEING/AFM128;DONOHOE GG, 1999, CLIN CHEM, V45, P14…											THE AMYLOID BETA-PROTEIN (A BETA)-INDUCED COMPLEMENT SYSTEM ACTIVATION PLAYS AN IMPORTANT ROLE IN ALZHEIMER'S DISEASE (AD). COMPLEMENT RECEPTOR 1 (CR1) IS THOUGHT TO CONTRIBUTE TO A BETA CLEARANCE. A RECENT LARGE GENOME-WIDE ASSOCIATION STUDY (GWAS) HAS IDENTIFIED SIGNIFICANT ASSOCIATION OF TWO SINGLE NUCLEOTIDE POLYMORPHISMS (SNPS) (RS6656401 AND RS3818361) IN THE CR1 GENE WITH AD IN CAUCASIANS.…				216	QINGDAO UNIV, SCH MED, QINGDAO MUNICIPAL HOSP, DEPT NEUROL, QINGDAO 266071, SHANDONG, PEOPLES R CHINA.; QINGDAO UNIV, COLL MED, AFFILIATED HOSP, DEPT NEUROL, QINGDAO 266011, SHANDONG, PEOPLES R CHINA.; QINGDAO UNIV, SCH MED, QINGDAO MUNICIPAL HOSP, DEPT EMERGENCY, QINGDAO 266071, SHANDONG, PEOPLES R CHINA.;									2022-06-05	ALZHEIMER'S DISEASE; COMPLEMENT RECEPTOR 1 (CR1); POLYMORPHISM	10.1016/j.brainres.2010.06.018			ARTICLE			1872-6240	DR.TANLAN@163.COM	221			NATIONAL NATURAL SCIENCE FOUNDATION OF CHINA [30870884]; SHANDONG PROVINCIAL OUTSTANDING MEDICAL ACADEMIC PROFESSIONAL PROGRAM	WE ARE GRATEFUL TO ALL OF THE SUBJECTS WHO KINDLY AGREED TO PARTICIPATE IN THIS STUDY. THIS WORK WAS SUPPORTED BY GRANTS FROM THE NATIONAL NATURAL SCIENCE FOUNDATION OF CHINA (30870884) AND THE SHANDONG PROVINCIAL OUTSTANDING MEDICAL ACADEMIC PROFESSIONAL PROGRAM.	642NR		GENOME-WIDE ASSOCIATION; AMYLOID-BETA-PEPTIDE; IDENTIFIES VARIANTS; EXPRESSION; ACTIVATION; CLEARANCE; NEURODEGENERATION; PROTECTS; SYSTEM; MODEL		BRAIN RES	BRAIN RES.	ENGLISH	40
JONES L;HAROLD D;WILLIAMS J	JONES, LESLEY;HAROLD, DENISE;WILLIAMS, JULIE	ABRAHAM R, 2008, BMC MED GENOMICS, V1, DOI 10.1186/1755-8794-1-44;ANDERSON R, 1998, NEUROSCIENCE, V85, P93, DOI 10.1016/S0306-4522(97)00598-8;AVRAMOPOULOS D, 2009, GENOME MED, V1, DOI 10.1186/GM34;BATES KA, 2009, MOL PSYCHIATR, V14, P469, DOI 10.1038/MP.2008.96;BEECHAM GW, 2009, AM J HUM GENET, V84, P35, DOI 10.1016/J.AJHG.2008.12.008;BEFFERT U, 1998, BRAIN RES REV, V27, P119, DOI 10.1016/S0165-0…											ALZHEIMER'S DISEASE (AD) IS THE MOST COMMON CAUSE OF DEMENTIA IN THE ELDERLY AND PRESENTS A GREAT BURDEN TO SUFFERERS AND TO SOCIETY. THE GENETICS OF RARE MENDELIAN FORMS OF AD HAVE BEEN CENTRAL TO OUR UNDERSTANDING OF AD PATHOGENESIS FOR THE PAST TWENTY YEARS AND NOW THE GENETICS OF THE COMMON FORM OF THE DISEASE IN THE ELDERLY IS BEGINNING TO BE UNRAVELLED BY GENOME-WIDE ASSOCIATION STUDIES. FO…				754	CARDIFF UNIV, SCH MED, MRC CTR NEUROPSYCHIAT GENET & GENOM, CARDIFF CF14 4XN, S GLAM, WALES.;									2022-06-05	ALZHEIMER'S DISEASE; NEURODEGENERATION; GENETICS; GWAS; CLUSTERIN; PICALM; BIN1	10.1016/j.bbalip.2010.04.005			REVIEW			0006-3002	JONESL1@CF.AC.UK; HAROLDDH@CF.AC.UK; WILLIAMSJ@CF.AC.UK	761			MRC [G0300429] FUNDING SOURCE: UKRI; MEDICAL RESEARCH COUNCIL [G0801418B] FUNDING SOURCE: RESEARCHFISH; MEDICAL RESEARCH COUNCIL [G0300429] FUNDING SOURCE: MEDLINE		620CG		GENOME-WIDE ASSOCIATION; AMYLOID PRECURSOR PROTEIN; EXTRACELLULAR CHAPERONE CLUSTERIN; SYNAPTIC VESICLE ENDOCYTOSIS; CENTRAL-NERVOUS-SYSTEM; APOLIPOPROTEIN-E; BETA-PEPTIDE; HUMAN PLASMA; CLUSTERIN/APOLIPOPROTEIN-J; MULTIFUNCTIONAL PROTEIN	8	BBA-MOL CELL BIOL L	BIOCHIM. BIOPHYS. ACTA MOL. CELL BIOL. LIPIDS	ENGLISH	118
TEDDE A;BAGNOLI S;PIACERI I;LUCENTEFORTE E;BESSI V;BRACCO L;MUGELLI A;SORBI S;NACMIAS B	TEDDE, ANDREA;BAGNOLI, SILVIA;PIACERI, IRENE;LUCENTEFORTE, ERSILIA;BESSI, VALENTINA;BRACCO, LAURA;MUGELLI, ALESSANDRO;SORBI, SANDRO;NACMIAS, BENEDETTA	AMERICAN PSYCHIATRIC ASSOCIATION, 1994, DIAGN STAT MAN MENT, VFIFTH;BARGON SD, 2005, BBA-MOL CELL RES, V1746, P143, DOI 10.1016/J.BBAMCR.2005.10.008;BERTRAM L, 2007, NAT GENET, V39, P17, DOI 10.1038/NG1934;CHAPUIS J, 2008, HUM MOL GENET, V17, P2863, DOI 10.1093/HMG/DDN183;CORDER EH, 2008, REJUV RES, V11, P667, DOI 10.1089/REJ.2008.0742;LI YH, 2008, HUM MOL GENET, V17, P759, DOI 10.1093/HMG/DDM348…											ALZHEIMER'S DISEASE (AD) IS A COMPLEX AND MULTIFACTORIAL PROGRESSIVE NEURODEGENERATIVE DISEASE. RECENTLY, TWO STUDIES REPORTED INCONSISTENT RESULTS ON A POSSIBLE INVOLVEMENT OF THE NEDD9 (NEURAL PRECURSOR CELL EXPRESSED, DEVELOPMENTALLY DOWN-REGULATED 9, 6P25-P24) AS A CANDIDATE GENE FOR THE RISK OF DEVELOPING AD AND/OR PARKINSON'S DISEASE (PD). WE ANALYZED THE DISTRIBUTION OF THE RS760678 SNP PO…				121	UNIV FLORENCE, DEPT NEUROL & PSYCHIAT SCI, I-50134 FLORENCE, ITALY.; UNIV FLORENCE, DEPT PRECLIN & CLIN PHARMACOL, I-50134 FLORENCE, ITALY.; UNIV MILAN, DEPT LABOUR MED, SECT MED STAT & BIOMETRY, MILAN, ITALY.;									2022-06-05	NEDD9; ALZHEIMER'S DISEASE; GENETIC VARIANT; APOLIPOPROTEIN E	10.1016/j.neulet.2010.04.046			ARTICLE			1872-7972	ANDREA.TEDDE@UNIFI.IT	123			ITALIAN MINISTRY OF INSTRUCTION AND RESEARCH [2005051707-005, 2005062887-004]	THIS STUDY WAS SUPPORTED BY THE ITALIAN MINISTRY OF INSTRUCTION AND RESEARCH (GRANT NOS. 2005051707-005 AND 2005062887-004).	620UI		SUSCEPTIBILITY; ASSOCIATION; PROTEIN; ALLELE	3	NEUROSCI LETT	NEUROSCI. LETT.	ENGLISH	12
BETTENS K;BROUWERS N;VAN MIEGROET H;GIL A;ENGELBORGHS S;DE DEYN PP;VANDENBERGHE R;VAN BROECKHOVEN C;SLEEGERS K	BETTENS, KAROLIEN;BROUWERS, NATHALIE;VAN MIEGROET, HELEN;GIL, ANA;ENGELBORGHS, SEBASTIAAN;DE DEYN, PETER P.;VANDENBERGHE, RIK;VAN BROECKHOVEN, CHRISTINE;SLEEGERS, KRISTEL	ABRAHAM R, 2008, BMC MED GENOMICS, V1, DOI 10.1186/1755-8794-1-44;BEECHAM GW, 2009, AM J HUM GENET, V84, P35, DOI 10.1016/J.AJHG.2008.12.008;BERTRAM L, 2008, AM J HUM GENET, V83, P623, DOI 10.1016/J.AJHG.2008.10.008;BROUWERS N, 2006, BRAIN, V129, P2984, DOI 10.1093/BRAIN/AWL212;CARRASQUILLO MM, 2009, NAT GENET, V41, P192, DOI 10.1038/NG.305;ENGELBORGHS S, 2006, NEUROBIOL AGING, V27, P285, DOI 10.…											REPLICATION OF GENETIC ASSOCIATION FINDINGS IN INDEPENDENT STUDIES REPRESENTS AN IMPORTANT VALIDATION TOOL IN THE SEARCH FOR SUSCEPTIBILITY GENES FOR COMPLEX DISEASES SUCH AS ALZHEIMER'S DISEASE (AD). IN A WELL-CHARACTERIZED MEMORY-CLINIC BASED STUDY COMPRISING 1078 UNRELATED AD PATIENTS AND 652 CONTROL INDIVIDUALS, WE SET OUT TO REPLICATE PREVIOUSLY REPORTED GENOME-WIDE ASSOCIATION OF FOUR NOVEL…				1169	UNIV ANTWERP VIB, DEPT MOL GENET, NEURODEGENERAT BRAIN DIS GRP, B-2610 ANTWERP, BELGIUM.; INST BORN BUNGE, NEUROGENET LAB, ANTWERP, BELGIUM.; INST BORN BUNGE, LAB NEUROCHEM & BEHAV, ANTWERP, BELGIUM.; UNIV ANTWERP, B-2020 ANTWERP, BELGIUM.; ZNA MIDDELHEIM, MEMORY CLIN, ANTWERP, BELGIUM.; ZNA MIDDELHEIM, DIV NEUROL, ANTWERP, BELGIUM.; UNIV HOSP LEUVEN, DEPT NEUROL, LOUVAIN, BELGIUM.; UNIV LEUVEN K…									2022-06-05	ALZHEIMER DEMENTIA; GENOME-WIDE ASSOCIATION; ONSET AGE; REPLICATION	10.3233/JAD-2010-1310			ARTICLE				CHRISTINE.VANBROECKHOVEN@MOLGEN.VIB-UA.BE	1175			UNIVERSITY OF ANTWERP; SCIENTIFIC RESEARCH-FLANDERS (FWO-V); FOUNDATION FOR ALZHEIMER RESEARCH (SAO/FRMA); BELGIAN FEDERAL SCIENCE POLICY OFFICE [P6/43]; ANTWERP MEDICAL RESEARCH FOUNDATION; FLEMISH GOVERNMENT, BELGIUM	WE ARE GRATEFUL TO THE PARTICIPANTS OF THIS STUDY FOR THEIR COOPERATION. WE FURTHER ACKNOWLEDGE THE CONTRIBUTION OF PERSONNEL OF THE VIB GENETIC SERVICE FACILITY (HTTP://WWW.VIBGENETICSERVICEFACILITY.BE/), THE BIOBANK OF THE INSTITUTE BORN-BUNGE, AND THE DEPARTMENT OF NEUROLOGY AT THE UNIVERSITY HOSPITALS OF LEUVEN. THIS WORK WAS IN PART SUPPORTED BY THE SPECIAL RESEARCH FUND OF THE UNIVERSITY OF…	582SS		APOE EPSILON-4; VARIANTS; DEMENTIA; TRAITS; GENES; RISK; CLU	4	J ALZHEIMERS DIS	J. ALZHEIMERS DIS.	ENGLISH	21
ZHOU SR;HURILETEMUER;WANG J;WANG BB;ZHAO SG;WANG DS;ZHANG CY;MA X	ZHOU, SIRUI;HURILETEMUER;WANG, JING;WANG, BINBIN;ZHAO, SHIGANG;WANG, DE SHENG;ZHANG, CHUNYU;MA, XU	AMERICAN PSYCHIATRIC ASSOCIATION, 1994, DIAGN STAT MAN MENT, VFIFTH;CHAPUIS J, 2008, NEUROBIOL DIS, V30, P103, DOI 10.1016/J.NBD.2007.12.006;EVANS DA, 1989, JAMA-J AM MED ASSOC, V262, P2551, DOI 10.1001/JAMA.262.18.2551;GU HH, 2001, NATURE, V412, P186, DOI 10.1038/35084076;HURILETEMUER B, 2009, J NEUROL SCI OCT;IKRAM MA, 2009, BIOL PSYCHIAT, V65, P995, DOI 10.1016/J.BIOPSYCH.2008.11.014;LI H, 200…											GRB-ASSOCIATED BINDING PROTEIN 2 (GAB2) MAY FUNCTION AS A RISK FACTOR OF ALZHEIMER DISEASE (AD) BY AFFECTING HYPERPHOSPHORYLATION OF TAU, CAUSING NEUROFIBRILLARY TANGLES. THERE HAD BEEN GENOMEWIDE ANALYSIS DISCOVERING POLYMORPHISM RS2373115 CORRELATED WITH AD AND IN THIS STUDY WE PERFORMED AN ASSOCIATION ANALYSIS ON THIS POLYMORPHISM IN 107:100 MONGOLIAN ALZHEIMER PATIENTS AND CONTROLS IN ORDER T…				4	NATL RES INST FAMILY PLANNING, CTR GENET, BEIJING 100081, PEOPLES R CHINA.; HARBIN MED COLL, AFFILIATED HOSP 1, DEPT NEUROL, HARBIN 150001, PEOPLES R CHINA.; PEKING UNION MED COLL, GRAD SCH, BEIJING 100730, PEOPLES R CHINA.; AFFILIATED HOSP 1, DEPT NEUROL, INNER MONGOLIA MED COLL, HOHHOT 010050, PEOPLES R CHINA.; WORLD HLTH ORG COLLABORATING CTR RES HUMAN REPROD, BEIJING, PEOPLES R CHINA.;									2022-06-05	GRB-ASSOCIATED BINDING PROTEIN 2 (GAB2); RS2373115 POLYMORPHISM; ALZHEIMER; ASSOCIATION ANALYSIS	10.1016/j.neulet.2010.02.047			ARTICLE			1872-7972	GENETIC@263.NET	6			NATIONAL INFRASTRUCTURE PROGRAM OF CHINESE GENETIC RESOURCES [2006DKA21300]; CHINA POSTDOCTORAL SCIENCE FOUNDATION	THIS WORK WAS SUPPORTED BY THE NATIONAL INFRASTRUCTURE PROGRAM OF CHINESE GENETIC RESOURCES (2006DKA21300) AND CHINA POSTDOCTORAL SCIENCE FOUNDATION FUNDED PROJECT.	633AJ		GAB2 GENE; DISEASE; RISK; EPSILON-4	1	NEUROSCI LETT	NEUROSCI. LETT.	ENGLISH	17
STEIN JL;HUA X;MORRA JH;LEE S;HIBAR DP;HO AJ;LEOW AD;TOGA AW;SUL JH;KANG HM;ESKIN E;SAYKIN AJ;SHEN L;FOROUD T;PANKRATZ N;HUENTELMAN MJ;CRAIG DW;GERBER JD;ALLEN AN;CORNEVEAUX JJ;STEPHAN DA;WEBSTER J;DECHAIRO BM;POTKIN SG;JACK CR;WEINER MW;THOMPSON PM	STEIN, JASON L.;HUA, XUE;MORRA, JONATHAN H.;LEE, SUH;HIBAR, DERREK P.;HO, APRIL J.;LEOW, ALEX D.;TOGA, ARTHUR W.;SUL, JAE HOON;KANG, HYUN MIN;ESKIN, ELEAZAR;SAYKIN, ANDREW J.;SHEN, LI;FOROUD, TATIANA;PANKRATZ, NATHAN;HUENTELMAN, MATTHEW J.;CRAIG, DAVID W.;GERBER, JILL D.;ALLEN, APRIL N.;CORNEVEAUX, JASON J.;STEPHAN, DIETRICH A.;WEBSTER, JENNIFER;DECHAIRO, BRYAN M.;POTKIN, STEVEN G.;JACK, CLIFFORD…	*ALL I BRAIN SCI, 2009, ALL I HUM CORT STUD;APOSTOLOVA LG, 2007, ARCH NEUROL-CHICAGO, V64, P1489, DOI 10.1001/ARCHNEUR.64.10.1489;BACANU SA, 2000, AM J HUM GENET, V66, P1933, DOI 10.1086/302929;BARRETT JC, 2005, BIOINFORMATICS, V21, P263, DOI 10.1093/BIOINFORMATICS/BTH457;BENJAMINI Y, 1995, J R STAT SOC B, V57, P289, DOI 10.1111/J.2517-6161.1995.TB02031.X;BERTRAM L, 2007, NAT GENET, V39, P17, DOI…											IN A GENOME-WIDE ASSOCIATION STUDY OF STRUCTURAL BRAIN DEGENERATION, WE MAPPED THE 3D PROFILE OF TEMPORAL LOBE VOLUME DIFFERENCES IN 742 BRAIN MRI SCANS OF ALZHEIMER'S DISEASE PATIENTS, MILDLY IMPAIRED, AND HEALTHY ELDERLY SUBJECTS. AFTER SEARCHING 546,314 GENOMIC MARKERS, 2 SINGLE NUCLEOTIDE POLYMORPHISMS (SNPS) WERE ASSOCIATED WITH BILATERAL TEMPORAL LOBE VOLUME (P<5 X 10(-7)). ONE SNP, RS10845…				542	UNIV CALIF LOS ANGELES, SCH MED, DEPT NEUROL, LAB NEURO IMAGING, LOS ANGELES, CA 90095 USA.; UNIV ILLINOIS, SCH MED, CHICAGO, IL USA.; COMMUNITY PSYCHIAT ASSOCIATES, SACRAMENTO, CA USA.; UNIV CALIF LOS ANGELES, DEPT COMP SCI, LOS ANGELES, CA 90095 USA.; UNIV MICHIGAN, DEPT BIOSTAT, ANN ARBOR, MI 48109 USA.; UNIV CALIF LOS ANGELES, DEPT HUMAN GENET, LOS ANGELES, CA 90095 USA.; INDIANA UNIV, SCH ME…		ALZHEIMER'S DIS NEUROIMAGING INITI							2022-06-05		10.1016/j.neuroimage.2010.02.068			ARTICLE			1095-9572	THOMPSON@LONI.UCLA.EDU	554			ADNI; NIH [U01 AG024904, U54 RR021813]; NATIONAL INSTITUTE OF AGING, THE NATIONAL INSTITUTE OF BIOMEDICAL IMAGING AND BIOENGINEERING (NIBIB); FOUNDATION FOR THE NATIONAL INSTITUTES OF HEALTH; PFIZER INC.; WYETH RESEARCH; BRISTOL-MYERS SQUIBB; ELI LILLY AND COMPANY; GLAXOSMITHKLINE; MERCK CO. INC.; ASTRAZENECA AB; NOVARTIS PHARMACEUTICALS CORPORATION; ALZHEIMER'S ASSOCIATION; EISAI GLOBAL CLINICAL…	DATA USED IN PREPARING THIS ARTICLE WERE OBTAINED FROM THE ALZHEIMER'S DISEASE NEUROIMAGING INITIATIVE DATABASE (WWW.LONI. UCLA.EDU/ADNI). CONSEQUENTLY, MANY ADNI INVESTIGATORS CONTRIBUTED TO THE DESIGN AND IMPLEMENTATION OF ADNI OR PROVIDED DATA BUT DID NOT PARTICIPATE IN THE ANALYSIS OR WRITING OF THIS REPORT. A COMPLETE LISTING OF ADNI INVESTIGATORS IS AVAILABLE AT WWW.LONI.UCLA.EDU/ADNI/COLLA…	589IT		MILD COGNITIVE IMPAIRMENT; HUMAN BRAIN; IDENTIFIES VARIANTS; ASSOCIATION; RECEPTOR; MRI; DISCOVERY; ATROPHY; MEMORY; AGE	2	NEUROIMAGE	NEUROIMAGE	ENGLISH	67
HAN MR;SCHELLENBERG GD;WANG LS	HAN, MI-RYUNG;SCHELLENBERG, GERARD D.;WANG, LI-SAN	ABOITIZ F, 2003, BEHAV BRAIN SCI, V26, P535, DOI 10.1017/S0140525X03000128;ABOITIZ F, 2003, BEHAV BRAIN SCI, V26, P552, DOI DOI 10.1017/S0140525X03000128;ANDREASEN N, 2005, CLIN NEUROL NEUROSUR, V107, P165, DOI 10.1016/J.CLINEURO.2004.10.011;BERTRAM L, 2005, NEW ENGL J MED, V352, P884, DOI 10.1056/NEJMOA042765;BERTRAM L, 2007, NAT GENET, V39, P17, DOI 10.1038/NG1934;CARROLL JS, 2005, CELL, V122, …											BACKGROUND: ALZHEIMER'S DISEASE (AD) IS COMMON AND HIGHLY HERITABLE WITH MANY GENES AND GENE VARIANTS ASSOCIATED WITH AD IN ONE OR MORE STUDIES, INCLUDING APOE EPSILON 2/EPSILON 3/EPSILON 4. HOWEVER, THE GENETIC BACKGROUNDS FOR NORMAL COGNITION, MILD COGNITIVE IMPAIRMENT (MCI) AND AD IN TERMS OF CHANGES IN CEREBROSPINAL FLUID (CSF) LEVELS OF A BETA(1-42), T-TAU, AND P-TAU(181P), HAVE NOT BEEN CLE…	90				UNIV PENN, DEPT PATHOL & LAB MED, PHILADELPHIA, PA 19104 USA.; UNIV PENN, GENOM & COMPUTAT BIOL PROGRAM, PHILADELPHIA, PA 19104 USA.; UNIV PENN, INST AGING, PHILADELPHIA, PA 19104 USA.; UNIV PENN, PENN CTR BIOINFORMAT, PHILADELPHIA, PA 19104 USA.;		ALZHEIMER'S DIS NEUROIMAGING INITI							2022-06-05		10.1186/1471-2377-10-90			ARTICLE			1471-2377	LSWANG@MAIL.MED.UPENN.EDU				ALZHEIMER'S DISEASE GENETIC CONSORTIUM [U01 AG032984-01, RC2-AG036528-01]; ALZHEIMER'S DISEASE NEUROIMAGING INITIATIVE (ADNI) (NATIONAL INSTITUTES OF HEALTH) [U01 AG024904]; NATIONAL INSTITUTE ON AGING; NATIONAL INSTITUTE OF BIOMEDICAL IMAGING AND BIOENGINEERING; NIH [P30 AG010129, K01 AG030514]; DANA FOUNDATION; NATIONAL INSTITUTE ON AGING [U01AG032984, U24AG021886, K01AG030514, U19AG010483, RC2…	M-RH, GDS, AND L-SW ARE SUPPORTED BY THE ALZHEIMER'S DISEASE GENETIC CONSORTIUM (U01 AG032984-01 AND RC2-AG036528-01). DATA COLLECTION AND SHARING FOR THIS PROJECT WAS FUNDED BY THE ALZHEIMER'S DISEASE NEUROIMAGING INITIATIVE (ADNI) (NATIONAL INSTITUTES OF HEALTH GRANT U01 AG024904). ADNI IS FUNDED BY THE NATIONAL INSTITUTE ON AGING, THE NATIONAL INSTITUTE OF BIOMEDICAL IMAGING AND BIOENGINEERING…	671KG		ONSET ALZHEIMERS-DISEASE; SUSCEPTIBILITY GENES; CSF BIOMARKERS; IDENTIFIES VARIANTS; RISK; APOE; APOE-EPSILON-4; POLYMORPHISMS; PREDICTION; DIAGNOSIS		BMC NEUROL	BMC NEUROL.	ENGLISH	50
YU GR;JIA JP	YU, GURAN;JIA, JIANPING	ABRAHAM CR, 1988, CELL, V52, P487, DOI 10.1016/0092-8674(88)90462-X;AKEY J, 2001, EUR J HUM GENET, V9, P291, DOI 10.1038/SJ.EJHG.5200619;BAKER C, 2007, NEUROBIOL AGING, V28, P51, DOI 10.1016/J.NEUROBIOLAGING.2005.10.017;BELBIN O, 2008, NEUROBIOL AGING, V29, P1167, DOI 10.1016/J.NEUROBIOLAGING.2007.02.021;CLARK AG, 2004, GENET EPIDEMIOL, V27, P321, DOI 10.1002/GEPI.20025;DALY MJ, 2001, NAT GENET, …											BOTH IN VITRO AND IN VIVO ALPHA-1-ANTICHYMOTRYPSIN (ACT) DIRECTLY INHIBITS AMYLOID BETA PEPTIDE (A BETA) DEGRADATION AND PROMOTES A BETA DEPOSITION. HOWEVER, WHETHER THE GENETIC VARIANTS IN THE REGULATORY REGION (INCLUDING THE PROMOTER AND THE TWO ENHANCERS) OF THE ACT GENE AFFECT SUSCEPTIBILITY TO ALZHEIMER'S DISEASE (AD) REMAINS CONTROVERSIAL. HERE, WE SCREENED ACT PROMOTER AND ENHANCERS IN 244…				766	CAPITAL MED UNIV, XUAN WU HOSP, DEPT NEUROL, BEIJING 100053, PEOPLES R CHINA.; MINIST EDUC PEOPLES REPUBL CHINA, KEY NEURODEGENERAT LAB, BEIJING, PEOPLES R CHINA.;									2022-06-05	ALPHA-1-ANTICHYMOTRYPSIN; ALZHEIMER'S DISEASE; HAPLOTYPE; REGULATORY REGION; POLYMORPHISM	10.1016/j.jocn.2009.10.017			ARTICLE			1532-2653	JIAXUANWU@126.COM	769			NATIONAL KEY TECHNOLOGY R&D PROGRAM IN THE ELEVENTH FIVE-YEAR PLAN PERIOD [2006BA102B01]; NATIONAL BASIC RESEARCH 973 PROGRAM [2006CB500700]; NATIONAL NATURAL SCIENCE KEY FOUNDATION [30830045]; BEIJING NATURAL SCIENCE KEY FOUNDATION [7071004]; FUNDING PROJECT FOR ACADEMIC HUMAN RESOURCES DEVELOPMENT IN INSTITUTIONS OF HIGHER LEARNING UNDER THE JURISDICTION OF BEIJING MUNICIPALITY; MINISTRY OF EDU…	THIS WORK WAS SUPPORTED BY NATIONAL KEY TECHNOLOGY R&D PROGRAM IN THE ELEVENTH FIVE-YEAR PLAN PERIOD (2006BA102B01), THE NATIONAL BASIC RESEARCH 973 PROGRAM (2006CB500700), NATIONAL NATURAL SCIENCE KEY FOUNDATION (30830045), BEIJING NATURAL SCIENCE KEY FOUNDATION (7071004), AND FUNDING PROJECT FOR ACADEMIC HUMAN RESOURCES DEVELOPMENT IN INSTITUTIONS OF HIGHER LEARNING UNDER THE JURISDICTION OF BE…	601SS		LINKAGE DISEQUILIBRIUM; PEPTIDE A-BETA(1-42); NO ASSOCIATION; ALPHA(1)-ANTICHYMOTRYPSIN; HAPLOTYPES; EXPRESSION; PROMOTER; ACT; PROTEIN; ALLELE	6	J CLIN NEUROSCI	J. CLIN. NEUROSCI.	ENGLISH	26
BUTLER R;BEATTIE BL;THONG UP;DWOSH E;GUIMOND C;FELDMAN HH;HSIUNG GYR;ROGAEVA E;GEORGE-HYSLOP PS;SADOVNICK AD	BUTLER, RACHEL;BEATTIE, B. LYNN;THONG, UMAMON PUANG;DWOSH, EMILY;GUIMOND, COLLEEN;FELDMAN, HOWARD H.;HSIUNG, GING-YUEK ROBIN;ROGAEVA, EKATERINA;GEORGE-HYSLOP, PETER ST.;SADOVNICK, A. DESSA	BROUWERS N, 2008, ANN MED, V40, P562, DOI 10.1080/07853890802186905;CRAUFURD D, 1992, J MED GENET, V29, P915, DOI 10.1136/JMG.29.12.915;CRAUFURD D, 1994, CAN MED ASSOC J, V150, P899;ERTEKIN-TANER N, 2007, NEUROL CLIN, V25, P611, DOI 10.1016/J.NCL.2007.03.009;FURUYA H, 2003, J NEUROL SCI, V209, P75, DOI 10.1016/S0022-510X(02)00466-5;GRIFFIN-PIERCE T, 2008, ALZHEIMERS DEMENT, V4, P291, DOI 10.1016/…											BACKGROUND: THERE IS CURRENTLY LITTLE INFORMATION ON THE GENETIC EPIDEMIOLOGY OF ALZHEIMER DISEASE (AD) AMONG NORTH AMERICAN ABORIGINAL POPULATIONS. NO CASES OF FAMILIAL AD (FAD) IN THESE POPULATIONS HAVE BEEN PUBLISHED TO DATE. METHODS: HERE, WE DESCRIBE A LARGE NORTH AMERICAN ABORIGINAL KINDRED WITH EARLY ONSET FAD (EOFAD) IN WHICH GENETIC TESTING WAS CLONE. RESULTS AND CONCLUSIONS: A NOVEL PRE…				359	UBC HOSP CLIN ALZHEIMER DIS & RELATED DISORDERS, FAC MED, DEPT MED GENET, VANCOUVER, BC, CANADA.; UBC HOSP CLIN ALZHEIMER DIS & RELATED DISORDERS, FAC MED, DIV NEUROL, VANCOUVER, BC, CANADA.; UBC HOSP CLIN ALZHEIMER DIS & RELATED DISORDERS, FAC MED, DIV GERIATR MED, VANCOUVER, BC, CANADA.; UNIV TORONTO, DEPT MED, TORONTO, ON M5S 1A1, CANADA.; UNIV TORONTO, CTR RES NEURODEGENERAT DIS, TORONTO, ON …									2022-06-05		10.1017/S0317167100010258			ARTICLE			2057-0155		364			WELLCOME TRUST [081864] FUNDING SOURCE: MEDLINE		592QC		FAMILIAL ALZHEIMERS-DISEASE; PRESENILIN-1 GENE; MYOCLONUS	3	CAN J NEUROL SCI	CAN. J. NEUROL. SCI.	ENGLISH	17
SLEEGERS K;LAMBERT JC;BERTRAM L;CRUTS M;AMOUYEL P;VAN BROECKHOVEN C	SLEEGERS, KRISTEL;LAMBERT, JEAN-CHARLES;BERTRAM, LARS;CRUTS, MARC;AMOUYEL, PHILIPPE;VAN BROECKHOVEN, CHRISTINE	ABRAHAM R, 2008, BMC MED GENOMICS, V1, DOI 10.1186/1755-8794-1-44;AISEN PS, 2003, JAMA-J AM MED ASSOC, V289, P2819, DOI 10.1001/JAMA.289.21.2819;AMADOR-ORTIZ C, 2007, ANN NEUROL, V61, P435, DOI 10.1002/ANA.21154;ANONYMOUS, 2009, WORLD ALZH REP 2009;ASHBURNER M, 2000, NAT GENET, V25, P25, DOI 10.1038/75556;ASNAFI V, 2003, BLOOD, V102, P1000, DOI 10.1182/BLOOD-2002-09-2913;AULCHENKO YS, 2009, EUR J…											THE RECENT DISCOVERIES IN GENOME-WIDE ASSOCIATION STUDIES (GWAS) OF NOVEL SUSCEPTIBILITY LOCI (CLU, CR1 AND PICALM) FOR ALZHEIMER'S DISEASE (AD) HAVE ELICITED CONSIDERABLE INTEREST IN THE AD COMMUNITY. BUT WHAT ARE THE IMPLICATIONS OF THESE PURELY EPIDEMIOLOGICAL FINDINGS FOR OUR UNDERSTANDING OF DISEASE ETIOLOGY AND PATIENT CARE? IN THIS REVIEW, WE ATTEMPT TO PLACE THESE FINDINGS IN THE CONTEXT …				84	VIB, NEURODEGENERAT BRAIN DIS GRP, DEPT MOL GENET, B-2610 ANTWERP, BELGIUM.; INST BORN BUNGE, NEUROGENET LAB, B-2610 ANTWERP, BELGIUM.; UNIV ANTWERP, B-2610 ANTWERP, BELGIUM.; UNIV LILLE NORD FRANCE, INST PASTEUR, INSERM, U744, F-59019 LILLE, FRANCE.; MAX PLANCK INST MOL GENET, DEPT VERTEBRATE GENOM, NEUROPSYCHIAT GENET GRP, D-14195 BERLIN, GERMANY.;									2022-06-05		10.1016/j.tig.2009.12.004			REVIEW			1362-4555	CHRISTINE.VANBROECKHOVEN@MOLGEN.VIB-UA.BE	93			FUND FOR SCIENTIFIC RESEARCH FLANDERS; UNIVERSITY OF ANTWERP; BELGIAN SCIENCE POLICY OFFICE; FOUNDATION FOR ALZHEIMER'S RESEARCH BELGIUM (SAO/FRMA); METHUSALEM EXCELLENCE GRANT OF THE FLEMISH GOVERNMENT; FRENCH NATIONAL FOUNDATION FOR ALZHEIMER'S DISEASE; INSTITUT PASTEUR DE LILLE; INSTITUT NATIONAL DE LA SANTE ET DE LA RECHERCHE MEDICALE (INSERM); UNIVERSITY OF LILLE NORD DE FRANCE; GERMAN FEDER…	RESEARCH IN THE AUTHORS' RESEARCH GROUPS WAS FUNDED IN PART BY THE FUND FOR SCIENTIFIC RESEARCH FLANDERS (FWO-V), THE SPECIAL RESEARCH FUND OF THE UNIVERSITY OF ANTWERP, THE INTERUNIVERSITY ATTRACTION POLES PROGRAM P6/43 OF THE BELGIAN SCIENCE POLICY OFFICE, THE FOUNDATION FOR ALZHEIMER'S RESEARCH BELGIUM (SAO/FRMA) AND A METHUSALEM EXCELLENCE GRANT OF THE FLEMISH GOVERNMENT TO C.V.B., M.C. AND K…	561OM		GENOME-WIDE ASSOCIATION; AMYLOID-BETA-PEPTIDE; CLATHRIN ASSEMBLY PROTEIN; CORONARY-HEART-DISEASE; COMPLEMENT-RECEPTOR 1; APOLIPOPROTEIN-E; MOUSE MODEL; IDENTIFIES VARIANTS; MISSENSE MUTATIONS; PLAQUE-FORMATION	2	TRENDS GENET	TRENDS GENET.	ENGLISH	112
HU X;PICKERING EH;HALL SK;NAIK S;LIU YC;SOARES H;KATZ E;PACIGA SA;LIU W;AISEN PS;BALES KR;SAMAD TA;JOHN SL	HU, X.;PICKERING, E. H.;HALL, S. K.;NAIK, S.;LIU, Y. C.;SOARES, H.;KATZ, E.;PACIGA, S. A.;LIU, W.;AISEN, P. S.;BALES, K. R.;SAMAD, T. A.;JOHN, S. L.	ALBERT MS, 2011, ALZHEIMERS DEMENT, V7, P270, DOI 10.1016/J.JALZ.2011.03.008;BERTRAM L, 2008, AM J HUM GENET, V83, P623, DOI 10.1016/J.AJHG.2008.10.008;BLENNOW K, 2003, LANCET NEUROL, V2, P605, DOI 10.1016/S1474-4422(03)00530-1;CARRASQUILLO MM, 2009, NAT GENET, V41, P192, DOI 10.1038/NG.305;COON KD, 2007, J CLIN PSYCHIAT, V68, P613, DOI 10.4088/JCP.V68N0419;CRUCHAGA C, 2010, PLOS GENET, V6, DOI 1…											ALZHEIMER'S DISEASE (AD) IS THE LEADING CAUSE OF DEMENTIA AMONG THE ELDERLY POPULATION; HOWEVER, KNOWLEDGE ABOUT GENETIC RISK FACTORS INVOLVED IN DISEASE PROGRESSION IS LIMITED. WE CONDUCTED A GENOME-WIDE ASSOCIATION STUDY (GWAS) USING CLINICAL DECLINE AS MEASURED BY CHANGES IN THE CLINICAL DEMENTIA RATING-SUM OF BOXES AS A QUANTITATIVE TRAIT TO TEST FOR SINGLE-NUCLEOTIDE POLYMORPHISMS (SNPS) THA…	E54				PFIZER INC, PFIZER GLOBAL R&D, PHARMATX PRECIS MED, GROTON, CT 06340 USA.; PFIZER INC, RES STAT, GROTON, CT 06340 USA.; PFIZER INC, NEUROSCI RES UNIT, GROTON, CT 06340 USA.; PFIZER, CLIN STAT, SHANGHAI, PEOPLES R CHINA.; UNIV CALIF SAN DIEGO, SAN DIEGO, CA USA.;		ALZHEIMER'S DIS NEUROIMAGING INITI							2022-06-05	ALZHEIMER'S DISEASE; DISEASE PROGRESSION; GWAS; MCI	10.1038/tp.2011.50			ARTICLE				XIAOLAN.HU@PFIZER.COM				PFIZER; ALZHEIMER'S DISEASE NEUROIMAGING INITIATIVE (ADNI) (NATIONAL INSTITUTES OF HEALTH [U01 AG024904]; NATIONAL INSTITUTE ON AGING; NATIONAL INSTITUTE OF BIOMEDICAL IMAGING AND BIOENGINEERING; NIH [P30 AG010129, K01 AG030514]; DANA FOUNDATION; NATIONAL INSTITUTE ON AGING [P30AG010129, U01AG024904, K01AG030514] FUNDING SOURCE: NIH REPORTER	WE ACKNOWLEDGE ALL THE PATIENTS WHO CONTRIBUTED MATERIALS AND PFIZER BIOBANK TO ALLOW RESEARCH INVESTIGATION IN THE STUDY. PFIZER PROVIDED FUNDING FOR GENERATING GWAS DATA IN THE VITAMIN E TRIAL SAMPLES, WHICH WERE FACILITATED THROUGH COLLABORATION WITH LEON THAL AT UCSD. WE APPRECIATE JAMES DUERR, PHILIP IREDALE, MICHAEL EHLERS, AIDAN POWER AND BILL BILLING FOR USEFUL DISCUSSIONS AND ASSISTANCE.…	971PR		ALZHEIMERS-DISEASE; SUSCEPTIBILITY GENES; COMMON VARIANTS; BIOMARKERS; REVEALS; CD2AP; EPHA1; CD33; APOE; CLU		TRANSL PSYCHIAT	TRANSL. PSYCHIATR.	ENGLISH	32
ZHANG N;YU JT;YANG Y;YANG J;ZHANG W;TAN L	ZHANG, NA;YU, JIN-TAI;YANG, YING;YANG, JING;ZHANG, WEI;TAN, LAN	ANDERTON BH, 2000, MOL MED TODAY, V6, P54, DOI 10.1016/S1357-4310(99)01640-8;AVILA J, 2004, PHYSIOL REV, V84, P361, DOI 10.1152/PHYSREV.00024.2003;AVILA J, 2006, FEBS LETT, V580, P2922, DOI 10.1016/J.FEBSLET.2006.02.067;BAKER M, 1999, HUM MOL GENET, V8, P711, DOI 10.1093/HMG/8.4.711;BHAT RV, 2004, J NEUROCHEM, V89, P1313, DOI 10.1111/J.1471-4159.2004.02422.X;BRAULT V, 2001, DEVELOPMENT, V128, P12…											ABERRANT PHOSPHORYLATED TAU IS THE MAJOR COMPONENT OF THE NEUROFIBRILLARY TANGLES IN ALZHEIMER'S DISEASE (AD) BRAINS. GLYCOGEN SYNTHASE KINASE-3BETA (GSK-3B) PHOSPHORYLATES TAU PROTEIN, AND INCREASED GSK-3B EXPRESSION HAS BEEN ASSOCIATED WITH NEUROFIBRILLARY TANGLES. TO DETERMINE WHETHER POLYMORPHISMS IN THE GSK3B GENE AND MICROTUBULE ASSOCIATED PROTEIN TAU (MAPT) GENE UNDERPIN SUSCEPTIBILITY TO …				147	QINGDAO UNIV, SCH MED, QINGDAO MUNICIPAL HOSP, DEPT NEUROL, QINGDAO 266071, SHANDONG, PEOPLES R CHINA.; QINGDAO FUWAI HOSP, DEPT NEUROL, QINGDAO 266034, SHANDONG, PEOPLES R CHINA.;									2022-06-05	ALZHEIMER'S DISEASE; GSK3B; MAPT; POLYMORPHISM	10.1016/j.brainres.2011.03.052			ARTICLE			1872-6240	DR.TANLAN@163.COM	153			NATIONAL NATURAL SCIENCE FOUNDATION OF CHINA [81000544, 30870884]; SHANDONG PROVINCIAL NATURAL SCIENCE FOUNDATION, CHINA [ZR2010HQ004]; QINGDAO BUREAU OF SCIENCE AND TECHNOLOGY [08-2-1-2-NSH, 09-1-1-30-NSH]; SHANDONG PROVINCIAL OUTSTANDING MEDICAL ACADEMIC PROFESSIONAL PROGRAM	THIS WORK WAS SUPPORTED BY GRANTS FROM THE NATIONAL NATURAL SCIENCE FOUNDATION OF CHINA (81000544, 30870884), THE SHANDONG PROVINCIAL NATURAL SCIENCE FOUNDATION, CHINA (ZR2010HQ004), THE PROJECT SUPPORTED BY THE QINGDAO BUREAU OF SCIENCE AND TECHNOLOGY (08-2-1-2-NSH, 09-1-1-30-NSH) AND THE SHANDONG PROVINCIAL OUTSTANDING MEDICAL ACADEMIC PROFESSIONAL PROGRAM.	773EU		GLYCOGEN-SYNTHASE KINASE-3-BETA; PROGRESSIVE SUPRANUCLEAR PALSY; TAU-ANTISENSE OLIGONUCLEOTIDES; PARKINSONS-DISEASE; BETA-CATENIN; PROTEIN-TAU; NEUROFIBRILLARY DEGENERATION; CORTICOBASAL DEGENERATION; KOREAN POPULATION; BIPOLAR DISORDER		BRAIN RES	BRAIN RES.	ENGLISH	60
ERTEKIN-TANER N	ERTEKIN-TANER, NILUEFER	ALTSHULER D, 2008, SCIENCE, V322, P881, DOI 10.1126/SCIENCE.1156409;ATZ M, 2007, J NEUROSCI METH, V163, P295, DOI 10.1016/J.JNEUMETH.2007.03.022;BEARDEN CE, 2006, TRENDS GENET, V22, P306, DOI 10.1016/J.TIG.2006.04.004;BERGEM ALM, 1997, ARCH GEN PSYCHIAT, V54, P264;BLALOCK EM, 2004, P NATL ACAD SCI USA, V101, P2173, DOI 10.1073/PNAS.0308512100;BOSSERS K, 2010, BRAIN, V133, P3699, DOI 10.1093/BRAIN…											UNCOVERING THE UNDERLYING GENETIC COMPONENT OF ANY DISEASE IS KEY TO THE UNDERSTANDING OF ITS PATHOPHYSIOLOGY AND MAY OPEN NEW AVENUES FOR DEVELOPMENT OF THERAPEUTIC STRATEGIES AND BIOMARKERS. IN THE PAST SEVERAL YEARS, THERE HAS BEEN AN EXPLOSION OF GENOME-WIDE ASSOCIATION STUDIES (GWAS) RESULTING IN THE DISCOVERY OF NOVEL CANDIDATE GENES CONFERRING RISK FOR COMPLEX DISEASES, INCLUDING NEURODEGE…	31				MAYO CLIN FLORIDA, DEPT NEUROL, JACKSONVILLE, FL 32224 USA.; MAYO CLIN FLORIDA, DEPT NEUROSCI, JACKSONVILLE, FL 32224 USA.;									2022-06-05		10.1186/1750-1326-6-31			REVIEW				TANER.NILUFER@MAYO.EDU				[R01032990]; [P50AG016574]; NATIONAL INSTITUTE ON AGING [P50AG016574, R01AG032990] FUNDING SOURCE: NIH REPORTER	FUNDING: R01032990 AND P50AG016574 (PI: RONALD PETERSEN) TO NET	777GZ		GENOME-WIDE ASSOCIATION; HAPLOTYPE-SPECIFIC EXPRESSION; HUMAN MAPT LOCUS; AGE-AT-ONSET; PARKINSON-DISEASE; MESSENGER-RNA; HUMAN BRAIN; RISK; DISORDERS; DEMENTIA		MOL NEURODEGENER	MOL. NEURODEGENER.	ENGLISH	70
BURNS LC;MINSTER RL;DEMIRCI FY;BARMADA MM;GANGULI M;LOPEZ OL;DEKOSKY ST;KAMBOH MI	BURNS, L. C.;MINSTER, R. L.;DEMIRCI, F. Y.;BARMADA, M. M.;GANGULI, M.;LOPEZ, O. L.;DEKOSKY, S. T.;KAMBOH, M. I.	BEECHAM GW, 2009, AM J HUM GENET, V84, P35, DOI 10.1016/J.AJHG.2008.12.008;BERTRAM L, 2008, AM J HUM GENET, V83, P623, DOI 10.1016/J.AJHG.2008.10.008;CARRASQUILLO MM, 2009, NAT GENET, V41, P192, DOI 10.1038/NG.305;GATZ M, 2006, ARCH GEN PSYCHIAT, V63, P168, DOI 10.1001/ARCHPSYC.63.2.168;HAROLD D, 2009, NAT GENET, V41, P1088, DOI 10.1038/NG.440;KAMBOH MI, 2006, MOL PSYCHIATR, V11, P273, DOI 10.103…											LATE-ONSET ALZHEIMER'S DISEASE (LOAD) IS A MULTIFACTORIAL DISEASE WITH THE POTENTIAL INVOLVEMENT OF MULTIPLE GENES. FOUR RECENT GENOME-WIDE ASSOCIATION STUDIES (GWAS) HAVE FOUND VARIANTS SHOWING SIGNIFICANT ASSOCIATION WITH LOAD ON CHROMOSOMES 6, 10, 11, 12, 14, 18, 19, AND ON THE X CHROMOSOME. WE EXAMINED A TOTAL OF 12 SIGNIFICANT SNPS FROM THESE STUDIES TO DETERMINE IF THE RESULTS COULD BE REPL…				507	UNIV PITTSBURGH, DEPT HUMAN GENET, PITTSBURGH, PA 15261 USA.; UNIV PITTSBURGH, DEPT PSYCHIAT, PITTSBURGH, PA 15261 USA.; UNIV PITTSBURGH, DEPT NEUROL, PITTSBURGH, PA 15261 USA.; UNIV PITTSBURGH, ALZHEIMERS DIS RES CTR, PITTSBURGH, PA 15261 USA.; UNIV VIRGINIA, SCH MED, DEPT NEUROL, CHARLOTTESVILLE, VA 22908 USA.;									2022-06-05	ALZHEIMER'S DISEASE; ASSOCIATION; GENOME-WIDE ASSOCIATION STUDIES; REPLICATION; AGE-AT-ONSET; DISEASE DURATION	10.1002/ajmg.b.31194			ARTICLE				KAMBOH@PITT.EDU	512			NATIONAL INSTITUTE ON AGING [AG030653, AG005133, AG07562]; NATIONAL INSTITUTE ON AGING [R01AG030653, R01AG007562, K24AG022035, P50AG005133] FUNDING SOURCE: NIH REPORTER	GRANT SPONSOR: NATIONAL INSTITUTE ON AGING; GRANT NUMBERS: AG030653, AG005133, AG07562.	766FA		GENETIC ASSOCIATION; IDENTIFIES VARIANTS; APOE; SUSCEPTIBILITY; POPULATION; RISK; LOCI; CLU	4	AM J MED GENET B	AM. J. MED. GENET. B	ENGLISH	17
SIMMONS CR;ZOU FG;YOUNKIN SG;ESTUS S	SIMMONS, CHRISTOPHER R.;ZOU, FANGGENG;YOUNKIN, STEVEN G.;ESTUS, STEVEN	AISEN PS, 2011, NEUROLOGY, V76, P280, DOI 10.1212/WNL.0B013E318207B1B9;AULCHENKO YS, 2009, NAT GENET, V41, P47, DOI 10.1038/NG.269;BJORKHEM I, 2004, ARTERIOSCL THROM VAS, V24, P806, DOI 10.1161/01.ATV.0000120374.59826.1B;BURKHARDT R, 2008, ARTERIOSCL THROM VAS, V28, P2078, DOI 10.1161/ATVBAHA.108.172288;CARRASQUILLO MM, 2010, ARCH NEUROL-CHICAGO, V67, P961, DOI 10.1001/ARCHNEUROL.2010.147;CARRASQ…											BACKGROUND: RECENT GENOME-WIDE ASSOCIATION STUDIES (GWAS) HAVE IDENTIFIED SINGLE NUCLEOTIDE POLYMORPHISMS (SNP)S THAT ARE ESSENTIALLY UNEQUIVOCALLY ASSOCIATED WITH PERIPHERAL CHOLESTEROL. SINCE THE ALLELES OF THE APOE GENE, WHICH MODULATE PERIPHERAL CHOLESTEROL METABOLISM, AND MIDLIFE PLASMA CHOLESTEROL ARE BOTH ASSOCIATED WITH ALZHEIMER'S DISEASE (AD) RISK, WE HAVE EVALUATED THE HYPOTHESIS THAT …	62				UNIV KENTUCKY, SANDERS BROWN CTR AGING, DEPT PHYSIOL, LEXINGTON, KY 40536 USA.; MAYO CLIN, COLL MED, DEPT NEUROSCI, JACKSONVILLE, FL 32224 USA.;									2022-06-05	ALZHEIMER; GENETICS; CHOLESTEROL; GWAS; SNP; HMGCR; STATIN	10.1186/1750-1326-6-62			ARTICLE				STEVE.ESTUS@UKY.EDU				NATIONAL INSTITUTES OF HEALTH; NATIONAL INSTITUTE ON AGING [P01-AG030128, RO1-AG18023, T32-AG000242]; MAYO ALZHEIMER'S DISEASE RESEARCH CENTER [P50-AG16574]; UNIVERSITY OF KENTUCKY AD CENTER [P30 AG028383]; NATIONAL INSTITUTE ON AGING [P01AG030128] FUNDING SOURCE: NIH REPORTER	FUNDING OF THIS WORK WAS PROVIDED BY THE NATIONAL INSTITUTES OF HEALTH AND NATIONAL INSTITUTE ON AGING GRANTS P01-AG030128 (SE), RO1-AG18023 (SGY), T32-AG000242 (CRS) AS WELL AS THE MAYO ALZHEIMER'S DISEASE RESEARCH CENTER P50-AG16574 (SGY). WE WOULD LIKE TO THANK THE UNIVERSITY OF KENTUCKY AD CENTER, WHICH IS SUPPORTED BY P30 AG028383, FOR PROVIDING HUMAN TISSUE. WE ALSO THANK DAVE FARDO FOR ASS…	828UX		DENSITY-LIPOPROTEIN-CHOLESTEROL; GENOME-WIDE ASSOCIATION; COENZYME-A REDUCTASE; CORONARY-ARTERY-DISEASE; APOLIPOPROTEIN-E; GENE-EXPRESSION; STRUCTURAL MECHANISM; STATIN INHIBITION; COA REDUCTASE; HEART-DISEASE		MOL NEURODEGENER	MOL. NEURODEGENER.	ENGLISH	72
PIACERI I;BAGNOLI S;LUCENTEFORTE E;MANCUSO M;TEDDE A;SICILIANO G;PIACENTINI S;BRACCO L;SORBI S;NACMIAS B	PIACERI, IRENE;BAGNOLI, SILVIA;LUCENTEFORTE, ERSILIA;MANCUSO, MICHELANGELO;TEDDE, ANDREA;SICILIANO, GABRIELE;PIACENTINI, SILVIA;BRACCO, LAURA;SORBI, SANDRO;NACMIAS, BENEDETTA	CARRASQUILLO MM, 2010, ARCH NEUROL-CHICAGO, V67, P961, DOI 10.1001/ARCHNEUROL.2010.147;CELLINI E, 2005, MECH AGEING DEV, V126, P826, DOI 10.1016/J.MAD.2005.01.009;CORNEVEAUX JJ, 2010, HUM MOL GENET, V19, P3295, DOI 10.1093/HMG/DDQ221;FRANCESCHI C, 2000, AGING-CLIN EXP RES, V12, P77, DOI 10.1007/BF03339894;HAREL A, 2008, TRAFFIC, V9, P417, DOI 10.1111/J.1600-0854.2007.00694.X;HAROLD D, 2009, NAT G…											A COMMON POLYMORPHISM (RS3851179) IN THE PICALM (PHOSPHATIDYLINOSITOL-BINDING CLATHRIN ASSEMBLY PROTEIN) GENE HAS BEEN RECENTLY ASSOCIATED WITH REDUCED RISK OF DEVELOPING LATE-ONSET ALZHEIMER'S DISEASE (LOAD). WE ANALYZED THE GENOTYPE AND ALLELE DISTRIBUTIONS OF THE PICALM POLYMORPHISM IN 813 ITALIAN SUBJECTS, INCLUDING LOAD PATIENTS AND CENTENARIANS. THE SEGREGATION OF THE PICALM RS3851179 SHOWE…				409	UNIV FLORENCE, DEPT NEUROL & PSYCHIAT SCI, I-50134 FLORENCE, ITALY.; UNIV FLORENCE, CTR RIC TRASFERIMENTO & ALTA FORMAZ DENOTHE, I-50134 FLORENCE, ITALY.; UNIV FLORENCE, DEPT PRECLIN & CLIN PHARMACOL, I-50134 FLORENCE, ITALY.; UNIV PISA, DEPT NEUROSCI, NEUROL CLIN, PISA, ITALY.;									2022-06-05	ALZHEIMER'S DISEASE; APOLIPOPROTEIN E; CENTENARIAN; GENETIC VARIATION; PICALM	10.3233/JAD-2011-101791			ARTICLE				NACMIAS@UNIFI.IT	413			CASSA DI RISPARMIO DI PISTOIA E PESCIA [2009.0220]	THIS STUDY WAS SUPPORTED BY GRANT FROM THE CASSA DI RISPARMIO DI PISTOIA E PESCIA 2009.0220.	789EN		GENOME-WIDE ASSOCIATION; IDENTIFIES VARIANTS; CLU; CR-1; LONGEVITY; PROTEIN; CALM; LOCI	3	J ALZHEIMERS DIS	J. ALZHEIMERS DIS.	ENGLISH	15
COUSIN E;MACE S;ROCHER C;DIB C;MUZARD G;HANNEQUIN D;PRADIER L;DELEUZE JF;GENIN E;BRICE A;CAMPION D	COUSIN, EMMANUELLE;MACE, SANDRINE;ROCHER, CORINNE;DIB, COLETTE;MUZARD, GAELLE;HANNEQUIN, DIDIER;PRADIER, LAURENT;DELEUZE, JEAN-FRANCOIS;GENIN, EMMANUELLE;BRICE, ALEXIS;CAMPION, DOMINIQUE	BECKER T, 2004, GENET EPIDEMIOL, V27, P21, DOI 10.1002/GEPI.10323;BERTRAM L, 2004, HUM MOL GENET, V13, PR135, DOI 10.1093/HMG/DDH077;BERTRAM L, 2009, ALZGENE DATABASE;BROOKES AJ, 2005, MUTAT RES-FUND MOL M, V573, P152, DOI 10.1016/J.MRFMMM.2004.08.017;CHANOCK SJ, 2007, NATURE, V447, P655, DOI 10.1038/447655A;DERMAUT B, 2003, ANN NEUROL, V53, P409, DOI 10.1002/ANA.10507;EDLAND SD, 2003, NEUROSCI L…											ALZHEIMER'S DISEASE IS A GENETICALLY COMPLEX DISORDER, FOR WHICH NEW PUTATIVE SUSCEPTIBILITY GENE ARE CONSTANTLY PROPOSED IN THE LITERATURE. WE SELECTED 16 CANDIDATE GENES INVOLVED IN BIOLOGICAL PATHWAYS CLOSELY RELATED TO THE PATHOLOGY, AND FOR WHICH A GENETIC ASSOCIATION WITH ALZHEIMER'S DISEASE WAS PREVIOUSLY DETECTED: ACE, BACE1, BDNF, ECE1, HSPG2, IDE, IL1A, IL6, IL10, MAPT, PLAU, PRNP, PSEN…				1443	IFRMP, FAC MED, INSERM, U614, F-76000 ROUEN, FRANCE.; SANOFI AVENTIS RECH & DEV, CTR GENET HUMAINE, DEPT BIOL SCI, F-91057 EVRY, FRANCE.; SANOFI AVENTIS RECH & DEV, CTR RECH VITRY ALFORTVILLE, CENT NERVOUS SYST DEPT, F-94400 VITRY SUR SEINE, FRANCE.; UNIV PARIS DIDEROT, FDN JEAN DAUSSET, INSERM, CEPH,UMR S946, F-75010 PARIS, FRANCE.; HOP LA PITIE SALPETRIERE, INSERM, U679, PARIS, FRANCE.;									2022-06-05	ALZHEIMER DISEASE; REPLICATION; ASSOCIATION STUDIES	10.1016/j.neurobiolaging.2009.09.004			ARTICLE				DOMINIQUE.CAMPION@UNIV-ROUEN.FR	1451					796CT		LBP-1C/CP2/LSF GENE; RISK; POPULATION; HAPLOTYPE; VARIANTS; PROMOTER	8	NEUROBIOL AGING	NEUROBIOL. AGING	ENGLISH	26
THOMAS RS;LELOS MJ;GOOD MA;KIDD EJ	THOMAS, RHIAN S.;LELOS, MARIAH J.;GOOD, MARK A.;KIDD, EMMA J.	BAIG S, 2010, J NEUROPATH EXP NEUR, V69, P1071, DOI 10.1097/NEN.0B013E3181F52E01;BATTAGLIA F, 2007, BIOL PSYCHIAT, V62, P1405, DOI 10.1016/J.BIOPSYCH.2007.02.027;BRODSKY FM, 2001, ANNU REV CELL DEV BI, V17, P517, DOI 10.1146/ANNUREV.CELLBIO.17.1.517;CAO Y, 2010, J ALZHEIMERS DIS, V22, P329, DOI 10.3233/JAD-2010-100162;CATALDO AM, 1996, ADV EXP MED BIOL, V389, P271;CATALDO AM, 2000, AM J PATHOL, V…											AMYLOID-BETA (A BETA) IS CLEAVED FROM AMYLOID PRECURSOR PROTEIN (APP) PREDOMINANTLY AFTER APP HAS TRAFFICKED THROUGH THE SECRETORY PATHWAY AND THEN BECOME RE-INTERNALISED BY ENDOCYTOSIS. CLATHRIN-MEDIATED AND, MORE RECENTLY, CLATHRIN-INDEPENDENT ENDOCYTOSIS HAVE BOTH BEEN IMPLICATED IN THIS PROCESS. FURTHERMORE, ENDOCYTIC ABNORMALITIES HAVE BEEN IDENTIFIED IN CASES OF ALZHEIMER'S DISEASE (AD), HO…				656	CARDIFF UNIV, WELSH SCH PHARM, CARDIFF CF10 3NB, S GLAM, WALES.; CARDIFF UNIV, SCH PSYCHOL, CARDIFF CF10 3AT, S GLAM, WALES.;									2022-06-05	CLATHRIN; ENDOCYTOSIS; ALZHEIMER'S DISEASE; AMYLOID; TG2576; MOUSE MODEL	10.1016/j.bbrc.2011.10.131			ARTICLE				THOMASRS2@CF.AC.UK; LELOSMJ@CF.AC.UK; GOOD@CARDIFF.AC.UK; KIDDEJ@CF.AC.UK	661			SCHOOL OF PSYCHOLOGY (CARDIFF UNIVERSITY); ALLISON FAMILY; ALZHEIMER&QUOT;S SOCIETY [100] FUNDING SOURCE: RESEARCHFISH	THIS WORK WAS FUNDED BY A GRANT FROM THE SCHOOL OF PSYCHOLOGY (CARDIFF UNIVERSITY) AND A DONATION FROM THE ALLISON FAMILY. WE WOULD LIKE TO THANK MATT KINCHIN AND FAY PRIFTI FOR THEIR TECHNICAL ASSISTANCE. WE WOULD ALSO LIKE TO THANK DRS. ARWYN JONES AND LEE CAMPBELL (WELSH SCHOOL OF PHARMACY, CARDIFF UNIVERSITY) FOR THEIR ADVICE REGARDING ENDOCYTIC PROTEINS AND FOR THE PROVISION OF ANTIBODIES.	861OT		BETA-SECRETASE CLEAVAGE; PRECURSOR PROTEIN; COATED VESICLES; PLASMA-MEMBRANE; LIPID RAFTS; IN-VIVO; EXPRESSION; AP180; ABNORMALITIES; AMPHIPHYSIN	4	BIOCHEM BIOPH RES CO	BIOCHEM. BIOPHYS. RES. COMMUN.	ENGLISH	47
WEI W;VISWESWARAN S;COOPER GF	WEI, WEI;VISWESWARAN, SHYAM;COOPER, GREGORY F.	ALIFERIS CF, 2010, J MACH LEARN RES, V11, P171;AVRAMOPOULOS D, 2009, GENOME MED, V1, DOI 10.1186/GM34;BENNET AM, 2010, J ALZHEIMERS DIS, V22, P129, DOI 10.3233/JAD-2010-100864;BENNETT P.N., 2000, CMUCS00155 SCH COMP;BERTRAM L, 2007, NAT GENET, V39, P17, DOI 10.1038/NG1934;BERTRAM L, 2010, NEURON, V68, P270, DOI 10.1016/J.NEURON.2010.10.013;BIRD TD, 2007, ALZHEIMER DIS OVERVI;BUNTINE W., 1991, P 7…											OBJECTIVE PREDICTING PATIENT OUTCOMES FROM GENOME-WIDE MEASUREMENTS HOLDS SIGNIFICANT PROMISE FOR IMPROVING CLINICAL CARE. THE LARGE NUMBER OF MEASUREMENTS (EG, SINGLE NUCLEOTIDE POLYMORPHISMS (SNPS)), HOWEVER, MAKES THIS TASK COMPUTATIONALLY CHALLENGING. THIS PAPER EVALUATES THE PERFORMANCE OF AN ALGORITHM THAT PREDICTS PATIENT OUTCOMES FROM GENOME-WIDE DATA BY EFFICIENTLY MODEL AVERAGING OVER A…				370	UNIV PITTSBURGH, DEPT BIOMED INFORMAT, PITTSBURGH, PA 15260 USA.; UNIV PITTSBURGH, INTELLIGENT SYST PROGRAM, PITTSBURGH, PA 15260 USA.;									2022-06-05		10.1136/amiajnl-2011-000101			ARTICLE			1527-974X	GFC@PITT.EDU	375			NLM [R01-LM010020, HHSN276201000030C]; NSF [IIS-0911032]; NATIONAL LIBRARY OF MEDICINE [R01LM010020] FUNDING SOURCE: NIH REPORTER	THE RESEARCH REPORTED HERE WAS FUNDED BY NLM GRANTS R01-LM010020 AND HHSN276201000030C AND NSF GRANT IIS-0911032.	783DM		FEATURE-SELECTION; ASSOCIATION; POLYMORPHISMS; GENETICS	4	J AM MED INFORM ASSN	J. AM. MED. INF. ASSOC.	ENGLISH	33
KIM S;SWAMINATHAN S;SHEN L;RISACHER SL;NHO K;FOROUD T;SHAW LM;TROJANOWSKI JQ;POTKIN SG;HUENTELMAN MJ;CRAIG DW;DECHAIRO BM;AISEN PS;PETERSEN RC;WEINER MW;SAYKIN AJ	KIM, S.;SWAMINATHAN, S.;SHEN, L.;RISACHER, S. L.;NHO, K.;FOROUD, T.;SHAW, L. M.;TROJANOWSKI, J. Q.;POTKIN, S. G.;HUENTELMAN, M. J.;CRAIG, D. W.;DECHAIRO, B. M.;AISEN, P. S.;PETERSEN, R. C.;WEINER, M. W.;SAYKIN, A. J.	ABRAHAM R, 2008, BMC MED GENOMICS, V1, DOI 10.1186/1755-8794-1-44;BARABASH A, 2009, NEUROBIOL AGING, V30, P1254, DOI 10.1016/J.NEUROBIOLAGING.2007.11.003;BARRETT JC, 2005, BIOINFORMATICS, V21, P263, DOI 10.1093/BIOINFORMATICS/BTH457;BEKRIS LM, 2008, J ALZHEIMERS DIS, V13, P255;BERTRAM L, 2009, HUM MOL GENET, V18, PR137, DOI 10.1093/HMG/DDP406;BLENNOW K, 2010, NAT REV NEUROL, V6, P131, DOI 10.1038…											OBJECTIVES: CSF LEVELS OF A BETA(1-42), T-TAU, AND P-TAU(181P) ARE POTENTIAL EARLY DIAGNOSTIC MARKERS FOR PROBABLE ALZHEIMER DISEASE (AD). THE INFLUENCE OF GENETIC VARIATION ON THESE MARKERS HAS BEEN INVESTIGATED FOR CANDIDATE GENES BUT NOT ON A GENOME-WIDE BASIS. WE REPORT A GENOME-WIDE ASSOCIATION STUDY (GWAS) OF CSF BIOMARKERS (A BETA(1-42), T-TAU, P-TAU(181P), P-TAU(181P)/A BETA(1-42), AND T-…				69	INDIANA UNIV SCH MED, DEPT RADIOL & IMAGING SCI, CTR NEUROIMAGING, INDIANAPOLIS, IN 46202 USA.; INDIANA UNIV SCH MED, CTR COMPUTAT BIOL & BIOINFORMAT, INDIANAPOLIS, IN 46202 USA.; INDIANA UNIV SCH MED, DEPT MED & MOL GENET, INDIANAPOLIS, IN 46202 USA.; REGENSTRIEF INST HLTH CARE, INDIANAPOLIS, IN 46202 USA.; UNIV PENN, SCH MED, DEPT LAB MED, PHILADELPHIA, PA 19104 USA.; UNIV CALIF IRVINE, DEPT PS…		ALZHEIMERS DIS NEUROIMAGING							2022-06-05		10.1212/WNL.0b013e318204a397			ARTICLE				ASAYKIN@IUPUI.EDU	79			ALZHEIMER'S DISEASE NEUROIMAGING INITIATIVE (ADNI) (NIH) [U01 AG024904]; NATIONAL INSTITUTE ON AGING; NATIONAL INSTITUTE OF BIOMEDICAL IMAGING AND BIOENGINEERING; NIH [P30 AG010129, K01 AG030514, NIBIB R03 EB008674, NIBIB R03 EB008674S1, UL1 RR025761, NLM T15LM07117, NIA 5U24AG021886, R01AR047822, R01NS037167, N01NS32357]; DANA FOUNDATION; NATIONAL INSTITUTE ON AGING (NIA) [U24 AG21886]; FAMILIES…	DATA COLLECTION AND SHARING FOR THIS PROJECT WAS FUNDED BY THE ALZHEIMER'S DISEASE NEUROIMAGING INITIATIVE (ADNI) (NIH GRANT U01 AG024904). ADNI IS FUNDED BY THE NATIONAL INSTITUTE ON AGING, THE NATIONAL INSTITUTE OF BIOMEDICAL IMAGING AND BIOENGINEERING, AND THROUGH CONTRIBUTIONS FROM THE FOLLOWING: ABBOTT, ASTRAZENECA AB, BAYER SCHERING PHARMA AG, BRISTOL-MYERS SQUIBB, EISAI GLOBAL CLINICAL DEV…	699SJ		NEUROIMAGING INITIATIVE SUBJECTS; ALZHEIMERS-DISEASE; CEREBROSPINAL-FLUID; EXPRESSION; GENE; ACTIVATION; PROTEIN; BRAIN; APOE; VARIANTS	1	NEUROLOGY	NEUROLOGY	ENGLISH	40
ANTUNEZ C;BOADA M;GONZALEZ-PEREZ A;GAYAN J;RAMIREZ-LORCA R;MARIN J;HERNANDEZ I;MORENO-REY C;MORON FJ;LOPEZ-ARRIETA J;MAULEON A;ROSENDE-ROCA M;NOGUERA-PEREA F;LEGAZ-GARCIA A;VIVANCOS-MOREAU L;VELASCO J;CARRASCO JM;ALEGRET M;ANTEQUERA-TORRES M;MANZANARES S;ROMO A;BLANCA I;RUIZ S;ESPINOSA A;CASTANO S;GARCIA B;MARTINEZ-HERRADA B;VINYES G;LAFUENTE A;BECKER JT;GALAN JJ;SERRANO-RIOS M;VAZQUEZ E;TARRAGA …	ANTUNEZ, CARMEN;BOADA, MERCE;GONZALEZ-PEREZ, ANTONIO;GAYAN, JAVIER;RAMIREZ-LORCA, REPOSO;MARIN, JUAN;HERNANDEZ, ISABEL;MORENO-REY, CONCHA;JESUS MORON, FRANCISCO;LOPEZ-ARRIETA, JESUS;MAULEON, ANA;ROSENDE-ROCA, MAITEE;NOGUERA-PEREA, FUENSANTA;LEGAZ-GARCIA, AGUSTINA;VIVANCOS-MOREAU, LAURA;VELASCO, JUAN;MIGUEL CARRASCO, JOSE;ALEGRET, MONTSERRAT;ANTEQUERA-TORRES, MARTIRIO;MANZANARES, SALVADORA;ROMO, A…	ABECASIS GR, 2001, BIOINFORMATICS, V17, P742, DOI 10.1093/BIOINFORMATICS/17.8.742;CORDER EH, 1993, SCIENCE, V261, P921, DOI 10.1126/SCIENCE.8346443;ERIKSSON UK, 2008, DEMENT GERIATR COGN, V25, P148, DOI 10.1159/000112729;FILIPPINI N, 2009, NEUROIMAGE, V44, P724, DOI 10.1016/J.NEUROIMAGE.2008.10.003;GAYAN J, 2010, BMC GENOMICS, V11, DOI 10.1186/1471-2164-11-326;GOATE A, 1991, NATURE, V349, P704, D…											BACKGROUND: IN ORDER TO IDENTIFY NOVEL LOCI ASSOCIATED WITH ALZHEIMER'S DISEASE (AD), WE CONDUCTED A GENOME-WIDE ASSOCIATION STUDY (GWAS) IN THE SPANISH POPULATION. METHODS: WE GENOTYPED 1,128 INDIVIDUALS USING THE AFFYMETRIX NSP I 250K CHIP. A SAMPLE OF 327 SPORADIC AD PATIENTS AND 801 CONTROLS WITH UNKNOWN COGNITIVE STATUS FROM THE SPANISH GENERAL POPULATION WERE INCLUDED IN OUR INITIAL STUDY. …	33				UNIV HOSP VIRGEN DE LA ARRIXACA, DEMENTIA UNIT, MURCIA 30120, EL PALMAR, SPAIN.; ALZHEIMUR FDN, MURCIA 30100, SPAIN.; MEMORY CLIN FDN ACE, INST CATALA NEUROCIENCIES APLICADES, BARCELONA 353708029, SPAIN.; UNIV AUTONOMA BARCELONA VHIR UAB, HOSP UNIV VALL DHEBRON, INST RECERCA, CERDANYOLA DEL VALLES 08290, SPAIN.; NEOCODEX, DEPT STRUCT GENOM, SEVILLE, SPAIN.; UNIV HOSP LA PAZ CANTOBLANCO, MEMORY UN…		ALZHEIMER'S DIS NEUROIMAGING							2022-06-05		10.1186/gm249			ARTICLE				ARUIZ@NEOCODEX.ES				FUNDACION ALZHEIMUR (MURCIA); MINISTERIO DE EDUCACION Y CIENCIA (GOBIERNO DE ESPANA); CORPORACION TECNOLOGICA DE ANDALUCIA; AGENCIA IDEA (CONSEJERIA DE INNOVACION, JUNTA DE ANDALUCIA); CIBER DE DIABETES Y ENFERMEDADES METABOLICAS ASOCIADAS (CIBERDEM); DIVISION OF NEUROSCIENCE, NIA; GENETIC CONSORTIUM FOR LATE ONSET ALZHEIMER'S DISEASE INCLUDES A GWAS AS PART OF THE DIVISION OF NEUROSCIENCE, NIA; …	WE WOULD LIKE TO THANK PATIENTS AND CONTROLS WHO PARTICIPATED IN THIS PROJECT. THIS WORK HAS BEEN FUNDED BY THE FUNDACION ALZHEIMUR (MURCIA), THE MINISTERIO DE EDUCACION Y CIENCIA (GOBIERNO DE ESPANA), CORPORACION TECNOLOGICA DE ANDALUCIA AND AGENCIA IDEA (CONSEJERIA DE INNOVACION, JUNTA DE ANDALUCIA). THE DIABETES RESEARCH LABORATORY, BIOMEDICAL RESEARCH FOUNDATION. UNIVERSITY HOSPITAL CLINICO S…	V27QJ		GENOME-WIDE ASSOCIATION; IDENTIFIES VARIANTS; RISK; MODIFY; ALLELE; CD2AP; EPHA1; CD33; CLU		GENOME MED	GENOME MED.	ENGLISH	29
KIM JM;STEWART R;BAE KY;KIM SW;YANG SJ;PARK KH;SHIN IS;YOON JS	KIM, JAE-MIN;STEWART, ROBERT;BAE, KYUNG-YEOL;KIM, SUNG-WAN;YANG, SU-JIN;PARK, KEE-HYUNG;SHIN, IL-SEON;YOON, JIN-SANG	ABBOTT RD, 2004, JAMA-J AM MED ASSOC, V292, P1447, DOI 10.1001/JAMA.292.12.1447;ADLARD PA, 2005, NEUROBIOL AGING, V26, P511, DOI 10.1016/J.NEUROBIOLAGING.2004.05.006;ADLARD PA, 2004, NEUROSCIENCE, V124, P985, DOI 10.1016/J.NEUROSCIENCE.2003.12.039;AMERICAN PSYCHIATRIC ASSOCIATION, 1994, DIAGN STAT MAN MENT, VFIFTH;COLCOMBE S, 2003, PSYCHOL SCI, V14, P125, DOI 10.1111/1467-9280.T01-1-01430;COMBARR…											BACKGROUND: INCREASED PHYSICAL ACTIVITY MAY HAVE BENEFICIAL EFFECTS ON COGNITIVE OUTCOMES; A ROLE OF BRAIN-DERIVED NEUROTROPHIC FACTOR (BDNF) HAS BEEN SUGGESTED IN ANIMAL MODELS BUT NOT YET TESTED IN HUMANS. THIS STUDY INVESTIGATED MODIFICATION BY BDNF VAL66MET POLYMORPHISM OF THE ASSOCIATION BETWEEN PHYSICAL ACTIVITY, INCIDENT DEMENTIA AND OTHER COGNITIVE OUTCOMES. METHODS: OF 732 COMMUNITY ELDE…	551.E5				CHONNAM NATL UNIV, SCH MED, DEPT PSYCHIAT, CTR AGING & GERIATR,PROGRAM BK21, KWANGJU 501757, SOUTH KOREA.; KINGS COLL LONDON, INST PSYCHIAT, EPIDEMIOL SECT, LONDON SE5 8AF, ENGLAND.; GACHON UNIV, GIL MED CTR, DEPT NEUROL, INCHON 405760, SOUTH KOREA.;									2022-06-05	BRAIN-DERIVED NEUROTROPHIC FACTOR; PHYSICAL ACTIVITY; DEMENTIA; ALZHEIMER DISEASE; GENE-ENVIRONMENT INTERACTION; AGED	10.1016/j.neurobiolaging.2010.01.018			ARTICLE			1558-1497	JSYOON@CHONNAM.AC.KR				KOREA HEALTH 21 R&D, MINISTRY OF HEALTH AND WELFARE, REPUBLIC OF KOREA [A050174]; NIHR BIOMEDICAL RESEARCH CENTRE FOR MENTAL HEALTH; SOUTH LONDON AND MAUDSLEY NHS FOUNDATION TRUST; INSTITUTE OF PSYCHIATRY, KING'S COLLEGE LONDON	THIS RESEARCH WAS SUPPORTED BY A GRANT OF THE KOREA HEALTH 21 R&D, MINISTRY OF HEALTH AND WELFARE, REPUBLIC OF KOREA (A050174). RS IS FUNDED BY NIHR BIOMEDICAL RESEARCH CENTRE FOR MENTAL HEALTH, THE SOUTH LONDON AND MAUDSLEY NHS FOUNDATION TRUST & THE INSTITUTE OF PSYCHIATRY, KING'S COLLEGE LONDON.	755PE		APOLIPOPROTEIN-E POLYMORPHISMS; NEUROTROPHIC FACTOR; ALZHEIMERS-DISEASE; COGNITIVE IMPAIRMENT; ANTIDEPRESSANT TREATMENT; VASCULAR DEMENTIA; OLDER-ADULTS; RISK-FACTORS; LIFE-STYLE; EXERCISE	3	NEUROBIOL AGING	NEUROBIOL. AGING	ENGLISH	49
YU JT;SONG JH;MA T;ZHANG W;YU NN;XUAN SY;TAN L	YU, JIN-TAI;SONG, JING-HUI;MA, TENG;ZHANG, WEI;YU, NAN-NAN;XUAN, SHI-YING;TAN, LAN	ASNAFI V, 2003, BLOOD, V102, P1000, DOI 10.1182/BLOOD-2002-09-2913;BERTRAM L, 2008, NAT REV NEUROSCI, V9, P768, DOI 10.1038/NRN2494;BERTRAM L, 2007, NAT GENET, V39, P17, DOI 10.1038/NG1934;BUSHLIN I, 2008, J NEUROSCI, V28, P10257, DOI 10.1523/JNEUROSCI.2471-08.2008;CAREY RM, 2005, BMC CELL BIOL, V6, DOI 10.1186/1471-2121-6-30;CHANOCK SJ, 2007, NATURE, V447, P655, DOI 10.1038/447655A;CIRRITO JR, 2…											PICALM MIGHT PLAY AN IMPORTANT ROLE IN AD PATHOLOGY THROUGH PARTICIPATING IN ALTERING SYNAPTIC VESICLE CYCLING OR APP ENDOCYTOSIS. A RECENT GENOME-WIDE STUDY (GWAS) IDENTIFIED A SINGLE NUCLEOTIDE POLYMORPHISM (SNIP) RS3851179 IN THE 5' TO THE PICALM GENE STRONGLY ASSOCIATED WITH ALZHEIMER'S DISEASE (AD) IN CAUCASIANS. IN ORDER TO ASSESS THE INVOLVEMENT OF THE PICALM POLYMORPHISM IN THE RISK OF DE…				78	QINGDAO UNIV, DEPT MED, QINGDAO MUNICIPAL HOSP, SCH MED, QINGDAO 266071, SHANDONG, PEOPLES R CHINA.; QINGDAO UNIV, DEPT NEUROL, QINGDAO MUNICIPAL HOSP, SCH MED, QINGDAO 266071, SHANDONG, PEOPLES R CHINA.; QINGDAO UNIV, DEPT NEUROL, AFFILIATED HOSP, COLL MED, QINGDAO 266011, SHANDONG, PEOPLES R CHINA.; QINGDAO HISER HOSP, DEPT NEUROL, QINGDAO 266033, SHANDONG, PEOPLES R CHINA.; QINGDAO UNIV, DEPT …									2022-06-05	ALZHEIMER'S DISEASE; PICALM; SINGLE NUCLEOTIDE POLYMORPHISM	10.1016/j.jns.2010.09.027			ARTICLE			1878-5883	DR.TANLAN@163.COM	80			NATIONAL NATURAL SCIENCE FOUNDATION OF CHINA [81000544]; SHANDONG PROVINCIAL OUTSTANDING MEDICAL ACADEMIC PROFESSIONAL PROGRAM	WE ARE GRATEFUL TO ALL OF THE SUBJECTS WHO KINDLY AGREED TO PARTICIPATE IN THIS STUDY. THIS WORK WAS SUPPORTED BY GRANTS FROM NATIONAL NATURAL SCIENCE FOUNDATION OF CHINA (81000544) AND SHANDONG PROVINCIAL OUTSTANDING MEDICAL ACADEMIC PROFESSIONAL PROGRAM.	714ZT		AMYLOID-BETA-PROTEIN; CALM; CLATHRIN; ENDOCYTOSIS; RELEASE	1-2	J NEUROL SCI	J. NEUROL. SCI.	ENGLISH	21
SCHURMANN B;WIESE B;BICKEL H;WEYERER S;RIEDEL-HELLER SG;PENTZEK M;BACHMANN C;WILLIAMS J;VAN DEN BUSSCHE H;MAIER W;JESSEN F	SCHUERMANN, BRITTA;WIESE, BIRGITT;BICKEL, HORST;WEYERER, SIEGFRIED;RIEDEL-HELLER, STEFFI G.;PENTZEK, MICHAEL;BACHMANN, CADJA;WILLIAMS, JULIE;VAN DEN BUSSCHE, HENDRIK;MAIER, WOLFGANG;JESSEN, FRANK	CARRASQUILLO MM, 2010, ARCH NEUROL-CHICAGO, V67, P961, DOI 10.1001/ARCHNEUROL.2010.147;HAROLD D, 2009, NAT GENET, V41, P1088, DOI 10.1038/NG.440;JESSEN F, 2010, ARCH GEN PSYCHIAT, V67, P414, DOI 10.1001/ARCHGENPSYCHIATRY.2010.30;LAMBERT JC, 2009, NAT GENET, V41, P1094, DOI 10.1038/NG.439;NUUTINEN T, 2009, BRAIN RES REV, V61, P89, DOI 10.1016/J.BRAINRESREV.2009.05.007;SESHADRI S, 2010, JAMA-J AM M…											A VARIANT WITHIN THE CLUSTERIN GENE HAS BEEN RECENTLY ASSOCIATED WITH INCREASED RISK FOR ALZHEIMER'S DISEASE (AD) IN GENOME WIDE ASSOCIATION STUDIES. HERE WE TESTED THE ASSOCIATION OF THE RESPECTIVE SINGLE NUCLEOTIDE POLYMORPHISMS (RS11136000) WITH PLASMA CONCENTRATION OF CLUSTERIN IN 67 AD SUBJECTS AND 191 COGNITIVELY UNIMPAIRED ELDERLY INDIVIDUALS. WE OBSERVED AN ASSOCIATION OF THE RS11136000 A…				421	UNIV BONN, DEPT PSYCHIAT & PSYCHOTHERAPY, D-53105 BONN, GERMANY.; UNIV BONN, INST MOL PSYCHIAT, D-53105 BONN, GERMANY.; HANNOVER MED SCH, INST BIOMETR, D-3000 HANNOVER, GERMANY.; TECH UNIV MUNICH, DEPT PSYCHIAT, MUNICH, GERMANY.; CENT INST MENTAL HLTH, D-6800 MANNHEIM, GERMANY.; UNIV LEIPZIG, INST SOCIAL MED OCCUPAT HLTH & PUBL HLTH, LEIPZIG, GERMANY.; UNIV HOSP, DEPT GEN PRACTICE, DUSSELDORF, GE…									2022-06-05	ALZHEIMER'S DISEASE; CLUSTERIN; GENOME WIDE ASSOCIATION STUDY; RISK GENE	10.3233/JAD-2011-110251			ARTICLE				FRANK.JESSEN@UKB.UNI-BONN.DE	424			GERMAN FEDERAL MINISTRY FOR EDUCATION AND RESEARCH [O1GI 0102, 01 GI 0710, 01 GI 0711, 01 GI 0712, 01 GI 0713, 01 GI 0714, 01 GI 0715, 01 GI 0716, 01 GI 0717]; MRC [G0902227, G0300429] FUNDING SOURCE: UKRI; MEDICAL RESEARCH COUNCIL [G0801418B, G0902227, G0300429] FUNDING SOURCE: RESEARCHFISH	THE STUDY WAS SUPPORTED BY THE GERMAN COMPETENCE NETWORK ON DEMENTIA (CND) AND BY THE GERMAN COMPETENCE NETWORK ON DEGENERATIVE DEMENTIAS (CNDD) FUNDED BY THE GERMAN FEDERAL MINISTRY FOR EDUCATION AND RESEARCH (GRANTS: O1GI 0102, 01 GI 0710, 01 GI 0711, 01 GI 0712, 01 GI 0713, 01 GI 0714, 01 GI 0715, 01 GI 0716, 01 GI 0717).	800QT		GENOME-WIDE ASSOCIATION; IDENTIFIES VARIANTS; AMYLOID FORMATION; CLU; TOXICITY; CR-1	3	J ALZHEIMERS DIS	J. ALZHEIMERS DIS.	ENGLISH	8
HOGLINGER GU;MELHEM NM;DICKSON DW;SLEIMAN PMA;WANG LS;KLEI L;RADEMAKERS R;DE SILVA R;LITVAN I;RILEY DE;VAN SWIETEN JC;HEUTINK P;WSZOLEK ZK;UITTI RJ;VANDROVCOVA J;HURTIG HI;GROSS RG;MAETZLER W;GOLDWURM S;TOLOSA E;BORRONI B;PASTOR P;CANTWELL LB;HAN MR;DILLMAN A;VAN DER BRUG MP;GIBBS JR;COOKSON MR;HERNANDEZ DG;SINGLETON AB;FARRER MJ;YU CE;GOLBE LI;REVESZ T;HARDY J;LEES AJ;DEVLIN B;HAKONARSON H;MULLE…	HOEGLINGER, GUENTER U.;MELHEM, NADINE M.;DICKSON, DENNIS W.;SLEIMAN, PATRICK M. A.;WANG, LI-SAN;KLEI, LAMBERTUS;RADEMAKERS, ROSA;DE SILVA, ROHAN;LITVAN, IRENE;RILEY, DAVID E.;VAN SWIETEN, JOHN C.;HEUTINK, PETER;WSZOLEK, ZBIGNIEW K.;UITTI, RYAN J.;VANDROVCOVA, JANA;HURTIG, HOWARD I.;GROSS, RACHEL G.;MAETZLER, WALTER;GOLDWURM, STEFANO;TOLOSA, EDUARDO;BORRONI, BARBARA;PASTOR, PAU;CANTWELL, LAURA B.;…	BAKER M, 1999, HUM MOL GENET, V8, P711, DOI 10.1093/HMG/8.4.711;CAFFREY TM, 2006, HUM MOL GENET, V15, P3529, DOI 10.1093/HMG/DDL429;CHANOCK SJ, 2007, NATURE, V447, P655, DOI 10.1038/447655A;CROSSETT A, 2010, STAT MED, V29, P2932, DOI 10.1002/SIM.4057;CRUCHAGA C, 2009, NEUROBIOL DIS, V33, P164, DOI 10.1016/J.NBD.2008.09.027;DICKSON DW, 2007, BRAIN PATHOL, V17, P74, DOI 10.1111/J.1750-3639.2007.000…											PROGRESSIVE SUPRANUCLEAR PALSY (PSP) IS A MOVEMENT DISORDER WITH PROMINENT TAU NEUROPATHOLOGY. BRAIN DISEASES WITH ABNORMAL TAU DEPOSITS ARE CALLED TAUOPATHIES, THE MOST COMMON OF WHICH IS ALZHEIMER'S DISEASE. ENVIRONMENTAL CAUSES OF TAUOPATHIES INCLUDE REPETITIVE HEAD TRAUMA ASSOCIATED WITH SOME SPORTS. TO IDENTIFY COMMON GENETIC VARIATION CONTRIBUTING TO RISK FOR TAUOPATHIES, WE CARRIED OUT A G…				699	UNIV PENN, SCH MED, DEPT PATHOL & LAB MED, PHILADELPHIA, PA 19104 USA.; UNIV MARBURG, DEPT NEUROL, MARBURG, GERMANY.; UNIV PITTSBURGH, SCH MED, DEPT PSYCHIAT, PITTSBURGH, PA USA.; MAYO CLIN, DEPT NEUROSCI, JACKSONVILLE, FL 32224 USA.; CHILDRENS HOSP PHILADELPHIA, CTR APPL GENOM, PHILADELPHIA, PA 19104 USA.; UCL, INST NEUROL, RETA LILA WESTON INST, LONDON, ENGLAND.; UNIV LOUISVILLE, DIV MOVEMENT D…		PSP GENETICS STUDY GRP							2022-06-05		10.1038/ng.859			ARTICLE				ULRICH.MUELLER@HUMANGENETIK.MED.UNI-GIESSEN.DE; GERARDSC@MAIL.MED.UPENN.EDU	U125			CUREPSP FOUNDATION; PEEBLER PSP RESEARCH FOUNDATION; US NATIONAL INSTITUTES OF HEALTH (NIH) (NATIONAL INSTITUTE ON AGING (NIA)/NIH) [R37 AG 11762, R01 PAS-03-092, P50 NS72187, P01 AG17216]; US NATIONAL INSTITUTES OF HEALTH (NIH) (NATIONAL INSTITUTE OF MENTAL HEALTH (NIMH) [MH057881, MH077930]; NIA; GERMAN NATIONAL GENOME RESEARCH NETWORK [01GS08136-4]; DEUTSCHE FORSCHUNGSGEMEINSCHAFT [HO 2402/6-1…	WE THANK THE SUBJECTS AND THEIR FAMILIES THAT PARTICIPATED IN THIS STUDY. THIS WORK WAS FUNDED BY GRANTS FROM THE CUREPSP FOUNDATION, THE PEEBLER PSP RESEARCH FOUNDATION AND US NATIONAL INSTITUTES OF HEALTH (NIH) GRANTS R37 AG 11762, R01 PAS-03-092, P50 NS72187, P01 AG17216 (NATIONAL INSTITUTE ON AGING (NIA)/NIH), MH057881 AND MH077930 (NATIONAL INSTITUTE OF MENTAL HEALTH (NIMH)). WORK WAS ALSO S…	784UV		GENOME-WIDE ASSOCIATION; UNFOLDED PROTEIN RESPONSE; ALZHEIMERS-DISEASE; CORTICOBASAL DEGENERATION; NEUROPATHOLOGIC CRITERIA; PARKINSONS-DISEASE; TAU-GENE; HAPLOTYPE; EXPRESSION; METAANALYSIS	7	NAT GENET	NATURE GENET.	ENGLISH	46
COMBARROS O;RODRIGUEZ-RODRIGUEZ E;MATEO I;VAZQUEZ-HIGUERA JL;INFANTE J;BERCIANO J;SANCHEZ-JUAN P	COMBARROS, ONOFRE;RODRIGUEZ-RODRIGUEZ, ELOY;MATEO, IGNACIO;LUIS VAZQUEZ-HIGUERA, JOSE;INFANTE, JON;BERCIANO, JOSE;SANCHEZ-JUAN, PASCUAL	CHINETTI G, 2001, NAT MED, V7, P53, DOI 10.1038/83348;COMBS CK, 2000, J NEUROSCI, V20, P558, DOI 10.1523/JNEUROSCI.20-02-00558.2000;GONG JS, 2002, J BIOL CHEM, V277, P29919, DOI 10.1074/JBC.M203934200;HAMILTON G, 2007, AM J MED GENET B, V144B, P508, DOI 10.1002/AJMG.B.30503;HELISALMI S, 2008, NEUROSCI LETT, V441, P233, DOI 10.1016/J.NEULET.2008.06.029;HENEKA MT, 2007, BBA-MOL CELL BIOL L, V1771, …											THE PEROXISOME PROLIFERATOR-ACTIVATED RECEPTOR-GAMMA (PPAR-GAMMA) IS A LIGAND-INDUCIBLE TRANSCRIPTION FACTOR THAT SUPPRESSES MICROGLIAL INFLAMMATORY RESPONSES AND INHIBITS AMYLOID BETA (A BETA) PRODUCTION THROUGH PROMOTING CHOLESTEROL EFFLUX FROM GLIAL CELLS. PPAR-GAMMA AGONISTS HAVE BEEN ADVANCED AS A NEW DISEASE ALTERING APPROACH TO ALZHEIMER'S DISEASE (AD), WITH ROSIGLITAZONE THERAPY HAVING IM…	547.E1				UNIV CANTABRIA, MARQUES DE VALDECILLA UNIV HOSP, NEUROL SERV, E-39005 SANTANDER, SPAIN.; UNIV CANTABRIA, MARQUES DE VALDECILLA UNIV HOSP, CTR INVEST BIOMED RED ENFERMEDACLES NEURODEGENERA, E-39005 SANTANDER, SPAIN.;									2022-06-05	ALZHEIMER'S DISEASE; PEROXISOME PROLIFERATOR-ACTIVATED RECEPTOR-GAMMA; APOE; POLYMORPHISM	10.1016/j.neurobiolaging.2009.07.004			ARTICLE				COMBARRO@UNICAN.ES						755PE		NF-KAPPA-B; BETA-SECRETASE; CHOLESTEROL; BRAIN; POLYMORPHISMS; INFLAMMATION; POPULATION; AGONISTS	3	NEUROBIOL AGING	NEUROBIOL. AGING	ENGLISH	22
ERK S;MEYER-LINDENBERG A;VON BOBERFELD CO;ESSLINGER C;SCHNELL K;KIRSCH P;MATTHEISEN M;MUHLEISEN TW;CICHON S;WITT SH;RIETSCHEL M;NOTHEN MM;WALTER H	ERK, SUSANNE;MEYER-LINDENBERG, ANDREAS;VON BOBERFELD, CAROLA OPITZ;ESSLINGER, CHRISTINE;SCHNELL, KNUT;KIRSCH, PETER;MATTHEISEN, MANUEL;MUEHLEISEN, THOMAS W.;CICHON, SVEN;WITT, STEPHANIE H.;RIETSCHEL, MARCELLA;NOETHEN, MARKUS M.;WALTER, HENRIK	ALLEN G, 2007, ARCH NEUROL-CHICAGO, V64, P1482, DOI 10.1001/ARCHNEUR.64.10.1482;BAI F, 2009, BIOL PSYCHIAT, V65, P951, DOI 10.1016/J.BIOPSYCH.2008.10.017;BELL RD, 2007, J CEREBR BLOOD F MET, V27, P909, DOI 10.1038/SJ.JCBFM.9600419;BERTRAM L, 2010, NAT REV NEUROL, V6, P11, DOI 10.1038/NRNEUROL.2009.213;BOOKHEIMER S, 2009, ANNU REV CLIN PSYCHO, V5, P343, DOI 10.1146/ANNUREV.CLINPSY.032408.153625;BR…											ALZHEIMER'S DISEASE IS A DEVASTATING, COMMON, PROGRESSIVE DEMENTIA WITH CONSIDERABLE HERITABILITY. RECENTLY, A GENETIC VARIANT ASSOCIATED WITH THE DISEASE WAS DISCOVERED AT CLU (RS11136000) WITH GENOME-WIDE SUPPORT. HERE WE SHOW, USING AN IMAGING GENETICS APPROACH IN A LARGE GENOTYPED SAMPLE, THAT HEALTHY CARRIERS OF THE VARIANT EXHIBIT ALTERED COUPLING BETWEEN HIPPOCAMPUS AND PREFRONTAL CORTEX D…				18180	CHARITE, DEPT PSYCHIAT & PSYCHOTHERAPY, DIV MIND & BRAIN RES, D-11017 BERLIN, GERMANY.; UNIV BONN, DIV MED PSYCHOL, D-53115 BONN, GERMANY.; UNIV BONN, DEPT PSYCHIAT & PSYCHOTHERAPY, D-53115 BONN, GERMANY.; UNIV BONN, DEPT GENOM, LIFE & BRAIN CTR, D-53115 BONN, GERMANY.; UNIV BONN, INST HUMAN GENET, D-53115 BONN, GERMANY.; UNIV BONN, INST MED BIOMETRY INFORMAT & EPIDEMIOL, D-53115 BONN, GERMANY.; …									2022-06-05		10.1523/JNEUROSCI.4960-11.2011			ARTICLE				SUSANNE.ERK@CHARITE.DE	18184			BUNDESMINISTERIUM FUR BILDUNG UND FORSCHUNG (NGFNPLUS MOODS); DEUTSCHE FORSCHUNGSGEMEINSCHAFT [SFB 636-B7]	THIS WORK WAS SUPPORTED BY BUNDESMINISTERIUM FUR BILDUNG UND FORSCHUNG (NGFNPLUS MOODS) AND DEUTSCHE FORSCHUNGSGEMEINSCHAFT (SFB 636-B7). WE THANK CLAUDIA ARNOLD, LEILA HADDAD, BEATE NEWPORT, DAGMAR GASS, DANIELA MIER, CARINA SAUER, AND KYEON RAAB FOR HELP WITH DATA ACQUISITION.	861QX		GENOME-WIDE ASSOCIATION; IDENTIFIES VARIANTS; APOLIPOPROTEIN-E; TERM-MEMORY; CONNECTIVITY; PICALM; BRAIN; CR-1; RECOLLECTION; METAANALYSIS	49	J NEUROSCI	J. NEUROSCI.	ENGLISH	33
CUENCO KT;FRIEDLAND R;BALDWIN CT;GUO JP;VARDARAJAN B;LUNETTA KL;CUPPLES LA;GREEN RC;DECARLI C;FARRER LA	CUENCO, KAREN T.;FRIEDLAND, ROBERT;BALDWIN, CLINTON T.;GUO, JIANPING;VARDARAJAN, BADRI;LUNETTA, KATHRYN L.;CUPPLES, L. ADRIENNE;GREEN, ROBERT C.;DECARLI, CHARLES;FARRER, LINDSAY A.	BARNES LL, 2006, NEUROLOGY, V67, P1581, DOI 10.1212/01.WNL.0000242734.16663.09;BERTRAM L, 2007, NAT GENET, V39, P17, DOI 10.1038/NG1934;BIROCCIO A, 2006, PROTEOMICS, V6, P2305, DOI 10.1002/PMIC.200500285;BUXBAUM JN, 2008, P NATL ACAD SCI USA, V105, P2681, DOI 10.1073/PNAS.0712197105;CHANOINE JP, 1992, ENDOCRINOLOGY, V130, P933, DOI 10.1210/EN.130.2.933;CHOI SH, 2007, J NEUROSCI, V27, P7006, DOI 1…											IN VITRO AND ANIMAL MODEL STUDIES SUGGEST THAT TRANSTHYRETIN (TTR) INHIBITS THE PRODUCTION OF THE AMYLOID BETA PROTEIN, A MAJOR CONTRIBUTOR TO ALZHEIMER DISEASE (AD) PATHOGENESIS. WE EVALUATED THE ASSOCIATION OF 16 TTR SINGLE NUCLEOTIDE POLYMORPHISMS (SNPS) WITH AD RISK IN 158 AFRICAN AMERICAN AND 469 CAUCASIAN DISCORDANT SIBSHIPS FROM THE MIRAGE STUDY. THERE WAS NO EVIDENCE FOR ASSOCIATION OF TT…				249	BOSTON UNIV, SCH MED, GENET PROGRAM L320, DEPT NEUROL, BOSTON, MA 02118 USA.; BOSTON UNIV, SCH MED, DEPT MED, GENET PROGRAM, BOSTON, MA 02118 USA.; BOSTON UNIV, SCH PUBL HLTH, DEPT EPIDEMIOL, BOSTON, MA 02118 USA.; BOSTON UNIV, SCH PUBL HLTH, DEPT BIOSTAT, BOSTON, MA 02118 USA.; BOSTON UNIV, SCH MED, DEPT GENET & GENOM, BOSTON, MA 02118 USA.; BOSTON UNIV, SCH MED, CTR HUMAN GENET, BOSTON, MA 0211…		MIRAGE STUDY GRP							2022-06-05	ALZHEIMER DISEASE; TRANSTHYRETIN; HIPPOCAMPAL ATROPHY; MAGNETIC RESONANCE IMAGING; GENETIC ASSOCIATION	10.1016/j.neurobiolaging.2009.02.014			ARTICLE			1558-1497	FARRER@BU.EDU	256			NIH [R01-AG09029, R01-AG25259, R01-HG/AG02213, K24-AG027841, P30-AG13846]; JOSEPH AND FLORENCE MANDEL FOUNDATION; NATIONAL INSTITUTE ON AGING [P30AG013846, K24AG027841, R01AG009029, R01AG025259, P30AG010129] FUNDING SOURCE: NIH REPORTER	WE ARE INDEBTED TO MICHAEL WAKE FOR PROJECT COORDINATION, IRENE SIMKIN FOR LABORATORY WORK, AND JOHN FARRELL FOR DATABASE PROGRAMMING AND ELECTRONIC DATA CAPTURING SUPPORT. THIS WORK WAS SUPPORTED IN PART BY NIH GRANTS R01-AG09029, R01-AG25259, R01-HG/AG02213, K24-AG027841 AND P30-AG13846 AND BY THE JOSEPH AND FLORENCE MANDEL FOUNDATION.	693JE		BETA-AMYLOID PEPTIDE; TRANSTHYRETIN; MRI; PROTEIN; MICE; DEPOSITION; PATHOLOGY; SIBLINGS; BINDING; TRAITS	2	NEUROBIOL AGING	NEUROBIOL. AGING	ENGLISH	46
SO HC;GUI AHS;CHERNY SS;SHAM PC	SO, HON-CHEONG;GUI, ALLEN H. S.;CHERNY, STACEY S.;SHAM, PAK C.	BARRETT JC, 2008, NAT GENET, V40, P955, DOI 10.1038/NG.175;BARRETT JC, 2009, NAT GENET, V41, P703, DOI 10.1038/NG.381;BERTRAM L, 2007, NAT GENET, V39, P17, DOI 10.1038/NG1934;BURTON PR, 2007, NATURE, V447, P661, DOI 10.1038/NATURE05911;DUDBRIDGE F, 2008, GENET EPIDEMIOL, V32, P227, DOI 10.1002/GEPI.20297;EFRON B, 1987, J AM STAT ASSOC, V82, P171, DOI 10.2307/2289144;EFRON B, 1993, INTRO BOOTSTRAP…											RECENTLY, AN INCREASING NUMBER OF SUSCEPTIBILITY VARIANTS HAVE BEEN IDENTIFIED FOR COMPLEX DISEASES. AT THE SAME TIME, THE CONCERN OF "MISSING HERITABILITY'' HAS ALSO EMERGED. THERE IS HOWEVER NO UNIFIED WAY TO ASSESS THE HERITABILITY EXPLAINED BY INDIVIDUAL GENETIC VARIANTS FOR BINARY OUTCOMES. A SYSTEMIC AND QUANTITATIVE ASSESSMENT OF THE DEGREE OF "MISSING HERITABILITY'' FOR COMPLEX DISEASES I…				310	UNIV HONG KONG, DEPT PSYCHIAT, HONG KONG, HONG KONG, PEOPLES R CHINA.; UNIV HONG KONG, GENOME RES CTR, HONG KONG, HONG KONG, PEOPLES R CHINA.; UNIV HONG KONG, STATE KEY LAB BRAIN & COGNIT SCI, HONG KONG, HONG KONG, PEOPLES R CHINA.;									2022-06-05	SSOCIATION STUDY; VARIANCE EXPLAINED; GENETIC ARCHITECTURE; LIABILITY THRESHOLD MODEL	10.1002/gepi.20579			ARTICLE			1098-2272	PCSHAM@HKU.HK	317			HONG KONG RESEARCH GRANTS COUNCIL [HKU 766906M, HKU 774707M]; UNIVERSITY OF HONG KONG STRATEGIC RESEARCH THEME OF GENOMICS; CROUCHER FOUNDATION	CONTRACT GRANT SPONSOR: HONG KONG RESEARCH GRANTS COUNCIL GENERAL RESEARCH FUND; CONTRACT GRANT NUMBERS: HKU 766906M; HKU 774707M; CONTRACT GRANT SPONSORS: UNIVERSITY OF HONG KONG STRATEGIC RESEARCH THEME OF GENOMICS; CROUCHER FOUNDATION SCHOLARSHIP.	777CI		GENOME-WIDE ASSOCIATION; CORRELATED FRAILTY MODEL; GENETIC ASSOCIATION; COMMON VARIANTS; CROHN-DISEASE; RISK; LOCI	5	GENET EPIDEMIOL	GENET. EPIDEMIOL.	ENGLISH	28
SILLEN A;LILIUS L;FORSELL C;KIMURA T;WINBLAD B;GRAFF C	SILLEN, ANNA;LILIUS, LENA;FORSELL, CHARLOTTE;KIMURA, TORU;WINBLAD, BENGT;GRAFF, CAROLINE	ANDRADE J, 2007, EUR J HUM GENET, V15, P694, DOI 10.1038/SJ.EJHG.5201815;ARIDON P, 2006, AM J HUM GENET, V79, P342, DOI 10.1086/506459;BAKER M, 2006, NATURE, V442, P916, DOI 10.1038/NATURE05016;BERTRAM L, 2007, NAT GENET, V39, P17, DOI 10.1038/NG1934;BLACKER D, 2003, HUM MOL GENET, V12, P23, DOI 10.1093/HMG/DDG007;BLOM ES, 2008, AM J MED GENET B, V147B, P778, DOI 10.1002/AJMG.B.30681;BUTLER AW, 2…											TWO POWERFUL GENOME-WIDE ASSOCIATION STUDIES HAVE RECENTLY REPORTED SIGNIFICANT ASSOCIATION BETWEEN SPORADIC LATE-ONSET ALZHEIMER'S DISEASE (AD) AND MARKERS AT THE CLU LOCUS IN CHROMOSOME 8P. IN THIS STUDY, WE HAVE STRATIFIED OUR PREVIOUSLY ANALYZED 109 SWEDISH AD FAMILIES ACCORDING TO RANGE IN AGE AT ONSET AND PERFORMED WHOLE-GENOME LINKAGE ANALYSIS AND SUBSEQUENT FINE-MAPPING IN 8P21. THE SUBGR…				13	KAROLINSKA INST, NOVUM, DEPT NEUROBIOL, CARE SCI & SOC,KASPAC, HUDDINGE, SWEDEN.; DAINIPPON SUMITOMO PHARMA CO LTD, DIV RES, KONOHANA KU, OSAKA, JAPAN.; KAROLINSKA UNIV HOSP, DEPT GERIATR, GENET UNIT, STOCKHOLM, SWEDEN.;									2022-06-05	8P; AGE AT ONSET; ALZHEIMER'S DISEASE; CLUSTERIN; DEMENTIA; LINKAGE ANALYSIS	10.3233/JAD-2010-101359			ARTICLE			1875-8908	CAROLINE.GRAFF@KI.SE	20			DAINIPPON SUMITOMO PHARMA CO., LTD VIA KAROLINSKA INSTITUTET; KNUT AND ALICE WALLENBERG FOUNDATION	WE WOULD LIKE TO THANK THE PARTICIPATING FAMILIES AND RESEARCH NURSE KARIN AXELMAN. THIS STUDY WAS SUPPORTED BY DAINIPPON SUMITOMO PHARMA CO., LTD VIA KAROLINSKA INSTITUTET AND THE KNUT AND ALICE WALLENBERG FOUNDATION.	705MZ		GENOME-WIDE ASSOCIATION; APOLIPOPROTEIN-E; IDENTIFIES VARIANTS; SENILE PLAQUES; APOE; MUTATIONS; DEMENTIA; POLYMORPHISM; ALLELE; SCREEN	1	J ALZHEIMERS DIS	J. ALZHEIMERS DIS.	ENGLISH	53
GUERREIRO RJ;HARDY J	GUERREIRO, RITA J.;HARDY, JOHN	ABRAHAM R, 2008, BMC MED GENOMICS, V1, DOI 10.1186/1755-8794-1-44;ALEXANDER JJ, 2008, J NEUROCHEM, V107, P1169, DOI 10.1111/J.1471-4159.2008.05668.X;*ALZH DIS GEN CONS, 2011, NAT GENET, V43, P436;ASHFORD JW, 2004, J MOL NEUROSCI, V23, P157, DOI 10.1385/JMN:23:3:157;BAIG S, 2010, J NEUROPATH EXP NEUR, V69, P1071, DOI 10.1097/NEN.0B013E3181F52E01;BEECHAM GW, 2009, AM J HUM GENET, V84, P35, DOI 10.1…											IN THE PRESENT REVIEW, WE LOOK BACK AT THE RECENT HISTORY OF GWAS (GENOME-WIDE ASSOCIATION STUDIES) IN AD (ALZHEIMER'S DISEASE) AND INTEGRATE THE MAJOR FINDINGS WITH CURRENT KNOWLEDGE OF BIOLOGICAL PROCESSES AND PATHWAYS. THESE TOPICS ARE ESSENTIAL FOR THE DEVELOPMENT OF ANIMAL MODELS, WHICH WILL BE FUNDAMENTAL TO OUR COMPLETE UNDERSTANDING OF AD.				910	UCL, INST NEUROL, DEPT MOL NEUROSCI, LONDON WC1N 3BG, ENGLAND.;									2022-06-05	ALZHEIMER'S DISEASE; AMYLOID BETA-PEPTIDE; COMPLEMENT SYSTEM; DISEASE MODELLING; GENOME-WIDE ASSOCIATION STUDY (GWAS); LIPID METABOLISM	10.1042/BST0390910			ARTICLE			1470-8752	J.HARDY@ION.UCL.AC.UK	916			ALZHEIMER'S RESEARCH UK; WELLCOME TRUST/MEDICAL RESEARCH COUNCIL; MRC [G0701075, MC_G1000735] FUNDING SOURCE: UKRI; ALZHEIMERS RESEARCH UK [ART-PPG2011A-14, ART-PG2010-1] FUNDING SOURCE: RESEARCHFISH; MEDICAL RESEARCH COUNCIL [G0701075, MC_G1000735] FUNDING SOURCE: RESEARCHFISH; PARKINSON&QUOT;S UK [G-0907] FUNDING SOURCE: RESEARCHFISH	OUR GENETIC ANALYSIS WORK IS SUPPORTED BY ALZHEIMER'S RESEARCH UK AND A WELLCOME TRUST/MEDICAL RESEARCH COUNCIL PROGRAMME GRANT.	806NL		GENOME-WIDE ASSOCIATION; AMYLOID PRECURSOR PROTEIN; HIGH-DENSITY-LIPOPROTEIN; APOLIPOPROTEIN-E; SUSCEPTIBILITY GENES; CEREBROSPINAL-FLUID; IDENTIFIES VARIANTS; QUANTITATIVE TRAIT; ANALYSIS REVEALS; COMMON VARIANTS		BIOCHEM SOC T	BIOCHEM. SOC. TRANS.	ENGLISH	86
HOLLINGWORTH P;HAROLD D;JONES L;OWEN MJ;WILLIAMS J	HOLLINGWORTH, PAUL;HAROLD, DENISE;JONES, LESLEY;OWEN, MICHAEL J.;WILLIAMS, JULIE	ABRAHAM R, 2008, BMC MED GENOMICS, V1, DOI 10.1186/1755-8794-1-44;AHMED S, 2009, NAT GENET, V41, P585, DOI 10.1038/NG.354;ALTSHULER D, 2008, SCIENCE, V322, P881, DOI 10.1126/SCIENCE.1156409;AULCHENKO YS, 2009, EUR J HUM GENET, V17, P1070, DOI 10.1038/EJHG.2009.5;AVRAMOPOULOS D, 2009, GENOME MED, V1, DOI 10.1186/GM34;BACANU SA, 2005, AM J GERIAT PSYCHIAT, V13, P624, DOI 10.1176/APPI.AJGP.13.7.624;…											ALZHEIMER'S DISEASE (AD) IS HIGHLY HERITABLE, BUT GENETICALLY COMPLEX. RECENTLY, THREE LARGE-SCALE GENOME-WIDE ASSOCIATION STUDIES HAVE MADE SUBSTANTIAL BREAKTHROUGHS IN DISENTANGLING THE GENETIC ARCHITECTURE OF THE DISEASE. THESE STUDIES COMBINED INCLUDE DATA FROM OVER 43 000 INDEPENDENT INDIVIDUALS AND PROVIDE COMPELLING EVIDENCE THAT VARIANTS IN FOUR NOVEL SUSCEPTIBILITY GENES (CLU, PICALM, CR…				793	CARDIFF UNIV, SCH MED, DEPT PSYCHOL MED & NEUROL, MED RES COUNCIL CTR NEUROPSYCHIAT GENET & GENOM, CARDIFF, S GLAM, WALES.;									2022-06-05	ALZHEIMER'S DISEASE; GENETICS; GENOME WIDE ASSOCIATION STUDY; BIN1; PICALM; CLU; CR1; APOE	10.1002/gps.2628			REVIEW				HOLLINGWORTHP@CARDIFF.AC.UK	802			MEDICAL RESEARCH COUNCIL; WELLCOME TRUST; ALZHEIMER'S RESEARCH TRUST; WELSH ASSEMBLY GOVERNMENT; MEDICAL RESEARCH COUNCIL [G0801418B, G0902227, G0300429] FUNDING SOURCE: RESEARCHFISH; MRC [G0902227, G0300429] FUNDING SOURCE: UKRI	THE AUTHORS' RESEARCH GROUP (JW AND MO) ARE FUNDED BY THE MEDICAL RESEARCH COUNCIL, WELLCOME TRUST AND THE ALZHEIMER'S RESEARCH TRUST. PH IS FUNDED BY A WELSH ASSEMBLY GOVERNMENT HEALTH FELLOWSHIP AWARD.	800IG		GENOME-WIDE ASSOCIATION; AMYLOID-BETA-PEPTIDE; APOLIPOPROTEIN-E GENOTYPE; INCREASED FAMILIAL RISK; SUSCEPTIBILITY LOCI; PRECURSOR-PROTEIN; IDENTIFIES VARIANTS; COMMON VARIANTS; HUMAN PLASMA; HUMAN HEIGHT	8	INT J GERIATR PSYCH	INT. J. GERIATR. PSYCHIATR.	ENGLISH	121
WIJSMAN EM;PANKRATZ ND;CHOI Y;ROTHSTEIN JH;FABER KM;CHENG R;LEE JH;BIRD TD;BENNETT DA;DIAZ-ARRASTIA R;GOATE AM;FARLOW M;GHETTI B;SWEET RA;FOROUD TM;MAYEUX R	WIJSMAN, ELLEN M.;PANKRATZ, NATHAN D.;CHOI, YOONHA;ROTHSTEIN, JOSEPH H.;FABER, KELLEY M.;CHENG, RONG;LEE, JOSEPH H.;BIRD, THOMAS D.;BENNETT, DAVID A.;DIAZ-ARRASTIA, RAMON;GOATE, ALISON M.;FARLOW, MARTIN;GHETTI, BERNARDINO;SWEET, ROBERT A.;FOROUD, TATIANA M.;MAYEUX, RICHARD	ABRAHAM R, 2008, BMC MED GENOMICS, V1, DOI 10.1186/1755-8794-1-44;AKESSON HO, 1969, HUM HERED, V19, P546, DOI 10.1159/000152266;BEECHAM GW, 2009, AM J HUM GENET, V84, P35, DOI 10.1016/J.AJHG.2008.12.008;BEKRIS LM, 2008, J ALZHEIMERS DIS, V13, P255;BENNETT C, 1995, AM J MED GENET, V60, P1, DOI 10.1002/AJMG.1320600102;BERGEM ALM, 1997, CLIN GENET, V52, P408;BERTRAM L, 2005, NEW ENGL J MED, V352, P8…											LATE-ONSET ALZHEIMER'S DISEASE (LOAD) IS THE MOST COMMON FORM OF DEMENTIA IN THE ELDERLY. THE NATIONAL INSTITUTE OF AGING-LATE ONSET ALZHEIMER'S DISEASE FAMILY STUDY AND THE NATIONAL CELL REPOSITORY FOR ALZHEIMER'S DISEASE CONDUCTED A JOINT GENOME-WIDE ASSOCIATION STUDY (GWAS) OF MULTIPLEX LOAD FAMILIES (3,839 AFFECTED AND UNAFFECTED INDIVIDUALS FROM 992 FAMILIES PLUS ADDITIONAL UNRELATED NEUROLO…	E1001308				UNIV WASHINGTON, DIV MED GENET, SEATTLE, WA 98195 USA.; UNIV WASHINGTON, DEPT BIOSTAT, SEATTLE, WA 98195 USA.; INDIANA UNIV SCH MED, DEPT MED & MOL GENET, INDIANAPOLIS, IN USA.; COLUMBIA UNIV, COLL PHYS & SURG, TAUB INST RES ALZHEIMERS DIS & AGING BRAIN, GERTRUDE H SERGIEVSKY CTR, NEW YORK, NY USA.; VET AFFAIRS PUGET SOUND HLTH CARE SYST, SEATTLE DIV, GERIATR RES EDUC & CLIN CTR, SEATTLE, WA USA.…		NIA-LOAD NCRAD FAMILY STUDY GRP							2022-06-05		10.1371/journal.pgen.1001308			ARTICLE				WIJSMAN@U.WASHINGTON.EDU				NATIONAL INSTITUTE OF AGING [U24AG026395]; NATIONAL CELL REPOSITORY FOR ALZHEIMER'S DISEASE [U24AG021886]; UNIVERSITY OF PITTSBURGH [R01AG027224, P50AG005133]; RUSH UNIVERSITY MEDICAL CENTER [P30AG10161]; BOSTON UNIVERSITY [P30AG013846]; COLUMBIA UNIVERSITY [P50AG08702, P01AG07232, R37AG015473]; DUKE UNIVERSITY [P30AG028377, P50AG05128]; INDIANA UNIVERSITY [P30AG010133]; MASSACHUSETTS GENERAL HOS…	THIS STUDY WAS SUPPORTED BY THE FOLLOWING FEDERAL GRANTS FROM THE NATIONAL INSTITUTE OF AGING: U24AG026395 (NIA-LOAD FAMILY STUDY); U24AG021886 (NATIONAL CELL REPOSITORY FOR ALZHEIMER'S DISEASE); R01AG027224 AND P50AG005133 UNIVERSITY OF PITTSBURGH; P30AG10161 RUSH UNIVERSITY MEDICAL CENTER; P30AG013846 BOSTON UNIVERSITY; P50AG08702, P01AG07232, AND R37AG015473 COLUMBIA UNIVERSITY; P30AG028377 AN…	726CV		AGE-AT-ONSET; HARDY-WEINBERG EQUILIBRIUM; APOLIPOPROTEIN-E GENOTYPE; ALLELE-SPECIFIC PCR; LINKAGE DISEQUILIBRIUM; CARIBBEAN HISPANICS; VASCULAR DEMENTIA; GENE; LOCI; RISK	2	PLOS GENET	PLOS GENET.	ENGLISH	101
HIBAR DP;STEIN JL;KOHANNIM O;JAHANSHAD N;SAYKIN AJ;SHEN L;KIM S;PANKRATZ N;FOROUD T;HUENTELMAN MJ;POTKIN SG;JACK CR;WEINER MW;TOGA AW;THOMPSON PM	HIBAR, DERREK P.;STEIN, JASON L.;KOHANNIM, OMID;JAHANSHAD, NEDA;SAYKIN, ANDREW J.;SHEN, LI;KIM, SUNGEUN;PANKRATZ, NATHAN;FOROUD, TATIANA;HUENTELMAN, MATTHEW J.;POTKIN, STEVEN G.;JACK, CLIFFORD R., JR.;WEINER, MICHAEL W.;TOGA, ARTHUR W.;THOMPSON, PAUL M.	ALTSHULER D, 2005, NATURE, V437, P1299, DOI 10.1038/NATURE04226;BAGNOLI S, 2004, ANN NEUROL, V55, P447, DOI 10.1002/ANA.10842;BANSAL V, 2010, NAT REV GENET, V11, P773, DOI 10.1038/NRG2867;BENJAMINI Y, 2001, ANN STAT, V29, P1165;BENJAMINI Y, 1995, J R STAT SOC B, V57, P289, DOI 10.1111/J.2517-6161.1995.TB02031.X;BENNER A, 2010, BIOMETRICAL J, V52, P50, DOI 10.1002/BIMJ.200900064;BOVELSTAD HM, 2007…											IMAGING TRAITS PROVIDE A POWERFUL AND BIOLOGICALLY RELEVANT SUBSTRATE TO EXAMINE THE INFLUENCE OF GENETICS ON THE BRAIN. INTEREST IN GENOME-WIDE, BRAIN-WIDE SEARCH FOR INFLUENTIAL GENETIC VARIANTS IS GROWING, BUT HAS MAINLY FOCUSED ON UNIVARIATE, SNP-BASED ASSOCIATION TESTS. MOVING TO GENE-BASED MULTIVARIATE STATISTICS, WE CAN TEST THE COMBINED EFFECT OF MULTIPLE GENETIC VARIANTS IN A SINGLE TEST…				1875	UNIV CALIF LOS ANGELES, SCH MED, DEPT NEUROL, LAB NEURO IMAGING, LOS ANGELES, CA 90095 USA.; INDIANA UNIV SCH MED, DEPT RADIOL & IMAGING SCI, CTR NEUROIMAGING, INDIANAPOLIS, IN USA.; INDIANA UNIV SCH MED, DEPT MED & MOL GENET, INDIANAPOLIS, IN USA.; TRANSLAT GENOM RES INST, PHOENIX, AZ USA.; UNIV CALIF IRVINE, DEPT PSYCHIAT & HUMAN BEHAV, IRVINE, CA 92717 USA.; MAYO CLIN, ROCHESTER, MN USA.; UC S…		ALZHEIMERS DIS NEUROIMAGING							2022-06-05	PRINCIPAL COMPONENTS REGRESSION; VOXELWISE; MULTIVARIATE; GENE-BASED; GWAS; GAB2	10.1016/j.neuroimage.2011.03.077			ARTICLE			1095-9572	THOMPSON@LONI.UCLA.EDU	1891			ALZHEIMER'S DISEASE NEUROIMAGING INITIATIVE (ADNI) (NATIONAL INSTITUTES OF HEALTH) [U01 AG024904, 3U01AG024904-03S5]; NATIONAL INSTITUTE ON AGING; NATIONAL INSTITUTE OF BIOMEDICAL IMAGING AND BIOENGINEERING; NIH [P30 AG010129, K01 AG030514]; DANA FOUNDATION; [R01 EB008281]; [R01 HD050735]; [RC2 AG036535]; [R01 AG020098]; EUNICE KENNEDY SHRIVER NATIONAL INSTITUTE OF CHILD HEALTH &HUMAN DEVELOPMENT…	DATA COLLECTION AND SHARING FOR THIS PROJECT WAS FUNDED BY THE ALZHEIMER'S DISEASE NEUROIMAGING INITIATIVE (ADNI) (NATIONAL INSTITUTES OF HEALTH GRANT U01 AG024904, 3U01AG024904-03S5). ADNI IS FUNDED BY THE NATIONAL INSTITUTE ON AGING, THE NATIONAL INSTITUTE OF BIOMEDICAL IMAGING AND BIOENGINEERING, AND THROUGH GENEROUS CONTRIBUTIONS FROM THE FOLLOWING: ABBOTT, ASTRAZENECA AB, BAYER SCHERING PHAR…	775KF		FALSE DISCOVERY RATE; WHOLE-GENOME ASSOCIATION; NEUROTROPHIC FACTOR GENE; ALZHEIMERS-DISEASE; LINKAGE DISEQUILIBRIUM; QUANTITATIVE TRAIT; HAPLOTYPE MAP; GAB2 GENE; BRAIN; MRI	4	NEUROIMAGE	NEUROIMAGE	ENGLISH	99
SHERVA R;BALDWIN CT;INZELBERG R;VARDARAJAN B;CUPPLES LA;LUNETTA K;BOWIRRAT A;NAJ A;PERICAK-VANCE M;FRIEDLAND RP;FARRER LA	SHERVA, RICHARD;BALDWIN, CLINTON T.;INZELBERG, RIVKA;VARDARAJAN, BADRI;CUPPLES, L. ADRIENNE;LUNETTA, KATHRYN;BOWIRRAT, ABDALLA;NAJ, ADAM;PERICAK-VANCE, MARGARET;FRIEDLAND, ROBERT P.;FARRER, LINDSAY A.	ABRAHAM R, 2008, BMC MED GENOMICS, V1, DOI 10.1186/1755-8794-1-44;AGUADO B, 1998, J BIOL CHEM, V273, P4096, DOI 10.1074/JBC.273.7.4096;AVRAMOPOULOS D, 2009, GENOME MED, V1, DOI 10.1186/GM34;BACOLOD MD, 2008, CANCER RES, V68, P2610, DOI 10.1158/0008-5472.CAN-07-5250;BEECHAM GW, 2009, AM J HUM GENET, V84, P35, DOI 10.1016/J.AJHG.2008.12.008;BERTRAM L, 2005, NEW ENGL J MED, V352, P884, DOI 10.1056/N…											ALZHEIMER'S DISEASE (AD) IS HIGHLY PREVALENT IN WADI ARA DESPITE THE LOW FREQUENCY OF APOLIPOPROTEIN E EPSILON 4 IN THIS GENETICALLY ISOLATED ARAB COMMUNITY IN NORTHERN ISRAEL. WE HYPOTHESIZED THAT THE REDUCED GENETIC VARIABILITY IN COMBINATION WITH INCREASED HOMOZYGOSITY WOULD FACILITATE IDENTIFICATION OF GENETIC VARIANTS THAT CONTRIBUTE TO THE HIGH RATE OF AD IN THIS COMMUNITY. AD CASES (N = 12…				349	BOSTON UNIV, SCH MED, GENET PROGRAM, DEPT MED, BOSTON, MA 02118 USA.; BOSTON UNIV, SCH MED, DEPT NEUROL, BOSTON, MA 02118 USA.; BOSTON UNIV, SCH MED, DEPT OPHTHALMOL, BOSTON, MA 02118 USA.; BOSTON UNIV, SCH MED, DEPT GENET & GENOM, BOSTON, MA 02118 USA.; BOSTON UNIV, SCH MED, CTR HUMAN GENET, BOSTON, MA 02118 USA.; TEL AVIV UNIV, SACKLER FAC MED, IL-69978 TEL AVIV, ISRAEL.; CHAIM SHEBA MED CTR, D…									2022-06-05	ALZHEIMER'S DISEASE; GENOME-WIDE ASSOCIATION STUDY; META-ANALYSIS; POPULATION GROUPS	10.3233/JAD-2010-100714			ARTICLE				FARRER@BU.EDU	359			NIH [R01-AG17173, R01-AG09029, R01-AG025259]; ANONYMOUS FOUNDATION; NATIONAL INSTITUTE ON AGING [R01AG017173, R01AG025259, R01AG009029] FUNDING SOURCE: NIH REPORTER	THIS WORK WAS SUPPORTED IN PART BY NIH GRANTS R01-AG17173, R01-AG09029, AND R01-AG025259 AND BY A GRANT FROM AN ANONYMOUS FOUNDATION. WE ARE GRATEFUL TO EFTHYMIA MELISTA FOR EXPERT TECHNICAL ASSISTANCE AND JOHN FARRELL FOR DATABASE MANAGEMENT SUPPORT.	711XY		ISRAELI-ARAB COMMUNITY; SUSCEPTIBILITY LOCUS; HUMAN-POPULATIONS; CHROMOSOME 12; ASSOCIATION; LINKAGE; APOE; VARIANTS; POLYMORPHISMS; PREVALENCE	2	J ALZHEIMERS DIS	J. ALZHEIMERS DIS.	ENGLISH	48
GENIN E;HANNEQUIN D;WALLON D;SLEEGERS K;HILTUNEN M;COMBARROS O;BULLIDO MJ;ENGELBORGHS S;DE DEYN P;BERR C;PASQUIER F;DUBOIS B;TOGNONI G;FIEVET N;BROUWERS N;BETTENS K;AROSIO B;COTO E;DEL ZOMPO M;MATEO I;EPELBAUM J;FRANK-GARCIA A;HELISALMI S;PORCELLINI E;PILOTTO A;FORTI P;FERRI R;SCARPINI E;SICILIANO G;SOLFRIZZI V;SORBI S;SPALLETTA G;VALDIVIESO F;VEPSALAINEN S;ALVAREZ V;BOSCO P;MANCUSO M;PANZA F;NAC…	GENIN, E.;HANNEQUIN, D.;WALLON, D.;SLEEGERS, K.;HILTUNEN, M.;COMBARROS, O.;BULLIDO, M. J.;ENGELBORGHS, S.;DE DEYN, P.;BERR, C.;PASQUIER, F.;DUBOIS, B.;TOGNONI, G.;FIEVET, N.;BROUWERS, N.;BETTENS, K.;AROSIO, B.;COTO, E.;DEL ZOMPO, M.;MATEO, I.;EPELBAUM, J.;FRANK-GARCIA, A.;HELISALMI, S.;PORCELLINI, E.;PILOTTO, A.;FORTI, P.;FERRI, R.;SCARPINI, E.;SICILIANO, G.;SOLFRIZZI, V.;SORBI, S.;SPALLETTA, G.;…	BICKEBOLLER H, 1997, AM J HUM GENET, V60, P439;CHEN SN, 2007, J CLIN ONCOL, V25, P1329, DOI 10.1200/JCO.2006.09.1066;CORNEVEAUX JJ, 2010, HUM MOL GENET, V19, P3295, DOI 10.1093/HMG/DDQ221;CUPPLES LA, 2004, GENET MED, V6, P192, DOI 10.1097/01.GIM.0000132679.92238.58;FARRER LA, 1997, JAMA-J AM MED ASSOC, V278, P1349, DOI 10.1001/JAMA.278.16.1349;FULLERTON SM, 2000, AM J HUM GENET, V67, P881, DOI 10…											APOLIPOPROTEIN E (APOE) DEPENDENT LIFETIME RISKS (LTRS) FOR ALZHEIMER DISEASE (AD) ARE CURRENTLY NOT ACCURATELY KNOWN AND ODDS RATIOS ALONE ARE INSUFFICIENT TO ASSESS THESE RISKS. WE CALCULATED AD LTR IN 7351 CASES AND 10 132 CONTROLS FROM CAUCASIAN ANCESTRY USING ROCHESTER (USA) INCIDENCE DATA. AT THE AGE OF 85 THE LTR OF AD WITHOUT REFERENCE TO APOE GENOTYPE WAS 11% IN MALES AND 14% IN FEMALES.…				903	CTR HOSP ROUVRAY, FAC MED, INSERM U614, DEPT RES, F-76300 SOTTEVILLE LES ROUEN, FRANCE.; INSERM UMRS 946, PARIS, FRANCE.; UNIV PARIS DIDEROT, INST UNIV HEMATOL, PARIS, FRANCE.; FAC MED, INSERM U614, ROUEN, FRANCE.; VIB, DEPT MOL GENET, NEURODEGENERAT BRAIN DIS GRP, ANTWERP, BELGIUM.; INST BORN BUNGE, ANTWERP, BELGIUM.; UNIV ANTWERP, B-2020 ANTWERP, BELGIUM.; UNIV EASTERN FINLAND, DEPT NEUROL, KUO…									2022-06-05	APOE; ALZHEIMER; GENETICS; LIFETIME RISKS; EPIDEMIOLOGY	10.1038/mp.2011.52			ARTICLE			1476-5578	DOMINIQUE.CAMPION@UNIV-ROUEN.FR	907			PHRC-GMAJ; US NATIONAL INSTITUTE ON AGING [AG030653, AG005133]; NATIONAL INSTITUTE ON AGING [R01AG030653, P50AG005133] FUNDING SOURCE: NIH REPORTER	THIS STUDY WAS SUPPORTED BY PHRC-GMAJ GRANTS AND BY THE US NATIONAL INSTITUTE ON AGING GRANTS AG030653 AND AG005133 (MIK). WE THANK F CLERGET-DARPOUX FOR HELPFUL DISSUSSIONS.	811VX		APOLIPOPROTEIN-E GENOTYPE; LIFETIME RISK; ASSOCIATION; DEMENTIA; LONGEVITY; LEVEL; BRCA1; CR-1; CLU; SEX	9	MOL PSYCHIATR	MOL. PSYCHIATR.	ENGLISH	20
LAMBERT JC;AMOUYEL P	LAMBERT, JEAN-CHARLES;AMOUYEL, PHILIPPE	ABRAHAM R, 2008, BMC MED GENOMICS, V1, DOI 10.1186/1755-8794-1-44;ARTIGA MJ, 1998, FEBS LETT, V421, P105, DOI 10.1016/S0014-5793(97)01543-3;BAIG S, 2010, J NEUROPATH EXP NEUR, V69, P1071, DOI 10.1097/NEN.0B013E3181F52E01;BEECHAM GW, 2009, AM J HUM GENET, V84, P35, DOI 10.1016/J.AJHG.2008.12.008;BENSEMAIN F, 2009, MOL PSYCHIATR, V14, P106, DOI 10.1038/SJ.MP.4002089;BERTRAM L, 2008, AM J HUM GENET,…											ALZHEIMER'S DISEASE (AD) IS THE PRIME CAUSE OF DEMENTIA AND PRESENTS A STRONG GENETIC PREDISPOSITION (60-80% OF THE ATTRIBUTABLE RISK). IN ADDITION TO APOE, A MAJOR RECOGNIZED GENETIC DETERMINANT OF AD, SYSTEMATIC, HIGH-THROUGHPUT GENOMIC APPROACHES HAVE RECENTLY ALLOWED THE CHARACTERIZATION OF FOUR NEW GENETIC DETERMINANTS: CLU, CR1, PICALM AND BIN1. EVEN IF THE COMPLETE PICTURE OF AD GENETICS I…				295	INSERM, U744, F-59019 LILLE, FRANCE.; INST PASTEUR, F-59019 LILLE, FRANCE.; UNIV LILLE NORD FRANCE, F-59000 LILLE, FRANCE.; CHR&U LILLE, LILLE, FRANCE.;									2022-06-05		10.1016/j.gde.2011.02.002			REVIEW			1879-0380	JEAN-CHARLES.LAMBERT@PASTEUR-LILLE.FR; PHILIPPE.AMOUYEL@PASTEUR-LILLE.FR	301					789AX		GENOME-WIDE ASSOCIATION; AMYLOID-BETA PEPTIDE; APOE PROMOTER POLYMORPHISMS; COMPLEMENT RECEPTOR 1; APOLIPOPROTEIN-E; A-BETA; IDENTIFIES VARIANTS; CHOROID-PLEXUS; CLU; EXPRESSION	3	CURR OPIN GENET DEV	CURR. OPIN. GENET. DEV.	ENGLISH	57
SHULMAN JM;CHIPENDO P;CHIBNIK LB;AUBIN C;TRAN D;KEENAN BT;KRAMER PL;SCHNEIDER JA;BENNETT DA;FEANY MB;DE JAGER PL	SHULMAN, JOSHUA M.;CHIPENDO, PORTIA;CHIBNIK, LORI B.;AUBIN, CRISTIN;TRAN, DONG;KEENAN, BRENDAN T.;KRAMER, PATRICIA L.;SCHNEIDER, JULIE A.;BENNETT, DAVID A.;FEANY, MEL B.;DE JAGER, PHILIP L.	ALTSCHUL SF, 1997, NUCLEIC ACIDS RES, V25, P3389, DOI 10.1093/NAR/25.17.3389;BATTYE R, 1999, DEVELOPMENT, V126, P2475;BELLEN HJ, 2004, GENETICS, V167, P761, DOI 10.1534/GENETICS.104.026427;BENNETT DA, 2006, NEUROLOGY, V66, P1837, DOI 10.1212/01.WNL.0000219668.47116.E6;BENNETT DA, 2005, NEUROEPIDEMIOLOGY, V25, P163, DOI 10.1159/000087446;BENNETT DA, 2006, LANCET NEUROL, V5, P406, DOI 10.1016/S1474…											WE HAVE LEVERAGED A DROSOPHILA MODEL RELEVANT TO ALZHEIMER DISEASE (AD) FOR FUNCTIONAL SCREENING OF FINDINGS FROM A GENOME-WIDE SCAN FOR LOCI ASSOCIATED WITH A QUANTITATIVE MEASURE OF AD PATHOLOGY IN HUMANS. IN SIX OF THE 15 GENOMIC REGIONS EVALUATED, WE SUCCESSFULLY IDENTIFIED A CAUSAL GENE FOR THE ASSOCIATION, ON THE BASIS OF IN VIVO INTERACTIONS WITH THE NEUROTOXICITY OF TAU, WHICH FORMS NEURO…				232	HARVARD UNIV, SCH MED, BOSTON, MA 02115 USA.; BRIGHAM & WOMENS HOSP, DEPT NEUROL, PROGRAM TRANSLAT NEUROPSYCHIAT GENOM, BOSTON, MA 02115 USA.; BROAD INST, PROGRAM MED & POPULAT GENET, CAMBRIDGE, MA 02139 USA.; OREGON HLTH & SCI UNIV, DEPT NEUROL, PORTLAND, OR 97239 USA.; OREGON HLTH & SCI UNIV, DEPT MOL & MED GENET, PORTLAND, OR 97239 USA.; RUSH UNIV, DEPT PATHOL, MED CTR, CHICAGO, IL 60612 USA.;…									2022-06-05		10.1016/j.ajhg.2011.01.006			ARTICLE			1537-6605	MEL_FEANY@HMS.HARVARD.EDU; PDEJAGER@RICS.BWH.HARVARD.EDU	238			NIH [K08AG034290, P30AG10161, R01AG15819, R01AG17917]; ELLISON MEDICAL FOUNDATION; BETH ISRAEL DEACONESS MEDICAL CENTER - HARVARD/MIT HEALTH SCIENCES AND TECHNOLOGY; PFIZER INC.; MERCK CO.; NATIONAL INSTITUTE OF GENERAL MEDICAL SCIENCES [R01GM084947] FUNDING SOURCE: NIH REPORTER; NATIONAL INSTITUTE ON AGING [R01AG015819, P30AG010161, K08AG034290, R01AG017917] FUNDING SOURCE: NIH REPORTER	WE ARE GRATEFUL TO OUR COLLEAGUES, LEI YU AND SUE LEURGANS, FOR ASSISTANCE WITH STATISTICAL ANALYSES. WE THANK CHRISTIAN KLAMBT, JIMENA SIERRALTA, AND HIROSHI NAKATO FOR GENEROUSLY PROVIDING DROSOPHILA STOCKS. WE ARE GRATEFUL DR. BRADLEY HYMAN AND CHRIS COTSAPAS FOR COMMENTS ON THE MANUSCRIPT AND VALUABLE DISCUSSION. WE ALSO THANK THE BLOOMINGTON DROSOPHILA STOCK CENTER, THE VIENNA DROSOPHILA RNA…	725YZ		TAU-INDUCED NEURODEGENERATION; NEUROFIBRILLARY TANGLES; COGNITIVE IMPAIRMENT; IDENTIFIES VARIANTS; GENE; DISEASE; TAUOPATHY; PROTEIN; SUSCEPTIBILITY; EXPRESSION	2	AM J HUM GENET	AM. J. HUM. GENET.	ENGLISH	49
WEXLER EM;ROSEN E;LU DN;OSBORN GE;MARTIN E;RAYBOULD H;GESCHWIND DH	WEXLER, ERIC M.;ROSEN, EZRA;LU, DANING;OSBORN, GREGORY E.;MARTIN, ELIZABETH;RAYBOULD, HELEN;GESCHWIND, DANIEL H.	AACH J, 2001, BIOINFORMATICS, V17, P495, DOI 10.1093/BIOINFORMATICS/17.6.495;AHMED Z, 2007, J NEUROINFLAMM, V4, DOI 10.1186/1742-2094-4-7;ALEXA A, 2006, BIOINFORMATICS, V22, P1600, DOI 10.1093/BIOINFORMATICS/BTL140;ALTER O, 2000, P NATL ACAD SCI USA, V97, P10101, DOI 10.1073/PNAS.97.18.10101;ANGERS S, 2009, NAT REV MOL CELL BIO, V10, P468, DOI 10.1038/NRM2717;ASHBURNER M, 2000, NAT GENET, V25, P2…											WNT PROTEINS ARE CRITICAL TO MAMMALIAN BRAIN DEVELOPMENT AND FUNCTION. THE CANONICAL WNT SIGNALING PATHWAY INVOLVES THE STABILIZATION AND NUCLEAR TRANSLOCATION OF BETA-CATENIN; HOWEVER, WNT ALSO SIGNALS THROUGH ALTERNATIVE, NONCANONICAL PATHWAYS. TO GAIN A SYSTEMS-LEVEL, GENOME-WIDE VIEW OF WNT SIGNALING, WE ANALYZED WNT1-STIMULATED CHANGES IN GENE EXPRESSION BY TRANSCRIPTIONAL MICROARRAY ANALYSI…	RA65				UNIV CALIF LOS ANGELES, DEPT PSYCHIAT, DAVID GEFFEN SCH MED, LOS ANGELES, CA 90024 USA.; UNIV CALIF LOS ANGELES, DAVID GEFFEN SCH MED, PROGRAM NEUROBEHAV GENET, SEMEL INST NEUROSCI & HUMAN BEHAV, LOS ANGELES, CA 90024 USA.; UNIV CALIF DAVIS, SCH VET MED, DEPT ANAT PHYSIOL & CELL BIOL, DAVIS, CA 95616 USA.; UNIV CALIF LOS ANGELES, DEPT NEUROL, DAVID GEFFEN SCH MED, LOS ANGELES, CA 90024 USA.; UNIV…									2022-06-05		10.1126/scisignal.2002282			ARTICLE			1937-9145	EWEXLER@UCLA.EDU				NIA NIH HHS [5R01AG026938, R01 AG026938] FUNDING SOURCE: MEDLINE; NIMH NIH HHS [K08MH74362, R01 MH060233, R37 MH060233, K08 MH074362, R01MH060233] FUNDING SOURCE: MEDLINE; NINDS NIH HHS [T32 NS048004, 5T32NS048004-05] FUNDING SOURCE: MEDLINE; NATIONAL INSTITUTE OF MENTAL HEALTH [R01MH060233, K08MH074362, R37MH060233] FUNDING SOURCE: NIH REPORTER; NATIONAL INSTITUTE OF NEUROLOGICAL DISORDERS AND S…		832CW		INDEPENDENT COMPONENT ANALYSIS; GENE-EXPRESSION DATA; FRONTOTEMPORAL LOBAR DEGENERATION; APOLIPOPROTEIN A-IV; WNT SIGNALING PATHWAY; ALZHEIMERS-DISEASE; MUTUAL INFORMATION; SEGMENTATION CLOCK; BETA-CATENIN; STEM-CELLS	193	SCI SIGNAL	SCI. SIGNAL.	ENGLISH	139
DEELEN J;BEEKMAN M;UH HW;HELMER Q;KUNINGAS M;CHRISTIANSEN L;KREMER D;VAN DER BREGGEN R;SUCHIMAN HED;LAKENBERG N;VAN DEN AKKER EB;PASSTOORS WM;TIEMEIER H;VAN HEEMST D;DE CRAEN AJ;RIVADENEIRA F;DE GEUS EJ;PEROLA M;VAN DER OUDERAA FJ;GUNN DA;BOOMSMA DI;UITTERLINDEN AG;CHRISTENSEN K;VAN DUIJN CM;HEIJMANS BT;HOUWING-DUISTERMAAT JJ;WESTENDORP RGJ;SLAGBOOM PE	DEELEN, JORIS;BEEKMAN, MARIAN;UH, HAE-WON;HELMER, QUINTA;KUNINGAS, MARIS;CHRISTIANSEN, LENE;KREMER, DENNIS;VAN DER BREGGEN, RUUD;SUCHIMAN, H. EKA D.;LAKENBERG, NICO;VAN DEN AKKER, ERIK B.;PASSTOORS, WILLEMIJN M.;TIEMEIER, HENNING;VAN HEEMST, DIANA;DE CRAEN, ANTON J.;RIVADENEIRA, FERNANDO;DE GEUS, ECO J.;PEROLA, MARKUS;VAN DER OUDERAA, FRANS J.;GUNN, DAVID A.;BOOMSMA, DORRET I.;UITTERLINDEN, ANDRE…	ABECASIS GR, 2001, BIOINFORMATICS, V17, P742, DOI 10.1093/BIOINFORMATICS/17.8.742;ARMITAGE P, 1955, BIOMETRICS, V11, P375, DOI 10.2307/3001775;ATZMON G, 2004, J AM GERIATR SOC, V52, P274, DOI 10.1111/J.1532-5415.2004.52068.X;AULCHENKO YS, 2009, NAT GENET, V41, P47, DOI 10.1038/NG.269;BEEKMAN M, 2006, J GERONTOL A-BIOL, V61, P355, DOI 10.1093/GERONA/61.4.355;BEEKMAN M, 2010, P NATL ACAD SCI USA, V…											BY STUDYING THE LOCI THAT CONTRIBUTE TO HUMAN LONGEVITY, WE AIM TO IDENTIFY MECHANISMS THAT CONTRIBUTE TO HEALTHY AGING. TO IDENTIFY SUCH LOCI, WE PERFORMED A GENOME-WIDE ASSOCIATION STUDY (GWAS) COMPARING 403 UNRELATED NONAGENARIANS FROM LONG-LIVING FAMILIES INCLUDED IN THE LEIDEN LONGEVITY STUDY (LLS) AND 1670 YOUNGER POPULATION CONTROLS. THE STRONGEST CANDIDATE SNPS FROM THIS GWAS HAVE BEEN AN…				686	LEIDEN UNIV, MED CTR, SECT MOL EPIDEMIOL, NL-2300 RC LEIDEN, NETHERLANDS.; LEIDEN UNIV, MED CTR, NETHERLANDS CONSORTIUM HEALTHY AGEING, NL-2300 RC LEIDEN, NETHERLANDS.; LEIDEN UNIV, MED CTR, SECT MED STAT, NL-2300 RC LEIDEN, NETHERLANDS.; ERASMUS MC, DEPT EPIDEMIOL, NL-3015 CE ROTTERDAM, NETHERLANDS.; UNIV SO DENMARK, DEPT EPIDEMIOL, DK-5000 ODENSE C, DENMARK.; INST PUBL HLTH EPIDEMIOL, DANISH AG…									2022-06-05	AGING; APOLIPOPROTEIN E; GENETICS; GENOME-WIDE ASSOCIATION STUDY; HUMAN; LONGEVITY	10.1111/j.1474-9726.2011.00705.x			ARTICLE				J.DEELEN@LUMC.NL	698			INNOVATION-ORIENTED RESEARCH PROGRAM ON GENOMICS [SENTERNOVEM IGE05007]; CENTRE FOR MEDICAL SYSTEMS BIOLOGY; NETHERLANDS CONSORTIUM FOR HEALTHY AGEING [050-060-810]; UNILEVER COLWORTH; NETHERLANDS ORGANISATION FOR SCIENTIFIC RESEARCH NWO INVESTMENTS [175.010.2005.011, 911-03-012]; RESEARCH INSTITUTE FOR DISEASES IN THE ELDERLY [014-93-015, RIDE2]; NETHERLANDS GENOMICS INITIATIVE (NGI)/NETHERLANDS…	WE THANK ALL PARTICIPANTS OF THE LEIDEN LONGEVITY STUDY, ROTTERDAM STUDY, LEIDEN 85-PLUS STUDY, NETHERLANDS TWIN REGISTER, AND THE DANISH 1905 COHORT. THIS STUDY WAS SUPPORTED BY A GRANT FROM THE INNOVATION-ORIENTED RESEARCH PROGRAM ON GENOMICS (SENTERNOVEM IGE05007), THE CENTRE FOR MEDICAL SYSTEMS BIOLOGY, AND THE NETHERLANDS CONSORTIUM FOR HEALTHY AGEING (GRANT 050-060-810), ALL IN THE FRAMEWOR…	791FB		APOLIPOPROTEIN-E GENOTYPE; GROWTH-FACTOR-I; HUMAN LONGEVITY; LEIDEN LONGEVITY; FAMILIAL LONGEVITY; ALZHEIMERS-DISEASE; NONAGENARIAN SIBLINGS; EXCEPTIONAL LONGEVITY; DEPRESSIVE DISORDER; ARTERY-DISEASE	4	AGING CELL	AGING CELL	ENGLISH	67
LEE JH;CHENG R;BARRAL S;REITZ C;MEDRANO M;LANTIGUA R;JIMENEZ-VELAZQUEZ IZ;ROGAEVA E;GEORGE-HYSLOP PHS;MAYEUX R	LEE, JOSEPH H.;CHENG, RONG;BARRAL, SANDRA;REITZ, CHRISTIANE;MEDRANO, MARTIN;LANTIGUA, RAFAEL;JIMENEZ-VELAZQUEZ, IVONNE Z.;ROGAEVA, ELZATERINA;GEORGE-HYSLOP, PETER H. ST.;MAYEUX, RICHARD	ABRAHAM R, 2008, BMC MED GENOMICS, V1, DOI 10.1186/1755-8794-1-44;BEECHAM GW, 2009, AM J HUM GENET, V84, P35, DOI 10.1016/J.AJHG.2008.12.008;BENTON A., 1955, BENTON VISUAL RETENT;BENTON AS, 1967, NEUROSENSORY CTR COM;BERTRAM L, 2008, AM J HUM GENET, V83, P623, DOI 10.1016/J.AJHG.2008.10.008;BROUWERS N, 2008, ANN MED, V40, P562, DOI 10.1080/07853890802186905;BUSCHKE H, 1974, NEUROLOGY, V24, P1019,…											OBJECTIVES: TO IDENTIFY NOVEL LOCI FOR LATE-ONSET ALZHEIMER DISEASE (LOAD) IN CARIBBEAN HISPANIC INDIVIDUALS AND TO REPLICATE THE FINDINGS IN A PUBLICLY AVAILABLE DATA SET FROM THE NATIONAL INSTITUTE ON AGING LATE-ONSET ALZHEIMER'S DISEASE FAMILY STUDY. DESIGN: NESTED CASE-CONTROL GENOME-WIDE ASSOCIATION STUDY. SETTING: THE WASHINGTON HEIGHTS INWOOD COLUMBIA AGING PROJECT AND THE ESTUDIO FAMILIAR…				320	COLUMBIA UNIV, TAUB INST RES ALZHEIMERS DIS & AGING BRAIN, NEW YORK, NY USA.; COLUMBIA UNIV, DEPT NEUROL, NEW YORK, NY USA.; COLUMBIA UNIV, DEPT PSYCHIAT, NEW YORK, NY USA.; COLUMBIA UNIV, DEPT MED, NEW YORK, NY USA.; COLUMBIA UNIV, COLL PHYS & SURG, NEW YORK, NY USA.; COLUMBIA UNIV, SCH PUBL HLTH, DEPT EPIDEMIOL, NEW YORK, NY USA.; UNIV TECNOLOG SANTIAGO, SANTIAGO, DOMINICAN REP.; UNIV PUERTO RI…									2022-06-05		10.1001/archneurol.2010.292			ARTICLE				RPM2@COLUMBIA.EDU	328			NATIONAL INSTITUTES OF HEALTH [R37-AG15473, P01-AG07232]; NATIONAL INSTITUTE ON AGING; BLANCHETT HOOKER ROCKEFELLER FOUNDATION; BANBURY FUND; CANADIAN INSTITUTES OF HEALTH RESEARCH; HOWARD HUGHES MEDICAL INSTITUTE; CANADIAN INSTITUTES OF HEALTH RESEARCH-JAPAN SCIENCE AND TECHNOLOGY TRUST; ALZHEIMER SOCIETY OF ONTARIO; WELLCOME TRUST; ONTARIO RESEARCH FUND; PAUL B. BEESON CAREER DEVELOPMENT AWARD …	THIS WORK WAS SUPPORTED BY GRANTS R37-AG15473 AND P01-AG07232 FROM THE NATIONAL INSTITUTES OF HEALTH AND THE NATIONAL INSTITUTE ON AGING, THE BLANCHETT HOOKER ROCKEFELLER FOUNDATION, CHARLES S. ROBERTSON GIFT FROM THE BANBURY FUND (DR MAYEUX), THE CANADIAN INSTITUTES OF HEALTH RESEARCH, THE HOWARD HUGHES MEDICAL INSTITUTE, THE CANADIAN INSTITUTES OF HEALTH RESEARCH-JAPAN SCIENCE AND TECHNOLOGY TR…	735JE		GENOME-WIDE ASSOCIATION; SUSCEPTIBILITY; POPULATION; RISK; APOE; VARIANTS; POLYMORPHISMS; DIAGNOSIS; REVEALS; PROTEIN	3	ARCH NEUROL-CHICAGO	ARCH. NEUROL.	ENGLISH	44
BERTRAM L	BERTRAM, LARS	ABRAHAM R, 2008, BMC MED GENOMICS, V1, DOI 10.1186/1755-8794-1-44;ALTSHULER D, 2010, NATURE, V467, P1061, DOI 10.1038/NATURE09534;ANONYMOUS, 2011, LANCET;BEECHAM GW, 2009, AM J HUM GENET, V84, P35, DOI 10.1016/J.AJHG.2008.12.008;BERTRAM L, 2005, J CLIN INVEST, V115, P1449, DOI 10.1172/JCI24761;BERTRAM L, 2001, CURR NEUROL NEUROSCI REP, V1, P442, DOI 10.1007/S11910-001-0104-9;BERTRAM L, 2008, AM J…											AFTER A DECADE OF INTENSIVE INVESTIGATION BUT ONLY FEW REPLICABLE RESULTS, ALZHEIMER'S DISEASE (AD) GENETICS RESEARCH IS SLOWLY PICKING UP PACE. THIS IS MOSTLY OWING TO THE COMPLETION OF SEVERAL GENOME-WIDE ASSOCIATION STUDIES (GWAS), WHICH HAVE SUGGESTED THE EXISTENCE OF OVER THREE DOZEN POTENTIAL NEW AD SUSCEPTIBILITY GENES. ALTHOUGH ONLY A HANDFUL OF THESE COULD BE CONFIRMED IN SUBSEQUENT INDE…				246	MAX PLANCK INST MOL GENET, DEPT VERTEBRATE GENOM, NEUROPSYCHIAT GENET GRP, D-14195 BERLIN, GERMANY.;									2022-06-05	ALZHEIMER'S DISEASE; CAUSAL GENES; RISK GENES; SUSCEPTIBILITY FACTORS; GENOME-WIDE ASSOCIATION STUDY; META-ANALYSIS; COMPLEX GENETICS	10.1007/s11910-011-0193-z			REVIEW			1534-6293	BERTRAM@MOLGEN.MPG.DE	253			CURE ALZHEIMER FUND; MICHAEL J. FOX FOUNDATION FOR PARKINSON'S RESEARCH; GERMAN FEDERAL MINISTRY FOR EDUCATION AND RESEARCH (BMBF); DEUTSCHE FORSCHUNGSGEMEINSCHAFT (DFG)	THIS WORK WAS SPONSORED BY FUNDING FROM THE CURE ALZHEIMER FUND, THE MICHAEL J. FOX FOUNDATION FOR PARKINSON'S RESEARCH, AND THE GERMAN FEDERAL MINISTRY FOR EDUCATION AND RESEARCH (BMBF). L. BERTRAM WAS FINANCIALLY SUPPORTED BY FUNDS FROM THE DEUTSCHE FORSCHUNGSGEMEINSCHAFT (DFG).	749PQ		GENOME-WIDE ASSOCIATION; COMPLEMENT RECEPTOR 1; IDENTIFIES VARIANTS; DISEASE; SUSCEPTIBILITY; MUTATIONS; GENES; LOCUS; RISK; APOE	3	CURR NEUROL NEUROSCI	CURR. NEUROL. NEUROSCI. REP.	ENGLISH	49
WANG LL;PAN XL;WANG Y;TANG HD;DENG YL;REN RJ;XU W;MA JF;WANG G;CHEN SD	WANG, LI-LING;PAN, XIAO-LING;WANG, YING;TANG, HUI-DONG;DENG, YU-LEI;REN, RU-JING;XU, WEI;MA, JIAN-FANG;WANG, GANG;CHEN, SHENG-DI	ALVIRA-BOTERO X, 2010, MOL CELL NEUROSCI, V45, P306, DOI 10.1016/J.MCN.2010.07.005;BARTL MM, 2001, EXP CELL RES, V271, P130, DOI 10.1006/EXCR.2001.5358;BELL RD, 2007, J CEREBR BLOOD F MET, V27, P909, DOI 10.1038/SJ.JCBFM.9600419;BERTRAM L, 2008, NAT REV NEUROSCI, V9, P768, DOI 10.1038/NRN2494;BERTRAM L, 2007, NAT GENET, V39, P17, DOI 10.1038/NG1934;BORGAONKAR DS, 1993, LANCET, V342, P625, DOI 10.…											BACKGROUND: LRP2 (ALSO CALLED MEGALIN) PLAYS A POTENTIAL KEY ROLE IN THE PATHOGENESIS OF ALZHEIMER'S DISEASE (AD). RECENTLY, ONE GENOME-WIDE ASSOCIATION STUDY HAS REVEALED THAT THE RS3755166 (G/A) POLYMORPHISM LOCATED IN THE LRP2 PROMOTER IS ASSOCIATED WITH DEVELOPMENT OF AD IN CAUCASIANS, WHILE THERE ARE NO STUDIES ON THE ASSOCIATION LRP2 OF WITH AD RISK IN ASIANS. METHODS: TO EVALUATE THE RELAT…				268	SHANGHAI JIAO TONG UNIV, SCH MED, DEPT NEUROL, SHANGHAI 200030, PEOPLES R CHINA.; SHANGHAI JIAO TONG UNIV, SCH MED, INST NEUROL, RUIJIN HOSP, SHANGHAI 200030, PEOPLES R CHINA.; CHINESE ACAD SCI, LAB NEURODEGENERAT DIS, SHANGHAI 200025, PEOPLES R CHINA.; CHINESE ACAD SCI, KEY LAB STEM CELL BIOL, INST HLTH SCI, SHANGHAI INST BIOL SCI, SHANGHAI 200025, PEOPLES R CHINA.;									2022-06-05	ALZHEIMER'S DISEASE; LRP2; APOLIPOPROTEIN E; SINGLE NUCLEOTIDE POLYMORPHISM	10.1016/j.cca.2010.10.015			ARTICLE			1873-3492	WGNEURON@HOTMAIL.COM; CHEN_SD@MEDMAIL.COM.CN	270			NATIONAL BASIC RESEARCH DEVELOPMENT PROGRAM OF CHINA [2006CB500706, 2010CB945200]; NATIONAL NATURAL SCIENCE FOUNDATION OF CHINA [30700251]; SHANGHAI KEY DISCIPLINE PROGRAM [S30202]; SHANGHAI KEY PROJECT OF BASIC SCIENCE RESEARCH [09DZ1950400]; PROGRAM FOR OUTSTANDING MEDICAL ACADEMIC LEADER [LJ 06003]	THIS STUDY WAS SUPPORTED BY THE NATIONAL BASIC RESEARCH DEVELOPMENT PROGRAM OF CHINA (NO. 2006CB500706, 2010CB945200), THE NATIONAL NATURAL SCIENCE FOUNDATION OF CHINA (NO. 30700251), SHANGHAI KEY DISCIPLINE PROGRAM (NO.S30202), SHANGHAI KEY PROJECT OF BASIC SCIENCE RESEARCH (NO. 09DZ1950400) AND THE PROGRAM FOR OUTSTANDING MEDICAL ACADEMIC LEADER (NO. LJ 06003). THE AUTHORS THANK DR. HUAI-DONG S…	718IV		GENOME-WIDE ASSOCIATION; APOLIPOPROTEIN-E TYPE-4; IDENTIFIES VARIANTS; MEGALIN; CLEARANCE; RECEPTORS; RISK; CLU	3-4	CLIN CHIM ACTA	CLIN. CHIM. ACTA	ENGLISH	21
LILL CM;BERTRAM L	LILL, CHRISTINA M.;BERTRAM, LARS	BERTRAM L, 2005, J CLIN INVEST, V115, P1449, DOI 10.1172/JCI24761;BERTRAM L, 2007, NAT GENET, V39, P17, DOI 10.1038/NG1934;BERTRAM L, 2011, CURR NEUROL NEUROSCI, V11, P246, DOI 10.1007/S11910-011-0193-Z;CHARTIER-HARLIN MC, 2011, AM J HUM GENET, V89, P398, DOI 10.1016/J.AJHG.2011.08.009;COOPER GM, 2011, NAT REV GENET, V12, P628, DOI 10.1038/NRG3046;CRUTS M, 1998, ANN MED, V30, P560, DOI 10.3109/07…											IN ADDITION TO SHARING SEVERAL CLINICAL, PATHOLOGIC, AND MOLECULAR CHARACTERISTICS, MANY NEURODEGENERATIVE DISORDERS SHOW EXTENSIVE FAMILIAL HISTORIES SUGGESTING A SUBSTANTIAL CONTRIBUTION OF GENETIC FACTORS TO DISEASE CAUSATION AND PROGRESSION. IN THIS REVIEW, THE AUTHORS PROVIDE OVERVIEWS OF THE STATUS OF CURRENT GENETICS RESEARCH IN ALZHEIMER'S DISEASE, PARKINSON'S DISEASE, FRONTOTEMPORAL DEME…				531	MAX PLANCK INST MOL GENET, NEUROPSYCHIAT GENET GRP, DEPT VERTEBRATE GENOM, D-14195 BERLIN, GERMANY.; JOHANNES GUTENBERG UNIV MAINZ, DEPT NEUROL, UNIV MED CTR, MAINZ, GERMANY.;									2022-06-05	NEURODEGENERATION; NEURODEGENERATIVE DISEASE; GENETICS; MUTATION; POLYMORPHISM; ALZHEIMER'S DISEASE; PARKINSON'S DISEASE; AMYOTROPHIC LATERAL SCLEROSIS; FRONTOTEMPORAL DEMENTIA; ALZGENE; PDGENE; ALSGENE; GENOME-WIDE ASSOCIATION STUDY; GWAS; META-ANALYSIS	10.1055/s-0031-1299791			ARTICLE			1098-9021	BERTRAM@MOLGEN.MPG.DE	541			CURE ALZHEIMER FUND; MICHAEL J. FOX FOUNDATION FOR PARKINSON'S RESEARCH; PRIZE4LIFE FOUNDATION	WE WOULD LIKE TO THANK THE DATABASE TEAM IN THE NEUROPSYCHIATRIC GENETICS GROUP FOR THEIR GREAT HELP AND EFFORT IN MAINTAINING THE ALZGENE, PDGENE, AND ALSGENE DATABASES. WE WOULD ESPECIALLY LIKE TO THANK DR. ESTHER MEISSNER AND MARIA LIEBSCH. FURTHER, WE THANK THE ALZHEIMER RESEARCH FORUM & TEAM (HTTP://WWW.ALZFORUM.ORG) FOR HOSTING ALZGENE, PDGENE, AND ALSGENE. ALZGENE IS SUPPORTED BY FUNDING F…	883SK		FRONTOTEMPORAL LOBAR DEGENERATION; AMYOTROPHIC-LATERAL-SCLEROSIS; GENOME-WIDE ASSOCIATION; HEXANUCLEOTIDE REPEAT; ALZHEIMER-DISEASE; COMMON VARIANTS; MUTATIONS; TDP-43; LOCI; PARKINSONISM	5	SEMIN NEUROL	SEMIN. NEUROL.	ENGLISH	45
COPPIETERS N;DRAGUNOW M	COPPIETERS, NATACHA;DRAGUNOW, MIKE	ADKINS RM, 2011, BIRTH DEFECTS RES A, V91, P728, DOI 10.1002/BDRA.20770;AGRAWAL A, 2010, AGING-US, V2, P93, DOI 10.18632/AGING.100121;AGUILERA O, 2010, J APPL PHYSIOL, V109, P243, DOI 10.1152/JAPPLPHYSIOL.00068.2010;AKIYAMA H, 2000, ALZ DIS ASSOC DIS, V14, PS47, DOI 10.1097/00002093-200000001-00008;ALLEN LH, 2009, AM J CLIN NUTR, V89, P693S, DOI 10.3945/AJCN.2008.26947A;ANDERSON CAM, 2010, AM J E…											EPIGENETIC ALTERATIONS HAVE BEEN ASSOCIATED WITH SEVERAL HUMAN DISEASES INCLUDING ALZHEIMER'S DISEASE (AD). AD IS A COMPLEX NEURODEGENERATIVE DISEASE CHARACTERIZED BY A PROGRESSIVE DECLINE IN COGNITIVE FUNCTIONS, NEURONAL CELL LOSS AND BY THE PRESENCE BETA OF AMYLOID (A BETA) PLAQUES AND NEUROFIBRILLARY TANGLES (NFTS) IN THE CORTEX. MUTATIONS IN SPECIFIC GENES HAVE BEEN IDENTIFIED BUT CAN ONLY EX…				3398	UNIV AUCKLAND, DEPT PHARMACOL & CLIN PHARMACOL, AUCKLAND 1, NEW ZEALAND.; UNIV AUCKLAND, NATL RES CTR GROWTH & DEV, AUCKLAND 1, NEW ZEALAND.; UNIV AUCKLAND, CTR BRAIN RES, AUCKLAND 1, NEW ZEALAND.;									2022-06-05	ALZHEIMER'S DISEASE; DNA METHYLATION; EPIGENETICS; 5-METHYLCYTOSINE; 5-HYDROXYMETHYLCYTOSINE; ENVIRONMENT	10.2174/138161211798072544			REVIEW			1873-4286	N.COPPIETERS@AUCKLAND.AC.NZ	3412			NATIONAL RESEARCH CENTRE FOR GROWTH AND DEVELOPMENT (NRCGD)	THE AUTHORS ACKNOWLEDGE SUPPORT FROM THE NATIONAL RESEARCH CENTRE FOR GROWTH AND DEVELOPMENT (NRCGD) FOR THE FUNDING AND DR HANNAH GIBBONS, DR PRITIKA NARAYAN, AMY SMITH AND DEIDRE MACVEIGH FOR CRITICAL READING OF THIS MANUSCRIPT.	883LW		AMYLOID PRECURSOR PROTEIN; INSULIN-DEGRADING ENZYME; ONE-CARBON METABOLISM; GENOME-WIDE ANALYSIS; OXIDATIVE STRESS; MESSENGER-RNA; FOLIC-ACID; S-ADENOSYLHOMOCYSTEINE; METHYLATION STATUS; MAMMALIAN DNA	31	CURR PHARM DESIGN	CURR. PHARM. DESIGN	ENGLISH	210
TURTON JC;BULLOCK J;MEDWAY C;SHI H;BROWN K;BELBIN O;KALSHEKER N;CARRASQUILLO MM;DICKSON DW;GRAFF-RADFORD NR;PETERSEN RC;YOUNKIN SG;MORGAN K	TURTON, JAMES C.;BULLOCK, JAMES;MEDWAY, CHRISTOPHER;SHI, HUI;BROWN, KRISTELLE;BELBIN, OLIVIA;KALSHEKER, NOOR;CARRASQUILLO, MINERVA M.;DICKSON, DENNIS W.;GRAFF-RADFORD, NEILL R.;PETERSEN, RONALD C.;YOUNKIN, STEVEN G.;MORGAN, KEVIN	BATESON W., 1910, Z VER ERBUNGSLEHRE, V3, P108, DOI 10.1007/BF02047719, DOI 10.1007/BF02047719;BERTRAM L, 2004, PHARMACOL RES, V50, P385, DOI 10.1016/J.PHRS.2003.11.018;BERTRAM L, ALZGENE DATABASE;CARRASQUILLO MM, 2010, ARCH NEUROL-CHICAGO, V67, P961, DOI 10.1001/ARCHNEUROL.2010.147;CARRASQUILLO MM, 2009, NAT GENET, V41, P192, DOI 10.1038/NG.305;COMBARROS O, 2009, NEUROBIOL AGING, V30, P1333, DOI…											THE MISSING HERITABILITY EXHIBITED BY LATE-ONSET ALZHEIMER'S DISEASE IS UNEXPLAINED AND HAS BEEN PARTLY ATTRIBUTED TO EPISTATIC INTERACTION. METHODS AVAILABLE TO EXPLORE THIS ARE OFTEN BASED ON LOGISTIC REGRESSION AND ALLOW FOR DETERMINATION OF DEVIATION FROM AN EXPECTED OUTCOME AS A RESULT OF STATISTICAL EPISTASIS. THREE SUCH METHODOLOGIES INCLUDING SYNERGY FACTOR AND THE PLINK MODULES, -EPISTAS…				635	UNIV NOTTINGHAM, QUEENS MED CTR, SCH MOL MED SCI, INST GENET, NOTTINGHAM NG7 2UH, ENGLAND.; MAYO CLIN, COLL MED, DEPT NEUROSCI, JACKSONVILLE, FL 32224 USA.; MAYO CLIN, COLL MED, DEPT NEUROL, JACKSONVILLE, FL 32224 USA.; MAYO CLIN, COLL MED, DEPT NEUROL, ROCHESTER, MN USA.; MAYO CLIN, COLL MED, MAYO ALZHEIMER DIS RES CTR, ROCHESTER, MN USA.;									2022-06-05	COMPLEX DISORDERS; EPISTASIS; LOAD; MODELING; PLINK; SYNERGY FACTOR	10.3233/JAD-2011-110197			ARTICLE			1875-8908	KEVIN.MORGAN@NOTTINGHAM.AC.UK	644			ALZHEIMER'S RESEARCH TRUST; BIG LOTTERY FUND; ALZHEIMERS RESEARCH UK [ART-NCG2008A-1, ART-BIG2009-1, ART-PPG2008A-3] FUNDING SOURCE: RESEARCHFISH	THIS WORK WAS SUPPORTED BY THE ALZHEIMER'S RESEARCH TRUST AND THE BIG LOTTERY FUND.	803QI		GENOME-WIDE ASSOCIATION; IDENTIFIES VARIANTS; ALZHEIMERS-DISEASE; CLU; PICALM; CR-1; TOOL	4	J ALZHEIMERS DIS	J. ALZHEIMERS DIS.	ENGLISH	19
TAN EK;HO P;CHENG SY;YIH Y;LI HH;FOOK-CHONG S;LEE WL;ZHAO Y	TAN, E. K.;HO, P.;CHENG, S. Y.;YIH, YUEN;LI, H. H.;FOOK-CHONG, S.;LEE, W. L.;ZHAO, YI	BERTRAM L, 2008, CELL, V135, P993, DOI 10.1016/J.CELL.2008.11.030;DRESES-WERRINGLOER U, 2008, CELL, V133, P1149, DOI 10.1016/J.CELL.2008.05.048;MINSTER RL, 2009, HUM MUTAT 0203;SLEEGERS K, 2009, HUM MUTAT 0203											IN A CASE CONTROL STUDY INVOLVING 484 STUDY SUBJECTS, WE SHOWED THAT THE CALHM1 ALLELE (13.5% VS 16.7%) AND GENOTYPE FREQUENCY WAS NOT SIGNIFICANTLY DIFFERENT BETWEEN ALZHEIMER'S DISEASE (AD) AND CONTROLS. LOGISTIC REGRESSION ANALYSIS DID NOT REVEAL ANY INTERACTION BETWEEN APOE4 ALLELE AND CALHM1 ALLELE. (C) 2009 ELSEVIER INC. ALL RIGHTS RESERVED.	546.E11				SINGAPORE GEN HOSP, DEPT NEUROL CLIN RES & HLTH SCREENING, SINGAPORE 169608, SINGAPORE.; NATL INST NEUROSCI, DEPT NEUROL, SINGAPORE, SINGAPORE.; DUKE NUS GRAD MED SCH, NEUROSCI PROGRAM, SINGAPORE, SINGAPORE.; NATL CANC CTR, DIV RES, SINGAPORE, SINGAPORE.;									2022-06-05	ALZHEIMER'S DISEASE; PATIENTS; GENE	10.1016/j.neurobiolaging.2009.05.008			ARTICLE			1558-1497	GNRTEK@SGH.COM.SG						755PE			3	NEUROBIOL AGING	NEUROBIOL. AGING	ENGLISH	4
TOLPPANEN AM;HELISALMI S;HILTUNEN M;KOLEHMAINEN M;SCHWAB U;PIRTTILA T;PULKKINEN L;UUSITUPA M;SOININEN H	TOLPPANEN, ANNA-MAIJA;HELISALMI, SEPPO;HILTUNEN, MIKKO;KOLEHMAINEN, MARJUKKA;SCHWAB, URSULA;PIRTTILA, TUULA;PULKKINEN, LEENA;UUSITUPA, MATTI;SOININEN, HILKKA												THE TENOMODULIN GENE (TNMD, LOCUS XQ-22) ENCODES AN ANGIOGENESIS INHIBITOR. IT IS AN INTERESTING CANDIDATE GENE FOR ALZHEIMER'S DISEASE (AD), SINCE IT IS EXPRESSED IN BRAIN, ALTERATIONS IN ANGIOGENESIS HAVE BEEN LINKED TO AD AND IN OUR PREVIOUS STUDIES WE HAVE OBSERVED ASSOCIATIONS BETWEEN TNMD AND PHENOTYPES, WHICH ARE RELATED TO INCREASED RISK OF AD. THE COMMON SEQUENCE VARIATION IN THE TNMD WA…	546.E7				KUOPIO UNIV HOSP, DEPT NEUROL, KUOPIO 70211, FINLAND.; UNIV KUOPIO, DEPT CLIN NUTR, SCH PUBL HLTH & CLIN NUTR, FIN-70211 KUOPIO, FINLAND.; UNIV KUOPIO, FOOD & HLTH RES CTR, SCH PUBL HLTH & CLIN NUTR, FIN-70211 KUOPIO, FINLAND.; UNIV KUOPIO, INST CLIN MED, NEUROL UNIT, CLIN RES CTR, FIN-70211 KUOPIO, FINLAND.; UNIV KUOPIO, INST CLIN MED, BRAIN RES UNIT, CLIN RES CTR, FIN-70211 KUOPIO, FINLAND.; KU…									2022-06-05	ALZHEIMER'S DISEASE; APOLIPOPROTEIN E; GENETIC RISK FACTORS; TENOMODULIN	10.1016/j.neurobiolaging.2009.05.010			ARTICLE				HILKKA.SOININEN@UKU.FI				HEALTH RESEARCH COUNCIL OF THE ACADEMY OF FINLAND; KUOPIO UNIVERSITY HOSPITAL [5772708, 5254]; FINNISH FUNDING AGENCY FOR TECHNOLOGY AND INNOVATION [40058/07]; BIOCENTER KUOPIO; SIGRID JUSELIUS FOUNDATION; NORDIC CENTER OF EXCELLENCE ON 'NEURODEGENERATIVE DISEASES' AND 'SYSTEMS BIOLOGY IN CONTROLLED DIETARY INTERVENTIONS AND COHORT STUDIES (SYSDIET)'	THIS STUDY WAS SUPPORTED BY THE HEALTH RESEARCH COUNCIL OF THE ACADEMY OF FINLAND, EVO GRANTS 5772708 AND 5254 FROM KUOPIO UNIVERSITY HOSPITAL, FINNISH FUNDING AGENCY FOR TECHNOLOGY AND INNOVATION (40058/07), BIOCENTER KUOPIO, THE SIGRID JUSELIUS FOUNDATION AND THE NORDIC CENTER OF EXCELLENCE ON 'NEURODEGENERATIVE DISEASES' AND 'SYSTEMS BIOLOGY IN CONTROLLED DIETARY INTERVENTIONS AND COHORT STUDI…	755PE			3	NEUROBIOL AGING	NEUROBIOL. AGING	ENGLISH	0
YU JT;MAO CX;ZHANG HW;ZHANG Q;WU ZC;YU NN;ZHANG N;LI Y;TAN L	YU, JIN-TAI;MAO, CAI-XIA;ZHANG, HAO-WEN;ZHANG, QUN;WU, ZHONG-CHEN;YU, NAN-NAN;ZHANG, NA;LI, YANG;TAN, LAN	ASHFORD JW, 2002, J ALZHEIMERS DIS, V4, P169, DOI 10.3233/JAD-2002-4307;BEECHAM GW, 2009, AM J HUM GENET, V84, P35, DOI 10.1016/J.AJHG.2008.12.008;BERTRAM L, 2008, NAT REV NEUROSCI, V9, P768, DOI 10.1038/NRN2494;BUETOW KH, 2001, P NATL ACAD SCI USA, V98, P581, DOI 10.1073/PNAS.021506298;D'INTRONO A, 2006, NEUROBIOL AGING, V27, P1537, DOI 10.1016/J.NEUROBIOLAGING.2005.09.020;DONOHOE GG, 1999, CLIN…											BACKGROUND: SEVERAL GENOME WIDE SCREENS AND CANDIDATE GENE STUDIES HAVE IMPLICATED THE CHROMOSOME 12P13 LOCUS AS POSSIBLY HARBORING GENETIC VARIANTS PREDISPOSED TO LATE-ONSET ALZHEIMER'S DISEASE (LOAD). RECENTLY, THE STRONGEST SIGNIFICANT ASSOCIATION WAS REPORTED FOR THE SINGLE NUCLEOTIDE POLYMORPHISM (SNP) RS11610206 ON CHROMOSOME 12Q13 IN AN INDEPENDENT GENOME-WIDE ASSOCIATION STUDY (GWAS) IN C…				148	QINGDAO UNIV, QINGDAO MUNICIPAL HOSP, SCH MED, DEPT MED, QINGDAO 266071, SHANDONG, PEOPLES R CHINA.; QINGDAO UNIV, QINGDAO MUNICIPAL HOSP, SCH MED, DEPT NEUROL, QINGDAO 266071, SHANDONG, PEOPLES R CHINA.; TAISHAN MED UNIV, TAI AN 271016, SHANDONG, PEOPLES R CHINA.; PEOPLES HOSP LAIXI CITY, DEPT NEUROL, QINGDAO 266600, SHANDONG, PEOPLES R CHINA.;									2022-06-05	CHROMOSOME 12; RS11610206; POLYMORPHISM; ALZHEIMER'S DISEASE	10.1016/j.cca.2010.09.024			ARTICLE			1873-3492	DR.TANLAN@163.COM	151			NATIONAL NATURAL SCIENCE FOUNDATION OF CHINA [81000544]; SHANDONG PROVINCIAL OUTSTANDING MEDICAL ACADEMIC PROFESSIONAL PROGRAM	WE ARE GRATEFUL TO ALL OF THE SUBJECTS WHO KINDLY AGREED TO PARTICIPATE IN THIS STUDY. THIS WORK WAS SUPPORTED BY GRANTS FROM NATIONAL NATURAL SCIENCE FOUNDATION OF CHINA (81000544) AND SHANDONG PROVINCIAL OUTSTANDING MEDICAL ACADEMIC PROFESSIONAL PROGRAM.	699HY		CANDIDATE GENES; 12P13 LOCUS; IDENTIFICATION	1-2	CLIN CHIM ACTA	CLIN. CHIM. ACTA	ENGLISH	20
FRIEDRICH P;FEULNER TM;LAWS SM;ECKART K;PERNECZKY R;KURZ A;FORSTL H;RIEMENSCHNEIDER M	FRIEDRICH, P.;FEULNER, T. M.;LAWS, S. M.;ECKART, K.;PERNECZKY, R.;KURZ, A.;FOERSTL, H.;RIEMENSCHNEIDER, M.	BARRETT JC, 2005, BIOINFORMATICS, V21, P263, DOI 10.1093/BIOINFORMATICS/BTH457;DESVIGNES C, 2003, NEUROPEPTIDES, V37, P89, DOI 10.1016/S0143-4179(03)00019-2;ERTEKIN-TANER N, 2000, SCIENCE, V290, P2303, DOI 10.1126/SCIENCE.290.5500.2303;GABRIEL SB, 2002, SCIENCE, V296, P2225, DOI 10.1126/SCIENCE.1069424;MOROZOVA E, 2008, EUR J NEUROSCI, V27, P114, DOI 10.1111/J.1460-9568.2007.05993.X;MYERS A, 2000…											THE TACHYKININ RECEPTOR 2 (TACR2) LOCATED AT CHROMOSOME 10Q21.3 BELONGS TO A CLASS OF RECEPTORS THAT BIND MEMBERS OF THE TACHYKININ NEUROTRANSMITTER FAMILY. THE TACR2 BINDS NEUROKININ A, ALSO KNOWN AS SUBSTANCE K, AND IS EXPRESSED IN DISTINCT PARTS OF THE HUMAN BRAIN. FUNCTIONALLY, THE TACR2 HAS BEEN IMPLICATED IN STRESS INDUCED HIPPOCAMPAL ACETYLCHOLINE RELEASE AND THE GENE TACR2 IS LOCATED WITH…				544	UNIV SAARLAND, DEPT PSYCHIAT & PSYCHOTHERAPY, D-66421 HOMBURG, SAAR, GERMANY.; TECH UNIV MUNICH, DEPT PSYCHIAT & PSYCHOTHERAPY, LAB NEUROCHEM & NEUROGENET, MUNICH, GERMANY.; EDITH COWAN UNIV, SCH EXERCISE BIOMED & HLTH SCI, SIR JAMES MCCUSKER ALZHEIMERS DIS RES UNIT, CTR EXCELLENCE ALZHEIMERS DIS RES & CARE, JOONDALUP, WA 6027, AUSTRALIA.; TECH UNIV MUNICH, DEPT PSYCHIAT & PSYCHOTHERAPY, MUNICH, …									2022-06-05	ALZHEIMER'S DISEASE; GENETICS; TACHYKININ RECEPTOR; TACR2	10.1016/j.neurobiolaging.2009.03.007			ARTICLE				MATTHIAS.RIEMENSCHNEIDER@UNIKLINIKUM-SAARLAND.DE	545					755PE		CHROMOSOME-10; LOCUS	3	NEUROBIOL AGING	NEUROBIOL. AGING	ENGLISH	7
SHERVA R;FARRER LA	SHERVA, RICHARD;FARRER, LINDSAY A.	ABRAHAM R, 2008, BMC MED GENOMICS, V1, DOI 10.1186/1755-8794-1-44;BEECHAM GW, 2009, AM J HUM GENET, V84, P35, DOI 10.1016/J.AJHG.2008.12.008;BERTRAM L, 2008, AM J HUM GENET, V83, P623, DOI 10.1016/J.AJHG.2008.10.008;BERTRAM L, 2007, NAT GENET, V39, P17, DOI 10.1038/NG1934;BONNEFOND A, 2010, TRENDS MOL MED, V16, P407, DOI 10.1016/J.MOLMED.2010.06.004;BOWIRRAT A, 2000, NEUROLOGY, V55, P731, DOI 10.…											UNTIL RECENTLY, THE SEARCH FOR GENES CONTRIBUTING TO ALZHEIMER'S DISEASE (AD) HAD BEEN SLOW AND DISAPPOINTING, WITH THE NOTABLE EXCEPTION OF THE APOE EPSILON 4 ALLELE, WHICH INCREASES RISK AND REDUCES THE AGE AT ONSET OF AD IN A DOSE-DEPENDENT FASHION. FINDINGS FROM GENOME-WIDE ASSOCIATION STUDIES (GWAS) MADE UP OF FEWER THAN SEVERAL THOUSAND CASES AND CONTROLS EACH HAVE NOT BEEN REPLICATED. EFFO…				138	BOSTON UNIV, SCH MED, DEPT MED BIOMED GENET, BOSTON, MA 02118 USA.; BOSTON UNIV, SCH MED, DEPT NEUROL, BOSTON, MA 02118 USA.; BOSTON UNIV, SCH MED, DEPT OPHTHALMOL, BOSTON, MA 02118 USA.; BOSTON UNIV, SCH MED, DEPT GENET & GENOM, BOSTON, MA 02118 USA.; BOSTON UNIV, SCH MED, DEPT BIOSTAT, BOSTON, MA 02118 USA.; BOSTON UNIV, SCH MED, DEPT EPIDEMIOL, BOSTON, MA 02118 USA.; BOSTON UNIV, SCH PUBL HLTH…									2022-06-05	ALZHEIMER'S DISEASE; GENOME-WIDE ASSOCIATION STUDY; APOLIPOPROTEIN E; ALZHEIMER'S DISEASE SUSCEPTIBILITY GENES	10.1007/s11920-011-0184-4			ARTICLE				FARRER@BU.EDU	146			NATIONAL INSTITUTES OF HEALTH [R01-AG025259, R01-AG17173, R01-AG33193, U01-AG032984, P30-AG13846]; ANONYMOUS PRIVATE FOUNDATION; NATIONAL INSTITUTE ON AGING [U01AG032984, R01AG033193, R01AG017173, P30AG013846, R01AG025259, U01AG017173, R01AG008122] FUNDING SOURCE: NIH REPORTER	THIS WORK WAS SUPPORTED BY NATIONAL INSTITUTES OF HEALTH GRANTS R01-AG025259, R01-AG17173, R01-AG33193, U01-AG032984, AND P30-AG13846 AND A GRANT FROM AN ANONYMOUS PRIVATE FOUNDATION.	752ZX		MISSENSE MUTATIONS; MESSENGER-RNA; PROTEIN GENE; LOCUS; SUSCEPTIBILITY; LINKAGE; APOE; CLUSTERIN; VARIANTS; RAT	2	CURR PSYCHIAT REP	CURR. PSYCHIATRY REP.	ENGLISH	50
LOGUE MW;SCHU M;VARDARAJAN BN;BUROS J;GREEN RC;GO RCP;GRIFFITH P;OBISESAN TO;SHATZ R;BORENSTEIN A;CUPPLES LA;LUNETTA KL;FALLIN MD;BALDWIN CT;FARRER LA	LOGUE, MARK W.;SCHU, MATTHEW;VARDARAJAN, BADRI N.;BUROS, JACKI;GREEN, ROBERT C.;GO, RODNEY C. P.;GRIFFITH, PATRICK;OBISESAN, THOMAS O.;SHATZ, RHONNA;BORENSTEIN, AMY;CUPPLES, L. ADRIENNE;LUNETTA, KATHRYN L.;FALLIN, M. DANIELE;BALDWIN, CLINTON T.;FARRER, LINDSAY A.	ABILDAYEVA K, 2008, J LIPID RES, V49, P856, DOI 10.1194/JLR.M700518-JLR200;ALARCON M, 2008, AM J HUM GENET, V82, P150, DOI 10.1016/J.AJHG.2007.09.005;ALZHEIMER'S ASSOCIATION, 2010, ALZHEIMERS DEMENT, V6, P158, DOI DOI 10.1016/J.JALZ.2010.01.009;ARKING DE, 2008, AM J HUM GENET, V82, P160, DOI 10.1016/J.AJHG.2007.09.015;ARTIGA MJ, 1998, FEBS LETT, V421, P105, DOI 10.1016/S0014-5793(97)01543-3;BAKKA…											OBJECTIVES: TO EVALUATE THE ASSOCIATION OF GENETIC VARIATION WITH LATE-ONSET ALZHEIMER DISEASE (AD) IN AFRICAN AMERICANS, INCLUDING GENES IMPLICATED IN RECENT GENOMEWIDE ASSOCIATION STUDIES OF WHITES. DESIGN: WE ANALYZED A GENOME-WIDE SET OF 2.5 MILLION IMPUTED MARKERS TO EVALUATE THE GENETIC BASIS OF AD IN AN AFRICAN AMERICAN POPULATION. SUBJECTS: FIVE HUNDRED THIRTEEN WELL-CHARACTERIZED AFRICAN…				1569	BOSTON UNIV, SCH MED & PUBL HLTH, DEPT MED BIOMED GENET, BOSTON, MA 02118 USA.; BOSTON UNIV, SCH MED & PUBL HLTH, DEPT NEUROL, BOSTON, MA 02118 USA.; BOSTON UNIV, SCH MED & PUBL HLTH, DEPT OPHTHALMOL, BOSTON, MA 02118 USA.; BOSTON UNIV, SCH MED & PUBL HLTH, DEPT GENET & GENOM, BOSTON, MA 02118 USA.; BOSTON UNIV, SCH MED & PUBL HLTH, CTR HUMAN GENET, BOSTON, MA 02118 USA.; BOSTON UNIV, SCH PUBL HL…		MIRAGE STUDY GRP							2022-06-05		10.1001/archneurol.2011.646			ARTICLE				FARRER@BU.EDU	1579			NATIONAL INSTITUTES OF HEALTH [R01-AG09029, R01-AG025259, R01-HG02213, R01-HG005092, 5R01AG020688, K24-AG027841, P30-AG13846, P30-AG10129, K01 MH076100]; NATIONAL HUMAN GENOME RESEARCH INSTITUTE [R01HG002213, R01HG005092] FUNDING SOURCE: NIH REPORTER; NATIONAL INSTITUTE OF MENTAL HEALTH [K01MH076100] FUNDING SOURCE: NIH REPORTER; NATIONAL INSTITUTE ON AGING [R01AG009029, R01AG025259, R01AG020688,…	THIS STUDY WAS SUPPORTED BY GRANTS R01-AG09029, R01-AG025259, R01-HG02213, R01-HG005092, 5R01AG020688, K24-AG027841, P30-AG13846, P30-AG10129, AND K01 MH076100 FROM THE NATIONAL INSTITUTES OF HEALTH.	861BJ		LONGITUDINAL DATA-ANALYSIS; STE20-LIKE PROTEIN-KINASE; APOLIPOPROTEIN-E GENOTYPE; GENOME-WIDE ASSOCIATION; LINKAGE DISEQUILIBRIUM; IDENTIFIES VARIANTS; REGULATORY REGION; COMMON VARIANTS; RISK-FACTOR; ONSET	12	ARCH NEUROL-CHICAGO	ARCH. NEUROL.	ENGLISH	58
FURNEY SJ;SIMMONS A;BREEN G;PEDROSO I;LUNNON K;PROITSI P;HODGES A;POWELL J;WAHLUND LO;KLOSZEWSKA I;MECOCCI P;SOININEN H;TSOLAKI M;VELLAS B;SPENGER C;LATHROP M;SHEN L;KIM S;SAYKIN AJ;WEINER MW;LOVESTONE S	FURNEY, S. J.;SIMMONS, A.;BREEN, G.;PEDROSO, I.;LUNNON, K.;PROITSI, P.;HODGES, A.;POWELL, J.;WAHLUND, L-O;KLOSZEWSKA, I.;MECOCCI, P.;SOININEN, H.;TSOLAKI, M.;VELLAS, B.;SPENGER, C.;LATHROP, M.;SHEN, L.;KIM, S.;SAYKIN, A. J.;WEINER, M. W.;LOVESTONE, S.	ANONYMOUS, 1000 GENOMES PROJECT;BROWNING SR, 2007, AM J HUM GENET, V81, P1084, DOI 10.1086/521987;CIRRITO JR, 2008, NEURON, V58, P42, DOI 10.1016/J.NEURON.2008.02.003;CONVIT A, 1997, NEUROBIOL AGING, V18, P131, DOI 10.1016/S0197-4580(97)00001-8;FISCHL B, 2004, NEUROIMAGE, V23, PS69, DOI 10.1016/J.NEUROIMAGE.2004.07.016;FISCHL B, 2002, NEURON, V33, P341, DOI 10.1016/S0896-6273(02)00569-X;FISCHL B,…											ALZHEIMER'S DISEASE (AD) IS A PROGRESSIVE NEURODEGENERATIVE DISORDER WITH CONSIDERABLE EVIDENCE SUGGESTING AN INITIATION OF DISEASE IN THE ENTORHINAL CORTEX AND HIPPOCAMPUS AND SPREADING THEREAFTER TO THE REST OF THE BRAIN. IN THIS STUDY, WE COMBINE GENETICS AND IMAGING DATA OBTAINED FROM THE ALZHEIMER'S DISEASE NEUROIMAGING INITIATIVE AND THE ADDNEUROMED STUDY. TO IDENTIFY GENETIC SUSCEPTIBILITY…				1130	KINGS COLL LONDON, INST PSYCHIAT, BIOMED RES CTR MENTAL HLTH, NIHR, LONDON SE5 8AF, ENGLAND.; KAROLINSKA UNIV HOSP, KAROLINSKA INST, SECT CLIN GERIATR, DEPT NEUROBIOL CARE SCI & SOC, STOCKHOLM, SWEDEN.; MED UNIV LODZ, DEPT OLD AGE PSYCHIAT & PSYCHOT DISORDERS, LODZ, POLAND.; UNIV PERUGIA, DEPT CLIN & EXPT MED, SECT GERONTOL & GERIATR, I-06100 PERUGIA, ITALY.; UNIV HOSP, KUOPIO, FINLAND.; UNIV KUO…		ALZHEIMER'S DIS NEUROIMAGING ADDNEUROMED CONSORTIUM							2022-06-05	ALZHEIMER'S DISEASE; IMAGING-GENETICS; QUANTITATIVE TRAIT	10.1038/mp.2010.123			ARTICLE				SIMON.LOVESTONE@IOP.KCL.AC.UK	1138			EU FP6 PROGRAM AS PART OF INNOMED; ALZHEIMER'S DISEASE NEUROIMAGING INITIATIVE (ADNI) (NATIONAL INSTITUTES OF HEALTH) [U01 AG024904]; NATIONAL INSTITUTE ON AGING; NATIONAL INSTITUTE OF BIOMEDICAL IMAGING AND BIOENGINEERING; NIH [P30 AG010129, K01 AG030514]; DANA FOUNDATION; NATIONAL INSTITUTE ON AGING [P30AG010133, U19AG024904, R01AG019771, P30AG010129, K01AG030514, U01AG024904] FUNDING SOURCE: N…	ADDNEUROMED IS FUNDED THROUGH THE EU FP6 PROGRAM AS PART OF INNOMED. IN ADDITION, WE ARE GRATEFUL FOR ADDITIONAL SUPPORT FROM THE NIHR SPECIALIST BIOMEDICAL RESEARCH CENTRE FOR MENTAL HEALTH AT THE SOUTH LONDON AND MAUDSLEY NHS FOUNDATION TRUST AND KING'S COLLEGE LONDON, INSTITUTE OF PSYCHIATRY, LONDON, UNITED KINGDOM. DATA COLLECTION AND SHARING FOR THIS PROJECT WERE FUNDED BY THE ALZHEIMER'S DI…	840HD		MAGNETIC-RESONANCE IMAGES; MILD COGNITIVE IMPAIRMENT; IDENTIFIES VARIANTS; ADNI COHORT; HIPPOCAMPAL; BRAIN; SEGMENTATION; SEQUENCE; HAPMAP; SNPS	11	MOL PSYCHIATR	MOL. PSYCHIATR.	ENGLISH	34
NAJ AC;JUN G;BEECHAM GW;WANG LS;VARDARAJAN BN;BUROS J;GALLINS PJ;BUXBAUM JD;JARVIK GP;CRANE PK;LARSON EB;BIRD TD;BOEVE BF;GRAFF-RADFORD NR;DE JAGER PL;EVANS D;SCHNEIDER JA;CARRASQUILLO MM;ERTEKIN-TANER N;YOUNKIN SG;CRUCHAGA C;KAUWE JSK;NOWOTNY P;KRAMER P;HARDY J;HUENTELMAN MJ;MYERS AJ;BARMADA MM;DEMIRCI FY;BALDWIN CT;GREEN RC;ROGAEVA E;ST GEORGE-HYSLOP P;ARNOLD SE;BARBER R;BEACH T;BIGIO EH;BOWEN …	NAJ, ADAM C.;JUN, GYUNGAH;BEECHAM, GARY W.;WANG, LI-SAN;VARDARAJAN, BADRI NARAYAN;BUROS, JACQUELINE;GALLINS, PAUL J.;BUXBAUM, JOSEPH D.;JARVIK, GAIL P.;CRANE, PAUL K.;LARSON, ERIC B.;BIRD, THOMAS D.;BOEVE, BRADLEY F.;GRAFF-RADFORD, NEILL R.;DE JAGER, PHILIP L.;EVANS, DENIS;SCHNEIDER, JULIE A.;CARRASQUILLO, MINERVA M.;ERTEKIN-TANER, NILUFER;YOUNKIN, STEVEN G.;CRUCHAGA, CARLOS;KAUWE, JOHN S. K.;NOW…	ABECASIS GR, 2005, AM J HUM GENET, V77, P754, DOI 10.1086/497345;ABECASIS GR, 2001, BIOINFORMATICS, V17, P742, DOI 10.1093/BIOINFORMATICS/17.8.742;AHMADIAN A, 2000, ANAL BIOCHEM, V280, P103, DOI 10.1006/ABIO.2000.4493;BERTRAM L, 2008, AM J HUM GENET, V83, P623, DOI 10.1016/J.AJHG.2008.10.008;CAREY VJ, 2010, GEE GEN ESTIMATION E;CARRASQUILLO MM, 2009, NAT GENET, V41, P192, DOI 10.1038/NG.305;CHEN …											THE ALZHEIMER DISEASE GENETICS CONSORTIUM (ADGC) PERFORMED A GENOME-WIDE ASSOCIATION STUDY OF LATE-ONSET ALZHEIMER DISEASE USING A THREE-STAGE DESIGN CONSISTING OF A DISCOVERY STAGE (STAGE 1) AND TWO REPLICATION STAGES (STAGES 2 AND 3). BOTH JOINT ANALYSIS AND META-ANALYSIS APPROACHES WERE USED. WE OBTAINED GENOME-WIDE SIGNIFICANT RESULTS AT MS4A4A (RS4938933; STAGES 1 AND 2, META-ANALYSIS P (P-M…				436	UNIV PENN, SCH MED, DEPT PATHOL & LAB MED, PHILADELPHIA, PA 19104 USA.; UNIV MIAMI, JOHN P HUSSMAN INST HUMAN GENOM, MIAMI, FL USA.; BOSTON UNIV, DEPT BIOSTAT, BOSTON, MA 02215 USA.; BOSTON UNIV, DEPT MED, GENET PROGRAM, BOSTON, MA 02215 USA.; BOSTON UNIV, DEPT OPHTHALMOL, BOSTON, MA 02215 USA.; UNIV MIAMI, DR JOHN T MACDONALD FDN, DEPT HUMAN GENET, MIAMI, FL USA.; MT SINAI SCH MED, DEPT NEUROSCI…									2022-06-05		10.1038/ng.801			ARTICLE				GERARDSC@MAIL.MED.UPENN.EDU	+			NATIONAL INSTITUTES OF HEALTH, NATIONAL INSTITUTE ON AGING (NIH-NIA) [U01 AG032984, RC2 AG036528, U24 AG021886, U24 AG026395, U24 AG026390, P30 AG013846, R01 HG02213, K24 AG027841, U01 AG10483, R01 CA129769]; NORTHERN CALIFORNIA INSTITUTE FOR RESEARCH AND EDUCATION; ABBOTT; ASTRAZENECA AB; BAYER SCHERING PHARMA AG; BRISTOL-MYERS SQUIBB; EISAI GLOBAL CLINICAL DEVELOPMENT; ELAN CORPORATION; GENENTE…	THE NATIONAL INSTITUTES OF HEALTH, NATIONAL INSTITUTE ON AGING (NIH-NIA) SUPPORTED THIS WORK THROUGH THE FOLLOWING GRANTS: ADGC, U01 AG032984, RC2 AG036528; NACC, U01 AG016976; NCRAD, U24 AG021886; NIA LOAD, U24 AG026395, U24 AG026390; BOSTON UNIVERSITY, P30 AG013846, R01 HG02213, K24 AG027841, U01 AG10483, R01 CA129769, R01 MH080295, R01 AG009029, R01 AG017173, R01 AG025259; COLUMBIA UNIVERSITY,…	755XF		GENOME-WIDE ASSOCIATION; IDENTIFIES VARIANTS; MISSENSE MUTATIONS; APOLIPOPROTEIN-E; GENE; METAANALYSIS; POPULATION; APOE; RISK; LOCI	5	NAT GENET	NATURE GENET.	ENGLISH	42
MIAR A;ALVAREZ V;CORAO AI;ALONSO B;DIAZ M;MENENDEZ M;MARTINEZ C;CALATAYUD M;MORIS G;COTO E	MIAR, ANA;ALVAREZ, VICTORIA;CORAO, ANA I.;ALONSO, BELEN;DIAZ, MARTA;MENENDEZ, MANUEL;MARTINEZ, CARMEN;CALATAYUD, MAITE;MORIS, GERMAN;COTO, ELIECER	BEECHAM GW, 2010, PSYCHIAT GENET, V20, P321, DOI 10.1097/YPG.0B013E32833B635D;BLANCO P, 2000, MAMM GENOME, V11, P906, DOI 10.1007/S003350010177;BLANCO-ARIAS P, 2004, MAMM GENOME, V15, P41, DOI 10.1007/S00335-003-3028-7;BROUWERS N, 2008, ANN MED, V40, P562, DOI 10.1080/07853890802186905;CARRASQUILLO MM, 2009, NAT GENET, V41, P192, DOI 10.1038/NG.305;CHARTIERHARLIN MC, 1994, HUM MOL GENET, V3, P569…											A RECENT GENOME-WIDE ASSOCIATION STUDY (GWA) REPORTED A SIGNIFICANT ASSOCIATION BETWEEN SINGLE NUCLEOTIDE POLYMORPHISMS (SNPS) AT THE PCDH11X GENE AND LATE-ONSET ALZHEIMER'S DISEASE (LOAD). OUR RESEARCH WAS DESIGNATED TO REPLICATE THIS ASSOCIATION, INCLUDING NON PREVIOUSLY ANALYZED PCDH11X AND PCDH11Y SNPS. WE GENOTYPED FOUR PCDH11X AND ONE PCDH11Y SNPS IN A TOTAL OF 420 LOAD PATIENTS AND 350 HEA…				252	HOSP UNIV CENT ASTURIAS, OVIEDO 33006, SPAIN.; HOSP A BUYLLA, MIERES, SPAIN.; HOSP CABUENES, GIJON, SPAIN.; UNIV OVIEDO, DEPT MED, OVIEDO, SPAIN.;									2022-06-05	ALZHEIMER'S DISEASE; PROTOCADHERIN 11X/Y; DNA POLYMORPHISM; GENETIC ASSOCIATION	10.1016/j.brainres.2011.01.054			ARTICLE			1872-6240	ELIECER.COTO@SESPA.PRINCAST.ES	256			SPANISH FONDO DE INVESTIGACIONES SANITARIAS-FONDOS FEDER EUROPEAN UNION [FIS-05/008, 08/0915]; ASOCIACION PARKINSON ASTURIAS; OBRA SOCIAL CAJASTUR	THIS WORK WAS SUPPORTED BY GRANTS FROM THE SPANISH FONDO DE INVESTIGACIONES SANITARIAS-FONDOS FEDER EUROPEAN UNION (FIS-05/008 AND 08/0915). A.I.C. AND M.D. ARE THE RECIPIENTS OF A CONTRATO DE APOYO A LA INVESTIGACION-FONDO DE INVESTIGACIONES SANITARIAS.; THE AUTHORS WISH TO THANK ASOCIACION PARKINSON ASTURIAS AND OBRA SOCIAL CAJASTUR FOR THEIR SUPPORT.	749UF		CANDIDATE GENE-PAIR; APOLIPOPROTEIN-E; SUSCEPTIBILITY; EXPRESSION; EPSILON-4; REGION; ALLELE		BRAIN RES	BRAIN RES.	ENGLISH	17
YEH HL;HOU SJ;YEN FC;HONG CJ;LIOU Y;YANG AC;LIU ME;TSAI SJ	YEH, HENG-LIANG;HOU, SHEUE-JANE;YEN, FENG-CHANG;HONG, CHEN-JEE;LIOU, YINGJAY;YANG, ALBERT C.;LIU, MU-EN;TSAI, SHIH-JEN	CLUETT C, 2010, NEUROBIOL AGING, V31, P1563, DOI 10.1016/J.NEUROBIOLAGING.2008.08.020;DEARY IJ, 2009, BRIT MED BULL, V92, P135, DOI 10.1093/BMB/LDP033;FOLSTEIN MF, 1975, J PSYCHIAT RES, V12, P189, DOI 10.1016/0022-3956(75)90026-6;GRUPE A, 2007, HUM MOL GENET, V16, P865, DOI 10.1093/HMG/DDM031;LIU HC, 1994, PSYCHOL MED, V24, P763, DOI 10.1017/S0033291700027914;LIU ME, 2008, NEUROSCI LETT, V436, P1…											AGING IS ASSOCIATED WITH COGNITIVE DETERIORATION. A RECENT STUDY SHOWED TWO POLYMORPHISMS (RS505058 IN LMNA AND RS11622883 NEAR A SERPINA13 GENE), IDENTIFIED IN A GENOME-WIDE ASSOCIATION STUDY OF LATE-ONSET ALZHEIMER'S DISEASE, TO BE ASSOCIATED WITH COGNITIVE FUNCTION (MINI MENTAL STATE EXAMINATION) IN A UK ELDERLY POPULATION. THIS STUDY REPLICATED THESE FINDINGS IN CHINESE ELDERLY MALES WITHOUT …				32	TAIPEI VET GEN HOSP, DEPT PSYCHIAT, TAIPEI 11217, TAIWAN.; TAIPEI VET HOME, TAIPEI, TAIWAN.; CHENG HSIN REHABIL & MED CTR, DIV PSYCHIAT, TAIPEI, TAIWAN.; NATL YANG MING UNIV, SCH MED, TAIPEI 112, TAIWAN.; NATL YANG MING UNIV, INST BRAIN SCI, TAIPEI 112, TAIWAN.; LONGCYUAN VET HOSP, PINGTUNG, TAIWAN.;									2022-06-05	AGED; COGNITIVE FUNCTION; LMNA; SERPINA13; POLYMORPHISM	10.1016/j.neulet.2011.08.051			ARTICLE				SJTSAI@VGHTPE.GOV.TW	34			NATIONAL SCIENCE COUNCIL, TAIWAN [NSC 97-2314-B-075-001-MY3]; TAIPEI VETERANS GENERAL HOSPITAL, TAIWAN [V99ER3-004]	THIS WORK WAS SUPPORTED BY GRANT NSC 97-2314-B-075-001-MY3 FROM THE NATIONAL SCIENCE COUNCIL, TAIWAN AND GRANT V99ER3-004 FROM TAIPEI VETERANS GENERAL HOSPITAL, TAIWAN.	849PT		ABILITIES; MINI	1	NEUROSCI LETT	NEUROSCI. LETT.	ENGLISH	12
HOLLINGWORTH P;HAROLD D;SIMS R;GERRISH A;LAMBERT JC;CARRASQUILLO MM;ABRAHAM R;HAMSHERE ML;PAHWA JS;MOSKVINA V;DOWZELL K;JONES N;STRETTON A;THOMAS C;RICHARDS A;IVANOV D;WIDDOWSON C;CHAPMAN J;LOVESTONE S;POWELL J;PROITSI P;LUPTON MK;BRAYNE C;RUBINSZTEIN DC;GILL M;LAWLOR B;LYNCH A;BROWN KS;PASSMORE PA;CRAIG D;MCGUINNESS B;TODD S;HOLMES C;MANN D;SMITH AD;BEAUMONT H;WARDEN D;WILCOCK G;LOVE S;KEHOE PG;…	HOLLINGWORTH, PAUL;HAROLD, DENISE;SIMS, REBECCA;GERRISH, AMY;LAMBERT, JEAN-CHARLES;CARRASQUILLO, MINERVA M.;ABRAHAM, RICHARD;HAMSHERE, MARIAN L.;PAHWA, JASPREET SINGH;MOSKVINA, VALENTINA;DOWZELL, KIMBERLEY;JONES, NICOLA;STRETTON, ALEXANDRA;THOMAS, CHARLENE;RICHARDS, ALEX;IVANOV, DOBRIL;WIDDOWSON, CAROLINE;CHAPMAN, JADE;LOVESTONE, SIMON;POWELL, JOHN;PROITSI, PETROULA;LUPTON, MICHELLE K.;BRAYNE, CA…	ADZHUBEI IA, 2010, NAT METHODS, V7, P248, DOI 10.1038/NMETH0410-248;BERTRAM L, 2008, AM J HUM GENET, V83, P623, DOI 10.1016/J.AJHG.2008.10.008;BIFFI A, 2010, ARCH NEUROL-CHICAGO, V67, P677, DOI 10.1001/ARCHNEUROL.2010.108;CARRASQUILLO MM, 2010, ARCH NEUROL-CHICAGO, V67, P961, DOI 10.1001/ARCHNEUROL.2010.147;CORNEVEAUX JJ, 2010, HUM MOL GENET, V19, P3295, DOI 10.1093/HMG/DDQ221;COULTHARD MG, 2001,…											WE SOUGHT TO IDENTIFY NEW SUSCEPTIBILITY LOCI FOR ALZHEIMER'S DISEASE THROUGH A STAGED ASSOCIATION STUDY (GERAD+) AND BY TESTING SUGGESTIVE LOCI REPORTED BY THE ALZHEIMER'S DISEASE GENETIC CONSORTIUM (ADGC) IN A COMPANION PAPER. WE UNDERTOOK A COMBINED ANALYSIS OF FOUR GENOME-WIDE ASSOCIATION DATASETS (STAGE 1) AND IDENTIFIED TEN NEWLY ASSOCIATED VARIANTS WITH P <= 1 X 10(-5). WE TESTED THESE VAR…				429	CARDIFF UNIV, MRC, CTR NEUROPSYCHIAT GENET,DEPT PSYCHOL MED & NEUROL, NEUROSCI & MENTAL HLTH RES INST,SCH MED, CARDIFF, S GLAM, WALES.; INSERM, U744, F-59019 LILLE, FRANCE.; INST PASTEUR, F-59019 LILLE, FRANCE.; UNIV LILLE NORD FRANCE, F-59000 LILLE, FRANCE.; MAYO CLIN, COLL MED, DEPT NEUROSCI, JACKSONVILLE, FL 32224 USA.; KINGS COLL LONDON, NATL INST HLTH RES, BIOMED RES CTR MENTAL HLTH, S LONDO…		ALZHEIMER'S DIS NEUROIMAGING CHARGE CONSORTIUM EADI1 CONSORTIUM							2022-06-05		10.1038/ng.803			ARTICLE			1546-1718	OWENMJ@CARDIFF.AC.UK; WILLIAMSJ@CARDIFF.AC.UK	+			WELLCOME TRUST; MEDICAL RESEARCH COUNCIL (UK); ALZHEIMER'S RESEARCH UK; WELSH ASSEMBLY GOVERNMENT; MERCER'S INSTITUTE FOR RESEARCH ON AGEING; ALZHEIMER'S SOCIETY; ULSTER GARDEN VILLAGES; NORTHERN IRELAND RD OFFICE; ROYAL COLLEGE OF PHYSICIANS; DUNHILL MEDICAL TRUST; BRISTOL RESEARCH INTO ALZHEIMER'S AND CARE OF THE ELDERY; US NATIONAL INSTITUTES OF HEALTH; BARNES JEWISH FOUNDATION; CHARLES AND JO…	FOR COMPLETE ACKNOWLEDGMENTS, PLEASE SEE THE SUPPLEMENTARY NOTE. WE THANK THE INDIVIDUALS AND FAMILIES WHO TOOK PART IN THIS RESEARCH AND THOSE WHO FUNDED THE GROUPS WHO CONTRIBUTED TO THIS STUDY: WELLCOME TRUST; MEDICAL RESEARCH COUNCIL (UK); ALZHEIMER'S RESEARCH UK; THE WELSH ASSEMBLY GOVERNMENT; MERCER'S INSTITUTE FOR RESEARCH ON AGEING; ALZHEIMER'S SOCIETY; ULSTER GARDEN VILLAGES; NORTHERN IR…	755XF		GENOME-WIDE ASSOCIATION; RECEPTOR TYROSINE KINASE; IDENTIFIES VARIANTS; GENE-EXPRESSION; CLU; PICALM; CR-1; RISK; LOCI; APOE	5	NAT GENET	NATURE GENET.	ENGLISH	38
LI HL;SHI SS;GUO QH;NI W;DONG Y;LIU Y;SUN YM;BEI-WANG;LU SJ;HONG Z;WU ZY	LI, HONG-LEI;SHI, SHENG-SHENG;GUO, QI-HAO;NI, WANG;DONG, YI;LIU, YING;SUN, YI-MIN;BEI-WANG;LU, SHEN-JI;HONG, ZHEN;WU, ZHI-YING	AKIYAMA H, 2000, NEUROBIOL AGING, V21, P383, DOI 10.1016/S0197-4580(00)00124-X;CARRASQUILLO MM, 2010, ARCH NEUROL-CHICAGO, V67, P961, DOI 10.1001/ARCHNEUROL.2010.147;CORNEVEAUX JJ, 2010, HUM MOL GENET, V19, P3295, DOI 10.1093/HMG/DDQ221;DONOHOE GG, 1999, CLIN CHEM, V45, P143;EVANS DA, 1989, JAMA-J AM MED ASSOC, V262, P2551, DOI 10.1001/JAMA.262.18.2551;FARRER LA, 2003, HUM MOL GENET, V12, P415, D…											ALZHEIMER'S DISEASE (AD) IS THE MOST COMMON FORM OF SENILE DEMENTIA, AND THE OVERALL PREVALENCE INCREASES EXPONENTIALLY WITH AGE. IT IS WELL KNOWN THAT GENETIC VARIANTS MAY PLAY AN IMPORTANT ROLE IN THE PATHOGENESIS OF THIS DISORDER. RECENTLY, TWO INDEPENDENT LARGE-SCALE GENOME-WIDE ASSOCIATION STUDIES (GWAS) IDENTIFIED 3 NOVEL SINGLE NUCLEOTIDE POLYMORPHISMS (SNPS) (RS11136000 WITHIN CLU, RS3851…				111	FUDAN UNIV, HUASHAN HOSP, INST BRAIN SCI, DEPT NEUROL, SHANGHAI 200040, PEOPLES R CHINA.; FUDAN UNIV, HUASHAN HOSP, INST BRAIN SCI, INST NEUROL, SHANGHAI 200040, PEOPLES R CHINA.; FUDAN UNIV, STATE KEY LAB MED NEUROBIOL, SHANGHAI MED COLL, SHANGHAI 200040, PEOPLES R CHINA.;									2022-06-05	ALZHEIMER'S DISEASE; CHINESE; CR1; PICALM	10.3233/JAD-2011-101917			ARTICLE				ZHIYINGWU@FUDAN.EDU.CN	117			HUASHAN HOSPITAL OF FUDAN UNIVERSITY, SHANGHAI, CHINA	THE AUTHORS SINCERELY THANK THE PARTICIPANTS FOR THEIR HELP AND WILLINGNESS TO PARTICIPATE IN THIS STUDY AND THE ANONYMOUS REVIEWERS FOR IMPROVING THIS MANUSCRIPT. THIS WORK WAS SUPPORTED BY A GRANT FROM HUASHAN HOSPITAL FOR SPECIAL PROFESSORSHIP OF FUDAN UNIVERSITY (TO ZHI-YING WU), SHANGHAI, CHINA.	800QE		GENOME-WIDE ASSOCIATION; AMYLOID-BETA PEPTIDE; IDENTIFIES VARIANTS; CLU; COMPLEMENT; LOCI; COMMUNITY; GENOTYPES	1	J ALZHEIMERS DIS	J. ALZHEIMERS DIS.	ENGLISH	20
CHOI Y;MARCHANI EE;BIRD TD;STEINBART EJ;BLACKER D;WIJSMAN EM	CHOI, YOONHA;MARCHANI, ELIZABETH E.;BIRD, THOMAS D.;STEINBART, ELLEN J.;BLACKER, DEBORAH;WIJSMAN, ELLEN M.	ABECASIS GR, 2002, NAT GENET, V30, P97, DOI 10.1038/NG786;ABRAHAM R, 2008, BMC MED GENOMICS, V1, DOI 10.1186/1755-8794-1-44;AKESSON HO, 1969, HUM HERED, V19, P546, DOI 10.1159/000152266;BEECHAM GW, 2009, AM J HUM GENET, V84, P35, DOI 10.1016/J.AJHG.2008.12.008;BENNETT C, 1995, AM J MED GENET, V60, P1, DOI 10.1002/AJMG.1320600102;BERGEM ALM, 1997, CLIN GENET, V52, P408;BERTRAM L, 2005, NEW ENGL J …											ALZHEIMER'S DISEASE (AD) IS A COMMON NEURODEGENERATIVE DISORDER OF LATE LIFE WITH A COMPLEX GENETIC BASIS. ALTHOUGH SEVERAL GENES ARE KNOWN TO PLAY A ROLE IN RARE EARLY ONSET AD, ONLY THE APOE GENE IS KNOWN TO HAVE A HIGH CONTRIBUTION TO RISK OF THE COMMON LATE-ONSET FORM OF THE DISEASE (LOAD, ONSET>60 YEARS). APOE GENOTYPES VARY IN THEIR AD RISK AS WELL AS AGE-AT-ONSET DISTRIBUTIONS, AND IT IS L…				785	UNIV WASHINGTON, DIV MED GENET, DEPT MED, SEATTLE, WA 98195 USA.; UNIV WASHINGTON, DEPT BIOSTAT, SEATTLE, WA 98195 USA.; VET AFFAIRS PUGET SOUND HLTH CARE SYST, SEATTLE DIV, CTR GERIATR RES EDUC & CLIN, SEATTLE, WA USA.; UNIV WASHINGTON, DEPT NEUROL, SEATTLE, WA 98195 USA.; HARVARD UNIV, MASSACHUSETTS GEN HOSP, SCH MED, DEPT PSYCHIAT, BOSTON, MA USA.; HARVARD UNIV, SCH PUBL HLTH, DEPT EPIDEMIOL, …									2022-06-05	MCMC; OLIGOGENIC; BAYESIAN; DEMENTIA; LINKAGE ANALYSIS	10.1002/ajmg.b.31220			ARTICLE			1552-485X	WIJSMAN@U.WASHINGTON.EDU	798			NATIONAL INSTITUTE OF HEALTH (NIH) [P50 AG005136, T32 AG000258, N01 HG65403]; NATIONAL INSTITUTE OF MENTAL HEALTH (NIMH) ALZHEIMER DISEASE GENETICS INITIATIVE [U01 MH46281, U01 MH46290, U01 MH46373]; NATIONAL INSTITUTE OF AGING (NIA); VETERANS AFFAIRS RESEARCH FUNDS; ANONYMOUS FOUNDATION; NATIONAL HUMAN GENOME RESEARCH INSTITUTE [N01HG065403] FUNDING SOURCE: NIH REPORTER; NATIONAL INSTITUTE OF ME…	FINANCIAL SUPPORT WAS PROVIDED BY NATIONAL INSTITUTE OF HEALTH (NIH) GRANTS P50 AG005136 AND T32 AG000258 FROM THE NATIONAL INSTITUTE OF AGING (NIA), VETERANS AFFAIRS RESEARCH FUNDS, AND AN ANONYMOUS FOUNDATION. DATA AND BIOMATERIALS FOR THE NIMH SAMPLE WERE COLLECTED IN THREE PROJECTS THAT PARTICIPATED IN THE NATIONAL INSTITUTE OF MENTAL HEALTH (NIMH) ALZHEIMER DISEASE GENETICS INITIATIVE, FUNDE…	824OE		APOLIPOPROTEIN-E; LINKAGE ANALYSIS; WIDE ASSOCIATION; QUANTITATIVE TRAIT; OLIGOGENIC SEGREGATION; CARIBBEAN HISPANICS; EPSILON-4 ALLELE; MODEL; RISK; POPULATION	7	AM J MED GENET B	AM. J. MED. GENET. B	ENGLISH	70
KRAMER PL;XU HY;WOLTJER RL;WESTAWAY SK;CLARK D;ERTEN-LYONS D;KAYE JA;WELSH-BOHMER KA;TRONCOSO JC;MARKESBERY WR;PETERSEN RC;TURNER RS;KUKULL W;BENNETT DA;GALASKO D;MORRIS JC;OTT J	KRAMER, PATRICIA L.;XU, HAIYAN;WOLTJER, RANDALL L.;WESTAWAY, SHAWN K.;CLARK, DAVID;ERTEN-LYONS, DENIZ;KAYE, JEFFREY A.;WELSH-BOHMER, KATHLEEN A.;TRONCOSO, JUAN C.;MARKESBERY, WILLIAM R.;PETERSEN, RONALD C.;TURNER, R. SCOTT;KUKULL, WALTER A.;BENNETT, DAVID A.;GALASKO, DOUGLAS;MORRIS, JOHN C.;OTT, JURG	ANONYMOUS, 1997, NEUROBIOL AGING, V18, PS1;BAR I, 2000, TRENDS NEUROSCI, V23, P633, DOI 10.1016/S0166-2236(00)01675-1;BENNETT DA, 2005, NEUROLOGY, V64, P834, DOI 10.1212/01.WNL.0000152982.47274.9E;BRAAK H, 1991, ACTA NEUROPATHOL, V82, P239, DOI 10.1007/BF00308809;CHIN J, 2007, J NEUROSCI, V27, P2727, DOI 10.1523/JNEUROSCI.3758-06.2007;D'ARCANGELO G, 2006, EPILEPSY BEHAV, V8, P81, DOI 10.1016/J.YE…											MANY ELDERLY INDIVIDUALS REMAIN DEMENTIA-FREE THROUGHOUT THEIR LIFE. HOWEVER, SOME OF THESE INDIVIDUALS EXHIBIT ALZHEIMER DISEASE NEUROPATHOLOGY ON AUTOPSY, EVIDENCED BY NEUROFIBRILLARY TANGLES (NFTS) IN AD-SPECIFIC BRAIN REGIONS. WE CONDUCTED A GENOME-WIDE ASSOCIATION STUDY TO IDENTIFY GENETIC MECHANISMS THAT DISTINGUISH NON-DEMENTED ELDERLY WITH A HEAVY NFT BURDEN FROM THOSE WITH A LOW NFT BURD…				2113	OREGON HLTH & SCI UNIV, DEPT NEUROL, PORTLAND, OR 97239 USA.; OREGON HLTH & SCI UNIV, DEPT MOL & MED GENET, PORTLAND, OR 97239 USA.; OREGON HLTH & SCI UNIV, DEPT PATHOL, PORTLAND, OR 97239 USA.; OREGON HLTH & SCI UNIV, DEPT BIOMED ENGN, PORTLAND, OR 97239 USA.; ROCKEFELLER UNIV, LAB STAT GENET, NEW YORK, NY 10065 USA.; DUKE UNIV, MED CTR, DEPT PSYCHIAT & MED NEUROL, DURHAM, NC 27710 USA.; JOHNS H…									2022-06-05	GENOME-WIDE ASSOCIATION STUDY; ALZHEIMER DISEASE; NON-DEMENTED ELDERLY WITH AD NEUROPATHOLOGY; NON-DEMENTED ELDERLY WITHOUT AD NEUROPATHOLOGY; REELINNEUROFIBRILLARY TANGLES	10.1016/j.neurobiolaging.2010.01.010			ARTICLE			1558-1497	KRAMER@OHSU.EDU	2122			NATIONAL INSTITUTE ON AGING OF NATIONAL INSTITUTES OF HEALTH [R01-AG026916, P30-AG028377, P50-AG005146, P30-AG028383, P50-AG16574, U01-AG06786, P30-AG008017, P30-AG10161, R01-AG17917, P30-AG10129, P50-AG05131, P50-AG08671, P50-AG05681, P01-AG03991, U01-AG016976]; NATURAL SCIENCE FOUNDATION OF CHINA NSFC [30700442]; NATIONAL INSTITUTE ON AGING [P50AG005146, U01AG006786, P30AG010161, P30AG008017, R…	THE AUTHORS WOULD LIKE TO THANK THE FOLLOWING INDIVIDUALS FOR THEIR GENEROUS AND VARIED CONTRIBUTIONS TO THE PRODUCTION OF THIS REPORT, INCLUDING CLINICAL AND NEUROPATHOLOGICAL DATA VERIFICATION, DNA AND BRAIN TISSUE PROCUREMENT AND TRANSPORTATION, AND DATA ORGANIZATION AND TRANSMISSION: CHARLES DECARLI MD, AT THE UNIVERSITY OF CALIFORNIA AT DAVIS; MARILYN ALBERT MD, AT JOHNS HOPKINS UNIVERSITY; …	839PJ		AMYLOID PRECURSOR PROTEIN; CORTICAL DEVELOPMENT; VLDL RECEPTOR; REELIN; DEMENTIA; POPULATION; CORTEX; MICE	12	NEUROBIOL AGING	NEUROBIOL. AGING	ENGLISH	23
BELBIN O;CARRASQUILLO MM;CRUMP M;CULLEY OJ;HUNTER TA;MA L;BISCEGLIO G;ZOU FG;ALLEN M;DICKSON DW;GRAFF-RADFORD NR;PETERSEN RC;MORGAN K;YOUNKIN SG	BELBIN, OLIVIA;CARRASQUILLO, MINERVA M.;CRUMP, MICHAEL;CULLEY, OLIVER J.;HUNTER, TALISHA A.;MA, LI;BISCEGLIO, GINA;ZOU, FANGGENG;ALLEN, MARIET;DICKSON, DENNIS W.;GRAFF-RADFORD, NEILL R.;PETERSEN, RONALD C.;MORGAN, KEVIN;YOUNKIN, STEVEN G.	ABRAHAM R, 2008, BMC MED GENOMICS, V1, DOI 10.1186/1755-8794-1-44;BEECHAM GW, 2009, AM J HUM GENET, V84, P35, DOI 10.1016/J.AJHG.2008.12.008;BERTRAM L, 2006, ALZGENE DATABASE;BERTRAM L, 2008, AM J HUM GENET, V83, P623, DOI 10.1016/J.AJHG.2008.10.008;BERTRAM L, 2009, HUM MOL GENET, V18, PR137, DOI 10.1093/HMG/DDP406;CARRASQUILLO MM, 2010, ARCH NEUROL-CHICAGO, V67, P961, DOI 10.1001/ARCHNEUROL.2010…											THE 12 GENOME-WIDE ASSOCIATION STUDIES (GWAS) PUBLISHED TO-DATE FOR LATE-ONSET ALZHEIMER'S DISEASE (LOAD) HAVE IDENTIFIED OVER 40 CANDIDATE LOAD RISK MODIFIERS, IN ADDITION TO APOLIPOPROTEIN (APOE) EPSILON 4. A FEW OF THESE NOVEL LOAD CANDIDATE GENES, NAMELY BIN1, CLU, CR1, EXOC3L2 AND PICALM, HAVE SHOWN CONSISTENT REPLICATION, AND ARE THUS CREDIBLE LOAD SUSCEPTIBILITY GENES. TO EVALUATE OTHER PR…				273	MAYO CLIN, COLL MED, DEPT NEUROSCI, JACKSONVILLE, FL 32224 USA.; UNIV NOTTINGHAM HOSP, QUEENS MED CTR, SCH MOL MED SCI, NOTTINGHAM NG7 2UH, ENGLAND.; WESTERN GEN HOSP, INST GENET & MOL MED, HUMAN GENET UNIT, MRC, EDINBURGH EH4 2XU, MIDLOTHIAN, SCOTLAND.; MAYO CLIN, COLL MED, DEPT NEUROL, JACKSONVILLE, FL 32224 USA.; MAYO CLIN, COLL MED, DEPT NEUROL, ROCHESTER, MN 55905 USA.; MAYO CLIN, COLL MED, …									2022-06-05		10.1007/s00439-010-0924-2			ARTICLE			1432-1203	YOUNKIN.STEVEN@MAYO.EDU	282			US NATIONAL INSTITUTES OF HEALTH, NIA [R01 AG18023]; MAYO ALZHEIMER'S DISEASE RESEARCH CENTER [P50 AG16574]; MAYO ALZHEIMER'S DISEASE PATIENT REGISTRY [U01 AG06576]; US NATIONAL INSTITUTE ON AGING [AG25711, AG17216, AG03949]; NATIONAL INSTITUTE ON AGING (NIA) [U24AG21886]; ROBERT AND CLARICE SMITH POSTDOCTORAL FELLOWSHIP; ROBERT AND CLARICE SMITH AND ABIGAIL VAN BUREN ALZHEIMER'S DISEASE RESEARCH…	SAMPLES FROM THE NATIONAL CELL REPOSITORY FOR ALZHEIMER'S DISEASE (NCRAD) WERE USED IN THIS STUDY. WE THANK CONTRIBUTORS, INCLUDING THE ALZHEIMER'S DISEASE CENTERS WHO COLLECTED SAMPLES USED IN THIS STUDY, AS WELL AS PATIENTS AND THEIR FAMILIES, WHOSE HELP AND PARTICIPATION MADE THIS WORK POSSIBLE. THIS WORK WAS SUPPORTED BY GRANTS FROM THE US NATIONAL INSTITUTES OF HEALTH, NIA R01 AG18023 (N.R.G…	719NJ		GENOME-WIDE ASSOCIATION; IDENTIFIES VARIANTS; SUSCEPTIBILITY; RISK; GAB2; CLU; REVEALS; LOCI; CR-1; APOE	3	HUM GENET	HUM. GENET.	ENGLISH	25
LIANG WS;CHEN K;LEE W;SIDHAR K;CORNEVEAUX JJ;ALLEN AN;MYERS A;VILLA S;MEECHOOVET B;PRUZIN J;BANDY D;FLEISHER AS;LANGBAUM JBS;HUENTELMAN MJ;JENSEN K;DUNCKLEY T;CASELLI RJ;KAIB S;REIMAN EM	LIANG, WINNIE S.;CHEN, KEWEI;LEE, WENDY;SIDHAR, KUNAL;CORNEVEAUX, JASON J.;ALLEN, APRIL N.;MYERS, AMANDA;VILLA, STEPHEN;MEECHOOVET, BESSIE;PRUZIN, JEREMY;BANDY, DANIEL;FLEISHER, ADAM S.;LANGBAUM, JESSICA B. S.;HUENTELMAN, MATTHEW J.;JENSEN, KENDALL;DUNCKLEY, TRAVIS;CASELLI, RICHARD J.;KAIB, SUSAN;REIMAN, ERIC M.	ALEXANDER GE, 2002, AM J PSYCHIAT, V159, P738, DOI 10.1176/APPI.AJP.159.5.738;BERTRAM L, 2007, NAT GENET, V39, P17, DOI 10.1038/NG1934;CORDER EH, 1993, SCIENCE, V261, P921, DOI 10.1126/SCIENCE.8346443;CROOK R, 1994, J NEUROSCI METH, V53, P125, DOI 10.1016/0165-0270(94)90168-6;FARRER LA, 1997, JAMA-J AM MED ASSOC, V278, P1349, DOI 10.1001/JAMA.278.16.1349;FEULNER TM, 2009, MOL PSYCHIATR, V6, P6;FO…											IN A GENOME-WIDE ASSOCIATION STUDY (GWAS) OF LATE-ONSET ALZHEIMER'S DISEASE (AD), WE FOUND AN ASSOCIATION BETWEEN COMMON HAPLOTYPES OF THE GAB2 GENE AND AD RISK IN CARRIERS OF THE APOLIPOPROTEIN E (APOE) EPSILON 4 ALLELE, THE MAJOR LATE-ONSET AD SUSCEPTIBILITY GENE. WE PREVIOUSLY PROPOSED THE USE OF FLUORODEOXYGLUCOSE POSITRON EMISSION TOMOGRAPHY (FDG-PET) MEASUREMENTS AS A QUANTITATIVE PRESYMPTO…				1896	BANNER ALZHEIMERS INST, PHOENIX, AZ 85006 USA.; BANNER GOOD SAMARITAN PET CTR, PHOENIX, AZ 85006 USA.; ARIZONA ALZHEIMERS CONSORTIUM, PHOENIX, AZ 85006 USA.; TRANSLAT GENOM RES INST, NEUROGENOM DIV, PHOENIX, AZ 85004 USA.; NEW YORK MED COLL, VALHALLA, NY 10595 USA.; UNIV MIAMI, MILLER SCH MED, DEPT PSYCHIAT & BEHAV SCI, MIAMI, FL 33136 USA.; JOHNNIE B BYRD SR ALZHEIMERS CTR & RES INST, TAMPA, FL …									2022-06-05	ALZHEIMER'S DISEASE; FLUORODEOXYGLUCOSE POSITRON EMISSION; TOMOGRAPHY	10.1016/j.neuroimage.2010.09.066			ARTICLE			1095-9572	ERIC.REIMAN@BANNERHEALTH.COM	1902			KRONOS SCIENCE LABORATORY; NATIONAL INSTITUTE OF MENTAL HEALTH [R01MH57899]; NATIONAL INSTITUTE ON AGING [R01AG031581, P30AG19610]; ARIZONA ALZHEIMER'S DISEASE CENTER [AG023193]; NATIONAL INSTITUTE OF NEUROLOGICAL DISORDERS AND STROKE [R01 NS059873]; STATE OF ARIZONA; NATIONAL INSTITUTE OF MENTAL HEALTH [R01MH057899] FUNDING SOURCE: NIH REPORTER; NATIONAL INSTITUTE OF NEUROLOGICAL DISORDERS AND S…	WE WOULD LIKE TO DEDICATE THIS WORK TO OUR COLLEAGUE CHRISTOPHER HEWARD WHO PASSED WHILE THIS STUDY WAS BEING COMPLETED. WE THANK PATTI AGUILAR, SANDRA YEE-BENEDETTO, DAVID BRANCH, SANDRA GOODWIN, DEBBIE INTORCIA, JENNIFER KEPPLER, BARBARA KNIGHT, LES MULLEN, ANITA PROUTY, STEPHANIE REEDER, DESIREE VAN EGMOND, JUSTIN VENDITTI, AND DENISE BROWN FOR THEIR ASSISTANCE. WE ALSO THANK BRUCE HENSLIN, TH…	707QV		POSITRON-EMISSION-TOMOGRAPHY; APOLIPOPROTEIN-E; GENETIC ASSOCIATION; RISK; TRANSPORT; MODIFY; ALLELE	3	NEUROIMAGE	NEUROIMAGE	ENGLISH	35
MAYEUX R;SCHUPF N	MAYEUX, RICHARD;SCHUPF, NICOLE	ASSINI A, 2004, NEUROLOGY, V63, P828, DOI 10.1212/01.WNL.0000137040.64252.ED;BEECHAM GW, 2009, AM J HUM GENET, V84, P35, DOI 10.1016/J.AJHG.2008.12.008;BERTRAM L, 2008, AM J HUM GENET, V83, P623, DOI 10.1016/J.AJHG.2008.10.008;BLASKO I, 2008, NEUROBIOL AGING, V29, P1, DOI 10.1016/J.NEUROBIOLAGING.2006.09.002;BLENNOW K, 2003, LANCET NEUROL, V2, P605, DOI 10.1016/S1474-4422(03)00530-1;BLENNOW K, 20…											IDENTIFYING A BIOMARKER FOR ALZHEIMER'S DISEASE THAT CAN BE OBTAINED FROM A BLOOD SAMPLE HAS BEEN A GOAL OF RESEARCHERS FOR MANY YEARS. OVER THE PAST FEW YEARS A NUMBER OF INVESTIGATORS HAVE STUDIED SEVERAL PLASMA BIOMARKERS BUT MOST FREQUENTLY PLASMA AMYLOID BETA (A BETA)40 AND A BETA 42 WHILE OTHERS HAVE EXPLORED THE USE OF GENETIC VARIANTS AS BIOMARKERS FOR DIAGNOSIS OR RISK. THIS REVIEW CONSI…				S10	COLUMBIA UNIV, GERTRUDE H SERGIEVSKY CTR, TAUB INST RES ALZHEIMERS DIS & AGING BRAIN, NEW YORK, NY 10032 USA.; COLUMBIA UNIV, DEPT NEUROL, NEW YORK, NY 10032 USA.; COLUMBIA UNIV, DEPT PSYCHIAT, NEW YORK, NY 10032 USA.; COLUMBIA UNIV, DEPT EPIDEMIOL, NEW YORK, NY 10032 USA.;									2022-06-05	PLASMA AMYLOID BETA; CROSS-SECTIONAL STUDY; PROSPECTIVE STUDY; GENOME-WIDE ASSOCIATION STUDIES	10.1016/j.neurobiolaging.2011.09.004			ARTICLE			1558-1497	RPM2@COLUMBIA.EDU	S19			NATIONAL INSTITUTE ON AGING OF THE NATIONAL INSTITUTES OF HEALTH [P01AG07232, R37AG15473, P50 AG08702]; ALZHEIMER ASSOCIATION; BLANCHETTE HOOKER ROCKEFELLER FUND; BAN-BURY FUND; MERRILL LYNCH FOUNDATION; NATIONAL INSTITUTE ON AGING [P50AG008702, R01AG037212, P01AG007232, R37AG015473] FUNDING SOURCE: NIH REPORTER	THIS WORK WAS SUPPORTED BY FEDERAL GRANTS FROM THE NATIONAL INSTITUTE ON AGING OF THE NATIONAL INSTITUTES OF HEALTH (P01AG07232, R37AG15473, P50 AG08702) AND BY GRANTS FROM THE ALZHEIMER ASSOCIATION, THE BLANCHETTE HOOKER ROCKEFELLER FUND, THE ROBERTSON GIFT FROM THE BAN-BURY FUND, AND THE MERRILL LYNCH FOUNDATION.	860EW		GENOME-WIDE ASSOCIATION; AMYLOID-BETA-PROTEIN; MILD COGNITIVE IMPAIRMENT; IDENTIFIES VARIANTS; COMMON VARIANTS; CSF MARKERS; FOLLOW-UP; IN-VIVO; RISK; DEMENTIA		NEUROBIOL AGING	NEUROBIOL. AGING	ENGLISH	56
ZHONG XL;YU JT;HOU GY;XING YY;JIANG H;LI Y;TAN L	ZHONG, XIAO-LING;YU, JIN-TAI;HOU, GUI-YING;XING, YAO-YAO;JIANG, HONG;LI, YANG;TAN, LAN	BERTRAM L, 2008, NAT REV NEUROSCI, V9, P768, DOI 10.1038/NRN2494;BERTRAM L, 2007, NAT GENET, V39, P17, DOI 10.1038/NG1934;BUETOW KH, 2001, P NATL ACAD SCI USA, V98, P581, DOI 10.1073/PNAS.021506298;CARRASQUILLO MM, 2010, ARCH NEUROL-CHICAGO, V67, P961, DOI 10.1001/ARCHNEUROL.2010.147;CHAPUIS J, 2008, NEUROBIOL DIS, V30, P103, DOI 10.1016/J.NBD.2007.12.006;DONOHOE GG, 1999, CLIN CHEM, V45, P143;GO…											BACKGROUND: GRB-ASSOCIATED BINDING PROTEIN 2 (GAB2) MAY FUNCTION AS A RISK FACTOR IN THE PATHOGENESIS OF ALZHEIMER DISEASE (AD). A RECENT LARGE GENOME-WIDE ASSOCIATION STUDY (GWAS) HAS IDENTIFIED A SIGNIFICANT ASSOCIATION OF RS10793294 POLYMORPHISM WITHIN THE GAB2 GENE WITH AD IN CAUCASIANS. WHILE THERE ARE NO STUDIES ON THE ASSOCIATION OF RS10793294 POLYMORPHISM WITH AD RISK IN THE CHINESE POPUL…				446	QINGDAO UNIV, SCH MED, QINGDAO MUNICIPAL HOSP, DEPT MED, QINGDAO 266071, SHANDONG, PEOPLES R CHINA.; QINGDAO UNIV, SCH MED, QINGDAO MUNICIPAL HOSP, DEPT NEUROL, QINGDAO 266071, SHANDONG, PEOPLES R CHINA.; QINGDAO UNIV, COLL MED, AFFILIATED HOSP, OUTPATIENT DEPT, QINGDAO 266011, SHANDONG, PEOPLES R CHINA.; QINGDAO UNIV, COLL MED, DEPT PHYSIOL, SHANDONG PROV KEY LAB PATHOGENESIS & PREVENT NEUR, QIN…									2022-06-05	GRB-ASSOCIATED BINDING PROTEIN 2 (GAB2); RS10793294; POLYMORPHISM; ALZHEIMER'S DISEASE	10.1016/j.cca.2010.11.022			ARTICLE			1873-3492	DR.TANLAN@163.COM	449			NATIONAL NATURAL SCIENCE FOUNDATION OF CHINA [81000544]; FOK YING-TONG EDUCATION FOUNDATION FOR YOUNG TEACHERS IN THE HIGHER EDUCATION INSTITUTIONS OF CHINA [121034]; QINGDAO BUREAU OF SCIENCE AND TECHNOLOGY [08-2-1-2-NSH, 09-1-1-30-NSH]; SHANDONG PROVINCIAL OUTSTANDING MEDICAL ACADEMIC PROFESSIONAL PROGRAM	THIS WORK WAS SUPPORTED BY GRANTS FROM THE NATIONAL NATURAL SCIENCE FOUNDATION OF CHINA (81000544), THE PROJECT SUPPORTED BY THE FOK YING-TONG EDUCATION FOUNDATION FOR YOUNG TEACHERS IN THE HIGHER EDUCATION INSTITUTIONS OF CHINA (121034), THE PROJECT SUPPORTED BY THE QINGDAO BUREAU OF SCIENCE AND TECHNOLOGY (08-2-1-2-NSH, 09-1-1-30-NSH) AND THE SHANDONG PROVINCIAL OUTSTANDING MEDICAL ACADEMIC PRO…	713CY		AMYLOID PRECURSOR PROTEIN; GENOME-WIDE ASSOCIATION; GENE; RISK; POLYMORPHISM; GRB2; CLU; RECEPTOR; SYSTEM; TAU	5-6	CLIN CHIM ACTA	CLIN. CHIM. ACTA	ENGLISH	35
SILLEN A;BROHEDE J;FORSELL C;LILIUS L;ANDRADE J;ODEBERG J;KIMURA T;WINBLAD B;GRAFF C	SILLEN, ANNA;BROHEDE, JESPER;FORSELL, CHARLOTTE;LILIUS, LENA;ANDRADE, JORGE;ODEBERG, JACOB;KIMURA, TORU;WINBLAD, BENGT;GRAFF, CAROLINE	ABECASIS GR, 2002, NAT GENET, V30, P97, DOI 10.1038/NG786;ALTSHULER D, 2005, NATURE, V437, P1299, DOI 10.1038/NATURE04226;AMATNIEK JC, 2006, EPILEPSIA, V47, P867, DOI 10.1111/J.1528-1167.2006.00554.X;ANDRADE J, 2007, EUR J HUM GENET, V15, P694, DOI 10.1038/SJ.EJHG.5201815;ANDREADIS A, 2005, BBA-MOL BASIS DIS, V1739, P91, DOI 10.1016/J.BBADIS.2004.08.010;BAHLO M, 2009, NAT GENET, V41, P824, DOI 10…											BACKGROUND/AIMS: WE HAVE PREVIOUSLY REPORTED THE RESULTS OF AN EXTENDED GENOME-WIDE SCAN OF SWEDISH ALZHEIMER DISEASE (AD)-AFFECTED FAMILIES; IN THIS PAPER, WE ANALYZED A SUBSET OF THESE FAMILIES WITH AUTOPSY-CONFIRMED AD. METHODS: WE REPORT THE FINE-MAPPING, USING BOTH MICROSATELLITE MARKERS AND SINGLE-NUCLEOTIDE POLYMORPHISMS (SNPS), IN THE OBSERVED MAXIMUM LOGARITHM OF THE ODDS (LOD)-2 UNIT (L…				109	KASPAC, KAROLINSKA INST, DEPT NEUROBIOL CARE SCI & SOC, KI ADRC, NOVUM, SWEDEN.; KAROLINSKA UNIV HOSP, DEPT GERIATR MED, GENET UNIT, HUDDINGE, SWEDEN.; ALBANOVA UNIV CTR, ROYAL INST TECHNOL KTH, SCH BIOTECHNOL, STOCKHOLM, SWEDEN.; DAINIPPON SUMITOMO PHARMA CO LTD, DIV RES, OSAKA, JAPAN.;									2022-06-05	ASSOCIATION STUDY; ALZHEIMER DISEASE; CHROMOSOME 8; GENOME SCAN; LINKAGE ANALYSIS	10.1159/000323808			ARTICLE			1421-9824	CAROLINE.GRAFF@KI.SE	118			DAINIPPON SUMITOMO PHARMA CO. LTD. VIA KAROLINSKA INSTITUTET; KNUT AND ALICE WALLENBERG FOUNDATION	WE WOULD LIKE TO THANK THE PARTICIPATING FAMILIES. THIS STUDY WAS FINANCIALLY SUPPORTED BY DAINIPPON SUMITOMO PHARMA CO. LTD. VIA KAROLINSKA INSTITUTET AND THE KNUT AND ALICE WALLENBERG FOUNDATION.	754WP		GENOME-WIDE ASSOCIATION; ENDOTHELIAL GROWTH-FACTOR; APOLIPOPROTEIN-E GENOTYPE; SENSORY NEUROPATHY-LOM; CANDIDATE GENES; EARLY-ONSET; NEURODEGENERATIVE DISEASES; DIAGNOSTIC-CRITERIA; IDENTIFIES VARIANTS; HEREDITARY MOTOR	2	DEMENT GERIATR COGN	DEMENT. GERIATR. COGN. DISORD.	ENGLISH	89
SIMS R;DWYER S;HAROLD D;GERRISH A;HOLLINGWORTH P;CHAPMAN J;JONES N;ABRAHAM R;IVANOV D;PAHWA JS;MOSKVINA V;DOWZELL K;THOMAS C;STRETTON A;LOVESTONE S;POWELL J;PROITSI P;LUPTON MK;BRAYNE C;RUBINSZTEIN DC;GILL M;LAWLOR B;LYNCH A;MORGAN K;BROWN KS;PASSMORE PA;CRAIG D;MCGUINESS B;TODD S;JOHNSTON JA;HOLMES C;MANN D;SMITH AD;LOVE S;KEHOE PG;HARDY J;MEAD S;FOX N;ROSSOR M;COLLINGE J;LIVINGSTON G;BASS NJ;GU…	SIMS, REBECCA;DWYER, SARAH;HAROLD, DENISE;GERRISH, AMY;HOLLINGWORTH, PAUL;CHAPMAN, JADE;JONES, NICOLA;ABRAHAM, RICHARD;IVANOV, DOBRIL;PAHWA, JASPREET SINGH;MOSKVINA, VALENTINA;DOWZELL, KIMBERLEY;THOMAS, CHARLENE;STRETTON, ALEXANDRA;LOVESTONE, SIMON;POWELL, JOHN;PROITSI, PETROULA;LUPTON, MICHELLE K.;BRAYNE, CAROL;RUBINSZTEIN, DAVID C.;GILL, MICHAEL;LAWLOR, BRIAN;LYNCH, AOIBHINN;MORGAN, KEVIN;BROWN…	CHAPMAN J, 2011, RARE COPY NUMB UNPUB;CLARIMON J, 2009, NEUROBIOL AGING, V30, P1986, DOI 10.1016/J.NEUROBIOLAGING.2008.02.008;CURTIS D, 2008, ANN HUM GENET, V72, P261, DOI 10.1111/J.1469-1809.2007.00411.X;FARRER LA, 2003, HUM MOL GENET, V12, P415, DOI 10.1093/HMG/DDG037;GATZ M, 2006, ARCH GEN PSYCHIAT, V63, P168, DOI 10.1001/ARCHPSYC.63.2.168;GIBSON J, 2006, HUM MOL GENET, V15, P789, DOI 10.1093/…											WE SOUGHT TO INVESTIGATE THE CONTRIBUTION OF EXTENDED RUNS OF HOMOZYGOSITY IN A GENOME-WIDE ASSOCIATION DATASET OF 1,955 ALZHEIMER'S DISEASE CASES AND 955 ELDERLY SCREENED CONTROLS GENOTYPED FOR 529,205 AUTOSOMAL SINGLE NUCLEOTIDE POLYMORPHISMS. TRACTS OF HOMOZYGOSITY MAY MARK REGIONS INHERITED FROM A COMMON ANCESTOR AND COULD REFLECT DISEASE LOCI IF OBSERVED MORE FREQUENTLY IN CASES THAN CONTROL…				764	CARDIFF UNIV, DEPT PSYCHOL MED & NEUROL, MRC CTR NEUROPYSCHIAT GENET & GENOM, CARDIFF CF14 4XN, S GLAM, WALES.; INST PSYCHIAT, DEPT NEUROSCI, LONDON SE5 8AF, ENGLAND.; UNIV CAMBRIDGE, INST PUBL HLTH, DEPT PUBL HLTH & PRIMARY CARE, CAMBRIDGE CB2 0SR, ENGLAND.; UNIV CAMBRIDGE, ADDENBROOKES HOSP, CAMBRIDGE INST MED RES, CAMBRIDGE CB2 0XY, ENGLAND.; ST JAMES HOSP, MERCERS INST RES AGEING, DUBLIN 8, I…									2022-06-05	ALZHEIMER'S DISEASE; RUNS OF HOMOZYGOSITY; GENOME-WIDE ASSOCIATION STUDY	10.1002/ajmg.b.31216			ARTICLE				SIMSRC@CARDIFF.AC.UK	771			WELLCOME TRUST; MEDICAL RESEARCH COUNCIL (MRC, UK); ALZHEIMER'S RESEARCH UK (ARUK); WELSH ASSEMBLY GOVERNMENT; ALZHEIMER'S SOCIETY; ULSTER GARDEN VILLAGES; NORTHERN IRELAND RESEARCH AND DEVELOPMENT OFFICE; ROYAL COLLEGE OF PHYSICIANS-DUNHILL MEDICAL TRUST; MRC; MERCER'S INSTITUTE FOR RESEARCH ON AGEING; BRISTOL RESEARCH; LUNDBECK; MRC [G0701075, G0601846, G0801306, G0801418, MC_U123160651, G09022…	WE THANK THE INDIVIDUALS AND FAMILIES WHO TOOK PART IN THIS RESEARCH. CARDIFF UNIVERSITY WAS SUPPORTED BY THE WELLCOME TRUST, MEDICAL RESEARCH COUNCIL (MRC, UK), ALZHEIMER'S RESEARCH UK (ARUK) AND THE WELSH ASSEMBLY GOVERNMENT. ARUK SUPPORTED SAMPLE COLLECTIONS AT THE INSTITUTE OF PSYCHIATRY, THE SOUTH WEST DEMENTIA BANK AND THE UNIVERSITIES OF CAMBRIDGE, NOTTINGHAM, MANCHESTER AND BELFAST. THE B…	824OE		GENOME-WIDE ASSOCIATION; HUMAN-POPULATIONS; IDENTIFIES VARIANTS; COMMON VARIANTS; LOCI; RUNS; SCHIZOPHRENIA; EPSILON-4; GENES; CD2AP	7	AM J MED GENET B	AM. J. MED. GENET. B	ENGLISH	26
BOROVECKI F;KLEPAC N;MUCK-SELER D;HAJNSEK S;MUBRIN Z;PIVAC N	BOROVECKI, FRAN;KLEPAC, NATASA;MUCK-SELER, DOROTEA;HAJNSEK, SANJA;MUBRIN, ZDENKO;PIVAC, NELA	ABRAHAM R, 2008, BMC MED GENOMICS, V1, DOI 10.1186/1755-8794-1-44;ANDERSEN OM, 2005, P NATL ACAD SCI USA, V102, P13461, DOI 10.1073/PNAS.0503689102;ANTUNEZ C, 2009, J ALZHEIMERS DIS, V18, P751, DOI 10.3233/JAD-2009-1200;BALLATORE C, 2007, NAT REV NEUROSCI, V8, P663, DOI 10.1038/NRN2194;BEECHAM GW, 2009, AM J HUM GENET, V84, P35, DOI 10.1016/J.AJHG.2008.12.008;BERGEM ALM, 1997, ARCH GEN PSYCHIAT, …											ALZHEIMER'S DISEASE (AD) IS THE MOST COMMON FORM OF DEMENTIA AND THE MOST COMMON NEURODEGENERATIVE DISEASE, WITH A COMPLEX GENETIC BACKGROUND. GENOME-WIDE ASSOCIATION STUDIES (GWAS) HAVE YIELDED IMPORTANT NEW INSIGHTS INTO GENETIC MECHANISMS OF AD PATHOLOGY. CURRENT RESULTS UNEQUIVOCALLY CONFIRM APOLIPOPROTEIN E (APOE) AS A MAJOR GENETIC RISK FACTOR FOR DEVELOPMENT OF LATE ONSET AD. ADDITIONAL AS…				340	UNIV ZAGREB, SCH MED, UNIV HOSP CTR ZAGREB, DEPT FUNCT GENOM,CTR TRANSLAT & CLIN RES, ZAGREB 41000, CROATIA.; UNIV HOSP CTR ZAGREB, DEPT NEUROL, ZAGREB, CROATIA.; RUDJER BOSKOVIC INST, DIV MOL MED, ZAGREB, CROATIA.;									2022-06-05	ALZHEIMER'S DISEASE; COPY NUMBER VARIANTS; GENOME-WIDE ASSOCIATION STUDIES; GENOMICS	10.1016/j.pnpbp.2010.12.019			REVIEW				FBOR@MEF.HR	347					753WP		AMYLOID PRECURSOR PROTEIN; SINGLE-NUCLEOTIDE POLYMORPHISMS; WIDE ASSOCIATION; APOLIPOPROTEIN-E; COPY NUMBER; NEUROFIBRILLARY TANGLES; SYSTEMATIC METAANALYSES; GENETIC ASSOCIATION; IDENTIFIES VARIANTS; MISSENSE MUTATIONS	2	PROG NEURO-PSYCHOPH	PROG. NEURO-PSYCHOPHARMACOL. BIOL. PSYCHIATRY	ENGLISH	82
CRUCHAGA C;NOWOTNY P;KAUWE JSK;RIDGE PG;MAYO K;BERTELSEN S;HINRICHS A;FAGAN AM;HOLTZMAN DM;MORRIS JC;GOATE AM	CRUCHAGA, CARLOS;NOWOTNY, PETRA;KAUWE, JOHN S. K.;RIDGE, PERRY G.;MAYO, KEVIN;BERTELSEN, SARAH;HINRICHS, ANTHONY;FAGAN, ANNE M.;HOLTZMAN, DAVID M.;MORRIS, JOHN C.;GOATE, ALISON M.	BEECHAM GW, 2009, AM J HUM GENET, V84, P35, DOI 10.1016/J.AJHG.2008.12.008;BERG L, 1998, ARCH NEUROL-CHICAGO, V55, P326, DOI 10.1001/ARCHNEUR.55.3.326;BERTRAM L, 2008, AM J HUM GENET, V83, P623, DOI 10.1016/J.AJHG.2008.10.008;CARRASQUILLO MM, 2009, NAT GENET, V41, P192, DOI 10.1038/NG.305;COON KD, 2007, J CLIN PSYCHIAT, V68, P613, DOI 10.4088/JCP.V68N0419;CRUCHAGA C, 2010, PLOS GENET, V6, DOI 10.…											BACKGROUND: APOLIPOPROTEIN E (APOE) IS THE MOST STATISTICALLY SIGNIFICANT GENETIC RISK FACTOR FOR LATE-ONSET ALZHEIMER DISEASE (LOAD). THE LINKAGE DISEQUILIBRIUM PATTERN AROUND THE APOE GENE HAS MADE IT DIFFICULT TO DETERMINE WHETHER ALL THE ASSOCIATION SIGNAL IS DERIVED FROM APOE OR WHETHER THERE IS AN INDEPENDENT SIGNAL FROM A NEARBY GENE. OBJECTIVE: TO ATTEMPT TO REPLICATE A RECENTLY REPORTED …				1013	WASHINGTON UNIV, SCH MED, DEPT PSYCHIAT, ST LOUIS, MO 63110 USA.; WASHINGTON UNIV, SCH MED, DEPT NEUROL, ST LOUIS, MO 63110 USA.; WASHINGTON UNIV, SCH MED, DEPT PATHOL & IMMUNOL, ST LOUIS, MO USA.; WASHINGTON UNIV, SCH MED, DEPT GENET, ST LOUIS, MO 63110 USA.; WASHINGTON UNIV, SCH MED, DEPT DEV BIOL, ST LOUIS, MO USA.; WASHINGTON UNIV, SCH MED, KNIGHT ALZHEIMERS DIS RES CTR, ST LOUIS, MO USA.; BR…		ALZHEIMERS DIS NEUROIMAGING INITIA							2022-06-05		10.1001/archneurol.2011.155			ARTICLE				GOATEA@PSYCHIATRY.WUSTL.EDU	1019			NATIONAL INSTITUTE OF NEUROLOGICAL DISORDERS AND STROKE [P30NS069329] FUNDING SOURCE: NIH REPORTER; NATIONAL INSTITUTE ON AGING [R01AG023185, R01AG016208, P01AG003991, U24AG021886, U24AG026395, P30AG010129, P01AG026276, P50AG005681, K01AG030514, U01AG024904, P50AG005136] FUNDING SOURCE: NIH REPORTER; NIA NIH HHS [P50 AG005136, R01 AG023185, U24 AG021886, P01 AG003991-16, U01 AG024904-01, P50 AG00…		804IM		GENOME-WIDE ASSOCIATION; IDENTIFIES VARIANTS; APOE; SUSCEPTIBILITY; REVEALS; RISK; CLU; GENOTYPE; MARKERS; PICALM	8	ARCH NEUROL-CHICAGO	ARCH. NEUROL.	ENGLISH	27
BURGESS JD;PEDRAZA O;GRAFF-RADFORD NR;HIRPA M;ZOU FG;MILES R;NGUYEN T;LI M;LUCAS JA;IVNIK RJ;CROOK J;PANKRATZ VS;DICKSON DW;PETERSEN RC;YOUNKIN SG;ERTEKIN-TANER N	BURGESS, JEREMY D.;PEDRAZA, OTTO;GRAFF-RADFORD, NEILL R.;HIRPA, MERON;ZOU, FANGGENG;MILES, RICHARD;THUY NGUYEN;LI, MA;LUCAS, JOHN A.;IVNIK, ROBERT J.;CROOK, JULIA;PANKRATZ, V. SHANE;DICKSON, DENNIS W.;PETERSEN, RONALD C.;YOUNKIN, STEVEN G.;ERTEKIN-TANER, NILUEFER	ALMEIDA OP, 2008, J CELL MOL MED, V12, P1672, DOI 10.1111/J.1582-4934.2008.00229.X;BARRETT JC, 2005, BIOINFORMATICS, V21, P263, DOI 10.1093/BIOINFORMATICS/BTH457;BATES TC, 2009, NEUROSCI LETT, V458, P140, DOI 10.1016/J.NEULET.2009.04.050;BERTRAM L, 2007, NAT GENET, V39, P17, DOI 10.1038/NG1934;CORNEVEAUX JJ, 2010, NEUROBIOL AGING, V31, P901, DOI 10.1016/J.NEUROBIOLAGING.2008.07.014;DERSIMONIAN R,…											KIBRA SINGLE NUCLEOTIDE POLYMORPHISM (SNP) RS17070145 WAS IDENTIFIED IN A GENOME-WIDE ASSOCIATION STUDY (GWAS) OF MEMORY PERFORMANCE, WITH SOME BUT NOT ALL FOLLOW-UP STUDIES CONFIRMING ASSOCIATION OF ITS T ALLELE WITH ENHANCED MEMORY. THIS ALLELE WAS ASSOCIATED WITH REDUCED ALZHEIMER'S DISEASE (AD) RISK IN 1 STUDY, WHICH ALSO FOUND OVEREXPRESSION OF KIBRA IN MEMORY-RELATED BRAIN REGIONS OF AD. WE…	557.E1				MAYO CLIN JACKSONVILLE, DEPT NEUROSCI, JACKSONVILLE, FL 32224 USA.; MAYO CLIN JACKSONVILLE, DEPT PSYCHIAT & PSYCHOL, JACKSONVILLE, FL 32224 USA.; MAYO CLIN JACKSONVILLE, DEPT NEUROL, JACKSONVILLE, FL 32224 USA.; MAYO CLIN, DEPT PSYCHIAT & PSYCHOL, ROCHESTER, MN USA.; MAYO CLIN JACKSONVILLE, BIOSTAT UNIT, JACKSONVILLE, FL 32224 USA.; MAYO CLIN, DEPT BIOSTAT, ROCHESTER, MN USA.; MAYO CLIN, DEPT NEU…									2022-06-05	ALZHEIMER'S DISEASE; KIBRA; ASSOCIATION STUDIES IN GENETICS; CASE CONTROL STUDIES; EPISODIC MEMORY; GENE EXPRESSION	10.1016/j.neurobiolaging.2010.11.004			ARTICLE			1558-1497	TANER.NILUFER@MAYO.EDU				ELAN PHARMACEUTICAL RESEARCH; PFIZER PHARMACEUTICALS; MEDIVATION; FORREST; NATIONAL INSTITUTES OF HEALTH, NATIONAL INSTITUTE ON AGING [R01 032990, R01 AG018023]; MAYO ALZHEIMER'S DISEASE RESEARCH CENTER [P50 AG016574]; MAYO ALZHEIMER'S DISEASE PATIENT REGISTRY [U01 AG006576]; NATIONAL INSTITUTE ON AGING [AG025711, AG017216, AG003949, F32 AG20903]; ROBERT AND CLARICE SMITH AND ABIGAIL VAN BUREN AL…	N. GRAFF-RADFORD, M.D. HAS SERVED AS A CONSULTANT TO CODMAN AND RECEIVED GRANT SUPPORT FROM ELAN PHARMACEUTICAL RESEARCH, PFIZER PHARMACEUTICALS, MEDIVATION, AND FORREST. R.C. PETERSEN, M.D., PH.D. HAS BEEN A CONSULTANT TO GE HEALTHCARE AND ELAN PHARMACEUTICALS, HAS SERVED ON A DATA SAFETY MONITORING BOARD IN A CLINICAL TRIAL SPONSORED BY ELAN PHARMACEUTICALS, AND A SAFETY MONITORING BOARD FOR WY…	755PE		EXPRESSION ANALYSES; GENE VARIANTS; DISEASE	3	NEUROBIOL AGING	NEUROBIOL. AGING	ENGLISH	26
CARRASQUILLO MM;BELBIN O;HUNTER TA;MA L;BISCEGLIO GD;ZOU FG;CROOK JE;PANKRATZ VS;SANDO SB;AASLY JO;BARCIKOWSKA M;WSZOLEK ZK;DICKSON DW;GRAFF-RADFORD NR;PETERSEN RC;PASSMORE P;MORGAN K;YOUNKIN SG	CARRASQUILLO, MINERVA M.;BELBIN, OLIVIA;HUNTER, TALISHA A.;MA, LI;BISCEGLIO, GINA D.;ZOU, FANGGENG;CROOK, JULIA E.;PANKRATZ, V. SHANE;SANDO, SIGRID B.;AASLY, JAN O.;BARCIKOWSKA, MARIA;WSZOLEK, ZBIGNIEW K.;DICKSON, DENNIS W.;GRAFF-RADFORD, NEILL R.;PETERSEN, RONALD C.;PASSMORE, PETER;MORGAN, KEVIN;YOUNKIN, STEVEN G.	BELBIN O, 2011, HUM GENET, V129, P273, DOI 10.1007/S00439-010-0924-2;BROUWERS N, 2011, MOL PSYCHIAT;CARRASQUILLO MM, 2010, ARCH NEUROL-CHICAGO, V67, P961, DOI 10.1001/ARCHNEUROL.2010.147;CARRASQUILLO MM, 2011, J ALZHEIMERS DIS;CORNEVEAUX JJ, 2010, HUM MOL GENET, V19, P3295, DOI 10.1093/HMG/DDQ221;DERSIMONIAN R, 1986, CONTROL CLIN TRIALS, V7, P177, DOI 10.1016/0197-2456(86)90046-2;HAROLD D, 2009, …											BACKGROUND: A RECENTLY PUBLISHED GENOME-WIDE ASSOCIATION STUDY (GWAS) OF LATE-ONSET ALZHEIMER'S DISEASE (LOAD) REVEALED GENOME-WIDE SIGNIFICANT ASSOCIATION OF VARIANTS IN OR NEAR MS4A4A, CD2AP, EPHA1 AND CD33. META-ANALYSES OF THIS AND A PREVIOUSLY PUBLISHED GWAS REVEALED SIGNIFICANT ASSOCIATION AT ABCA7 AND MS4A, INDEPENDENT EVIDENCE FOR ASSOCIATION OF CD2AP, CD33 AND EPHA1 AND AN OPPOSING YET S…	54				MAYO CLIN COLL MED, DEPT NEUROSCI, JACKSONVILLE, FL 32224 USA.; UNIV NOTTINGHAM, QUEENSS MED CTR, INST GENET, SCH MOL MED SCI, NOTTINGHAM NG7 2UH, ENGLAND.; MAYO CLIN COLL MED, DIV BIOMED STAT & INFORMAT, ROCHESTER, MN 55905 USA.; MAYO CLIN COLL MED, BIOSTAT UNIT, JACKSONVILLE, FL 32224 USA.; ST OLAVS HOSP, DEPT NEUROL, N-7006 TRONDHEIM, NORWAY.; NORWEGIAN UNIV SCI & TECHNOL, NTNU, DEPT NEUROSCI,…		ALZHEIMER'S RESEARCH UK ARUK							2022-06-05		10.1186/1750-1326-6-54			ARTICLE			1750-1326	YOUNKIN.STEVEN@MAYO.EDU				US NATIONAL INSTITUTES OF HEALTH [NIA R01 AG18023]; MAYO ALZHEIMER'S DISEASE RESEARCH CENTER [P50 AG16574]; MAYO ALZHEIMER'S DISEASE PATIENT REGISTRY [U01 AG06576]; US NATIONAL INSTITUTE ON AGING [AG25711, AG17216, AG03949]; NATIONAL CELL REPOSITORY FOR ALZHEIMER'S DISEASE (NCRAD); NATIONAL INSTITUTE ON AGING (NIA) [U24AG21886]; ALZHEIMER'S RESEARCH UK; BIG LOTTERY FUND; NIH/NINDS [1RC2NS070276, …	WE THANK CONTRIBUTORS, INCLUDING THE ALZHEIMER'S DISEASE CENTERS WHO COLLECTED SAMPLES USED IN THIS STUDY, AS WELL AS SUBJECTS AND THEIR FAMILIES, WHOSE HELP AND PARTICIPATION MADE THIS WORK POSSIBLE. WE THANK THE MEMBERS OF THE ALZHEIMER'S RESEARCH UK (ARUK) CONSORTIUM WHO CONTRIBUTED SAMPLES TO THE ARUK RESOURCE. THIS WORK WAS SUPPORTED BY GRANTS FROM THE US NATIONAL INSTITUTES OF HEALTH, NIA R…	808AD		GENOME-WIDE ASSOCIATION; COMPLEMENT RECEPTOR 1; IDENTIFIES VARIANTS; COMMON VARIANTS; CLU; PICALM; RISK; CR-1; POLYMORPHISMS; LOCI		MOL NEURODEGENER	MOL. NEURODEGENER.	ENGLISH	25
WU ZC;ZHANG W;YU JT;ZHANG Q;TIAN Y;LU RC;YU NN;CHI ZF;TAN L	WU, ZHONG-CHEN;ZHANG, WEI;YU, JIN-TAI;ZHANG, QUN;TIAN, YAN;LU, RUI-CHUN;YU, NAN-NAN;CHI, ZHAO-FU;TAN, LAN	AVRAMOPOULOS D, 2009, GENOME MED, V1, DOI 10.1186/GM34;BERTRAM L, 2007, NAT GENET, V39, P17, DOI 10.1038/NG1934;BREITNER JCS, 1995, ARCH NEUROL-CHICAGO, V52, P763, DOI 10.1001/ARCHNEUR.1995.00540320035011;BUDSON AE, 2005, NEW ENGL J MED, V352, P692, DOI 10.1056/NEJMRA041071;BUETOW KH, 2001, P NATL ACAD SCI USA, V98, P581, DOI 10.1073/PNAS.021506298;DONOHOE GG, 1999, CLIN CHEM, V45, P143;GATZ M, 1…											APOPTOSIS AND AUTOPHAGY ARE COMMON PHYSIOLOGICAL AND PATHOLOGICAL PROCESSES IN THE HUMAN BODY. DEATH-ASSOCIATED KINASE PROTEIN 1 (DAPK1), WHICH PARTICIPATES IN THE PROCESS OF CELL DEATH, HAS ATTRACTED PEOPLE'S ATTENTION FOR ITS POTENTIAL RISK WITH LATE-ONSET ALZHEIMER'S DISEASE (LOAD). A RECENT STUDY IDENTIFIED TWO SINGLE NUCLEOTIDE POLYMORPHISMS (SNPS) IN DAPK1 THAT SHOW SIGNIFICANT ASSOCIATION …				129	SHANDONG UNIV, DEPT NEUROL, QILU HOSP, JINAN 250012, SHANDONG, PEOPLES R CHINA.; QINGDAO UNIV, DEPT NEUROL, QINGDAO MUNICIPAL HOSP, SCH MED, QINGDAO 266071, SHANDONG, PEOPLES R CHINA.; QINGDAO UNIV, DEPT EMERGENCY, QINGDAO MUNICIPAL HOSP, SCH MED, QINGDAO 266071, SHANDONG, PEOPLES R CHINA.;									2022-06-05	ALZHEIMER'S DISEASE; DEATH-ASSOCIATED KINASE PROTEIN 1 (DAPK1); SINGLE NUCLEOTIDE POLYMORPHISM (SNP); ASSOCIATION STUDY	10.1016/j.brainres.2010.12.036			ARTICLE			1872-6240	DR.TANLAN@163.COM	133			NATIONAL NATURAL SCIENCE FOUNDATION OF CHINA [81000544]; SHANDONG PROVINCIAL NATURAL SCIENCE FOUNDATION, CHINA [ZR2010HQ004]; QINGDAO BUREAU OF SCIENCE AND TECHNOLOGY [09-1-1-30-NSH, 10-3-3-4-19-NSH]; SHANDONG PROVINCIAL OUTSTANDING MEDICAL ACADEMIC PROFESSIONAL PROGRAM	THIS WORK WAS SUPPORTED BY GRANTS FROM THE NATIONAL NATURAL SCIENCE FOUNDATION OF CHINA (81000544), THE SHANDONG PROVINCIAL NATURAL SCIENCE FOUNDATION, CHINA (ZR2010HQ004), THE PROJECT SUPPORTED BY THE QINGDAO BUREAU OF SCIENCE AND TECHNOLOGY (09-1-1-30-NSH, 10-3-3-4-19-NSH) AND THE SHANDONG PROVINCIAL OUTSTANDING MEDICAL ACADEMIC PROFESSIONAL PROGRAM.	725DA		MAP1B; ONSET; PHOSPHORYLATION; POLYMORPHISMS; APOPTOSIS; AUTOPHAGY; VARIANTS; RISK		BRAIN RES	BRAIN RES.	ENGLISH	29
LICASTRO F;CARBONE I;IANNI M;PORCELLINI E	LICASTRO, FEDERICO;CARBONE, ILARIA;IANNI, MANUELA;PORCELLINI, ELISA	AIELLO AE, 2006, J AM GERIATR SOC, V54, P1046, DOI 10.1111/J.1532-5415.2006.00796.X;ANDRE P, 2005, SEMIN LIVER DIS, V25, P93, DOI 10.1055/S-2005-864785;ANNEREN G, 1986, HUM GENET, V72, P9, DOI 10.1007/BF00278809;BROGAN IJ, 1999, HUM IMMUNOL, V60, P1245, DOI 10.1016/S0198-8859(99)00132-9;BURGOS JS, 2007, AGING CELL, V6, P841, DOI 10.1111/J.1474-9726.2007.00332.X;BURGOS JS, 2006, J VIROL, V80, P538…											GENOME WIDE ASSOCIATION INVESTIGATIONS FROM LARGE COHORTS OF PATIENTS WITH ALZHEIMER'S DISEASE (AD) AND NON DEMENTED CONTROLS (CTR) SHOWED THAT A LIMITED SET OF GENES WERE ASSOCIATED (P > 10(-5)) WITH THE DISEASE. A VERY RECENT STUDY FROM OUR GROUP SHOWED THAT AN ADDITIONAL LIMITED GROUP OF SNP IN SELECTED GENES WERE ASSOCIATED WITH AD. IN THIS REPORT WE ARGUE THAT THE ASSOCIATION OF THESE GENES …				809	UNIV BOLOGNA, SCH MED, DEPT EXPT PATHOL, I-40126 BOLOGNA, ITALY.;									2022-06-05	ALZHEIMER'S DISEASE; GENETIC BACKGROUND; GWA STUDIES; HERPES-VIRUS	10.3233/JAD-2011-110755			ARTICLE			1875-8908	FEDERICO.LICASTRO@UNIBO.IT	817			ITALIAN MINISTRY FOR RESEARCH AND UNIVERSITY; CASSA DI RISPARMIO (CARISBO) FOUNDATION, ITALY	STUDY SUPPORTED BY ITALIAN MINISTRY FOR RESEARCH AND UNIVERSITY AND CASSA DI RISPARMIO (CARISBO) FOUNDATION, ITALY.	866GI		APOLIPOPROTEIN-E GENOTYPE; RECEPTOR TYROSINE KINASE; GENOME-WIDE ASSOCIATION; GROWTH-FACTOR GENE; COGNITIVE DECLINE; IDENTIFIES VARIANTS; COMMON VARIANTS; VIRAL-INFECTION; DENDRITIC CELLS; OLFACTORY-BULB	4	J ALZHEIMERS DIS	J. ALZHEIMERS DIS.	ENGLISH	77
SCHJEIDE BMM;SCHNACK C;LAMBERT JC;LILL CM;KIRCHHEINER J;TUMANI H;OTTO M;TANZI RE;LEHRACH H;AMOUYEL P;VON ARNIM CAF;BERTRAM L	SCHJEIDE, BRIT-MAREN M.;SCHNACK, CATHRIN;LAMBERT, JEAN-CHARLES;LILL, CHRISTINA M.;KIRCHHEINER, JULIA;TUMANI, HAYRETTIN;OTTO, MARKUS;TANZI, RUDOLPH E.;LEHRACH, HANS;AMOUYEL, PHILIPPE;VON ARNIM, CHRISTINE A. F.;BERTRAM, LARS	ALLEN NC, 2008, NAT GENET, V40, P827, DOI 10.1038/NG.171;BERTRAM L, 2005, NEW ENGL J MED, V352, P884, DOI 10.1056/NEJMOA042765;BERTRAM L, 2008, NAT REV NEUROSCI, V9, P768, DOI 10.1038/NRN2494;BERTRAM L, 2007, NAT GENET, V39, P17, DOI 10.1038/NG1934;BERTRAM L, 2009, HUM MOL GENET, V18, PR137, DOI 10.1093/HMG/DDP406;BLACKER D, 1994, ARCH NEUROL-CHICAGO, V51, P1198, DOI 10.1001/ARCHNEUR.1994.0054024…											CONTEXT: TWO RECENT AND SIMULTANEOUSLY PUBLISHED GENOME-WIDE ASSOCIATION STUDIES INDEPENDENTLY IMPLICATED CLUSTERIN (CLU), COMPLEMENT RECEPTOR 1 (CR1), AND PHOSPHATIDYLINOSITOL BINDING CLATHRIN ASSEMBLY PROTEIN (PICALM) AS PUTATIVE NOVEL ALZHEIMER DISEASE (AD) RISK LOCI. DESPITE THEIR STRONG STATISTICAL SUPPORT, ALL 3 SIGNALS EMERGED FROM HETEROGENEOUS CASE-CONTROL POPULATIONS AND LACK REPLICATIO…				207	MAX PLANCK INST MOL GENET, NEUROPSYCHIAT GENET GRP, DEPT VERTEBRATE GENOM, D-14195 BERLIN, GERMANY.; UNIV HOSP, DEPT NEUROL, ULM, GERMANY.; JOHANNES GUTENBERG UNIV MAINZ, DEPT NEUROL, UNIV MED, MAINZ, GERMANY.; INSERM, F-59045 LILLE, FRANCE.; INST PASTEUR, F-59019 LILLE, FRANCE.; UNIV LILLE, LILLE, FRANCE.; HARVARD UNIV, MASSACHUSETTS GEN HOSP, SCH MED, GENET & AGING RES UNIT, BOSTON, MA USA.;									2022-06-05		10.1001/archgenpsychiatry.2010.196			ARTICLE			1538-3636	BERTRAM@MOLGEN.MPG.DE	213			INSTITUT PASTEUR LILLE; FONDATION PLAN ALZHEIMER; CURE ALZHEIMER'S FUND; GERMAN FEDERAL MINISTRY OF RESEARCH AND EDUCATION; WIN-KOLLEG OF THE HEIDELBERG ACADEMY OF SCIENCES AND HUMANITIES; ANTEPRION; CNEUPRO; NEUOTAS; LANDESSTIFTUNG BADEN-WURTEMBERG; NATIONAL INSTITUTE ON AGING [U24 AG21886]	THE PROJECT WAS FUNDED BY GRANTS FROM THE INSTITUT PASTEUR LILLE, THE FONDATION PLAN ALZHEIMER, THE CURE ALZHEIMER'S FUND (DR BERTRAM), AND THE GERMAN FEDERAL MINISTRY OF RESEARCH AND EDUCATION (DR BERTRAM). DR VON ARNIM WAS SUPPORTED BY THE WIN-KOLLEG OF THE HEIDELBERG ACADEMY OF SCIENCES AND HUMANITIES. DR OTTO WAS SUPPORTED BY ANTEPRION, CNEUPRO, NEUOTAS, AND LANDESSTIFTUNG BADEN-WURTEMBERG.; …	717KC		GENOME-WIDE ASSOCIATION; AMYLOID-BETA-PROTEIN; SYSTEMATIC METAANALYSES; GENETIC ASSOCIATION; IDENTIFIES VARIANTS; DIAGNOSIS; EPSILON-4; CONSENSUS; CRITERIA; CLU	2	ARCH GEN PSYCHIAT	ARCH. GEN. PSYCHIATRY	ENGLISH	31
WALTER S;ATZMON G;DEMERATH EW;GARCIA ME;KAPLAN RC;KUMARI M;LUNETTA KL;MILANESCHI Y;TANAKA T;TRANAH GJ;VOLKER U;YU L;ARNOLD A;BENJAMIN EJ;BIFFAR R;BUCHMAN AS;BOERWINKLE E;COUPER D;DE JAGER PL;EVANS DA;HARRIS TB;HOFFMANN W;HOFMAN A;KARASIK D;KIEL DP;KOCHER T;KUNINGAS M;LAUNER LJ;LOHMAN KK;LUTSEY PL;MACKENBACH J;MARCIANTE K;PSATY BM;REIMAN EM;ROTTER JI;SESHADRI S;SHARDELL MD;SMITH AV;VAN DUIJN C;WAL…	WALTER, STEFAN;ATZMON, GIL;DEMERATH, ELLEN W.;GARCIA, MELISSA E.;KAPLAN, ROBERT C.;KUMARI, MEENA;LUNETTA, KATHRYN L.;MILANESCHI, YURI;TANAKA, TOSHIKO;TRANAH, GREGORY J.;VOELKER, UWE;YU, LEI;ARNOLD, ALICE;BENJAMIN, EMELIA J.;BIFFAR, REINER;BUCHMAN, ARON S.;BOERWINKLE, ERIC;COUPER, DAVID;DE JAGER, PHILIP L.;EVANS, DENIS A.;HARRIS, TAMARA B.;HOFFMANN, WOLFGANG;HOFMAN, ALBERT;KARASIK, DAVID;KIEL, DOU…	AHITUV N, 2007, AM J HUM GENET, V80, P779, DOI 10.1086/513471;ANSELMI CV, 2009, REJUV RES, V12, P95, DOI 10.1089/REJ.2008.0827;ATZMON G, 2004, J AM GERIATR SOC, V52, P274, DOI 10.1111/J.1532-5415.2004.52068.X;BISHOP NA, 2010, NATURE, V464, P529, DOI 10.1038/NATURE08983;BLANPIED TA, 2003, NEUROBIOL AGING, V24, P1095, DOI 10.1016/J.NEUROBIOLAGING.2003.04.004;BRACK AS, 2007, SCIENCE, V317, P807, DOI…											HUMAN LONGEVITY AND HEALTHY AGING SHOW MODERATE HERITABILITY (20%-50%). WE CONDUCTED A META-ANALYSIS OF GENOME-WIDE ASSOCIATION STUDIES FROM 9 STUDIES FROM THE COHORTS FOR HEART AND AGING RESEARCH IN GENOMIC EPIDEMIOLOGY CONSORTIUM FOR 2 OUTCOMES: (1) ALL-CAUSE MORTALITY, AND (2) SURVIVAL FREE OF MAJOR DISEASE OR DEATH. NO SINGLE NUCLEOTIDE POLYMORPHISM (SNP) WAS A GENOME-WIDE SIGNIFICANT PREDICT…	2109.E15				ERASMUS MC, DEPT PUBL HLTH, ROTTERDAM, NETHERLANDS.; ERASMUS MC, DEPT EPIDEMIOL, ROTTERDAM, NETHERLANDS.; ALBERT EINSTEIN COLL MED, INST AGING RES, BRONX, NY 10467 USA.; ALBERT EINSTEIN COLL MED, DIABET RES CTR, BRONX, NY 10467 USA.; ALBERT EINSTEIN COLL MED, DEPT MED, BRONX, NY 10467 USA.; ALBERT EINSTEIN COLL MED, DEPT GENET, BRONX, NY 10467 USA.; UNIV MINNESOTA, SCH PUBL HLTH, DIV EPIDEMIOL & …									2022-06-05	GENOME-WIDE ASSOCIATION ANALYSIS; MORTALITY; DISEASE-FREE SURVIVAL; LONGEVITY; AGING; BRAIN AGING	10.1016/j.neurobiolaging.2011.05.026			ARTICLE			1558-1497	H.TIEMEIER@ERASMUSMC.NL				NETHERLANDS GENOMICS INITIATIVE/NETHERLANDS CONSORTIUM FOR HEALTHY AGING [050-060-810]; NETHERLANDS ORGANISATION FOR SCIENTIFIC RESEARCH (NWO) [904-61-090, 904-61-193, 480-04-004, 400-05-717, SPI 56-464-1419, 175.010. 2005.011, 911-03-012, 017.106.370]; NETSPAR-LIVING LONGER FOR A GOOD HEALTH; ERASMUS MEDICAL CENTER; ERASMUS UNIVERSITY IN ROTTERDAM; NETHERLANDS ORGANIZATION FOR HEALTH RESEARCH AN…	ROTTERDAM STUDY: THE ROTTERDAM STUDY IS SUPPORTED BY NETHERLANDS GENOMICS INITIATIVE/NETHERLANDS CONSORTIUM FOR HEALTHY AGING (050-060-810); NETHERLANDS ORGANISATION FOR SCIENTIFIC RESEARCH ( NWO) (904-61-090, 904-61-193, 480-04-004, 400-05-717, SPI 56-464-1419, 175.010. 2005.011, 911-03-012 AND 017.106.370); NETSPAR-LIVING LONGER FOR A GOOD HEALTH; THE ERASMUS MEDICAL CENTER, AND ERASMUS UNIVERS…	824RV		APOLIPOPROTEIN-E GENOTYPE; FUNCTION EVOLUTION DATA; GROWTH-FACTOR RECEPTOR; HUMAN LONGEVITY; BLOOD-PRESSURE; GENETIC ASSOCIATION; PROTEIN-SEQUENCE; RARE VARIANTS; PLASMA-LEVELS; FOXO3A	11	NEUROBIOL AGING	NEUROBIOL. AGING	ENGLISH	73
RAMIREZ-LORCA R;BOADA M;ANTUNEZ C;LOPEZ-ARRIETA J;MORENO-REY C;HERNANDEZ I;MARIN J;GAYAN J;GONZALEZ-PEREZ A;ALEGRET M;TARRAGA L;REAL LM;RUIZ A	RAMIREZ-LORCA, REPOSO;BOADA, MERCE;ANTUNEZ, CARMEN;LOPEZ-ARRIETA, JESUS;MORENO-REY, CONCHA;HERNANDEZ, ISABEL;MARIN, JUAN;GAYAN, JAVIER;GONZALEZ-PEREZ, ANTONIO;ALEGRET, MONTSERRAT;TARRAGA, LLUIS;REAL, LUIS M.;RUIZ, AGUSTIN	BOADA M, 2010, J ALZHEIMERS DIS, V20, P247, DOI 10.3233/JAD-2010-1357;CHRISTENSEN KE, 2005, J BIOL CHEM, V280, P7597, DOI 10.1074/JBC.M409380200;CLARKE R, 1998, ARCH NEUROL-CHICAGO, V55, P1449, DOI 10.1001/ARCHNEUR.55.11.1449;HAROLD D, 2009, NAT GENET, V41, P1088, DOI 10.1038/NG.440;LAMBERT JC, 2009, NAT GENET, V41, P1094, DOI 10.1038/NG.439;MANOLIO TA, 2009, NATURE, V461, P747, DOI 10.1038/NATUR…											THE MTHFD1L GENE SNP VARIANT RS11754661 WAS FOUND TO INCREASE THE RISK OF ALZHEIMER'S DISEASE IN A RECENT WHOLE GENOME ASSOCIATION STUDY [1]. WE HAVE CARRIED OUT AN INDEPENDENT STUDY OF THIS GENETIC VARIANT IN 2467 INDIVIDUALS FROM SPAIN. WE FOUND NO EVIDENCE OF ASSOCIATION BETWEEN THE MTHFD1L MARKER AND SUSCEPTIBILITY TO ALZHEIMER'S DISEASE IN OUR SAMPLE.				47	FUNDACIO ACE, MEMORY CLIN, INST CATALA NEURCIENCIES APLICADES, BARCELONA, SPAIN.; UNIV AUTONOMA BARCELONA VHIR UAB, HOSP UNIV VALL DHEBRON, INST RECERCA, BARCELONA, SPAIN.; NEOCODEX SL, DEPT STRUCT GENOM, SEVILLE 41092, SPAIN.; UNIV HOSP VIRGEN DE LA ARRIXACA, DEMENTIA UNIT, MURCIA, SPAIN.; ALZHEIMUR FDN, MURCIA, SPAIN.; UNIV HOSP LA PAZ CANTOBLANCO, MEMORY UNIT, MADRID, SPAIN.;									2022-06-05	FOLATE; GWAS; HOMOCYSTEINE; MTHFD1L; POPULATION GENETICS; SUSCEPTIBILITY; SNP	10.3233/JAD-2011-101983			ARTICLE				ARUIZ@NEOCODEX.ES	50			FUNDACION ALZHEIMUR (MURCIA); MINISTERIO DE CIENCIA E INNOVACION [DEX-580000-2008-4]; MINISTERIO DE INDUSTRIA AND MINISTERIO DE EDUCACION Y CIENCIA (GOBIERNO DE ESPANA) [PCT-A41502790-2007, PCT-010000-2007-18]; CORPORACION TECNOLOGICA DE ANDALUCIA (CTA) [08/211]; AGENCIA IDEA; CONSEJERIA DE INNOVACION CIENCIA Y EMPRESA (JUNTA DE ANDALUCIA) [841318]	THE AUTHORS WISH TO THANK THE INDIVIDUALS WHO PARTICIPATED IN THIS STUDY. THE AUTHORS ALSO THANK THE PERSONNEL FROM FUNDACIO ACE (BARCELONA, SPAIN), UNIDAD DE DEMENCIAS HOSPITAL UNIVERSITARIO VIRGEN DE LA ARRIXACA (MURCIA, SPAIN) AND MEMORY UNIT UNIVERSITY HOSPITAL LA PAZ-CANTOBLANCO (MADRID, SPAIN) FOR THEIR CONTINUED EFFORT TO SUPPORT THIS PROJECT. THIS STUDY HAS BEEN FUNDED BY FUNDACION ALZHEI…	800QE		GENOME-WIDE ASSOCIATION; IDENTIFIES VARIANTS; HOMOCYSTEINE; DEMENTIA; REVEALS; RISK; CLU	1	J ALZHEIMERS DIS	J. ALZHEIMERS DIS.	ENGLISH	13
CARRASQUILLO MM;BELBIN O;HUNTER TA;MA L;BISCEGLIO GD;ZOU FG;CROOK JE;PANKRATZ VS;SANDO SB;AASLY JO;BARCIKOWSKA M;WSZOLEK ZK;DICKSON DW;GRAFF-RADFORD NR;PETERSEN RC;MORGAN K;YOUNKIN SG	CARRASQUILLO, MINERVA M.;BELBIN, OLIVIA;HUNTER, TALISHA A.;MA, LI;BISCEGLIO, GINA D.;ZOU, FANGGENG;CROOK, JULIA E.;PANKRATZ, V. SHANE;SANDO, SIGRID B.;AASLY, JAN O.;BARCIKOWSKA, MARIA;WSZOLEK, ZBIGNIEW K.;DICKSON, DENNIS W.;GRAFF-RADFORD, NEILL R.;PETERSEN, RONALD C.;MORGAN, KEVIN;YOUNKIN, STEVEN G.	BERGEM ALM, 1997, ARCH GEN PSYCHIAT, V54, P264;BIFFI A, 2010, ARCH NEUROL-CHICAGO, V67, P677, DOI 10.1001/ARCHNEUROL.2010.108;CARRASQUILLO MM, 2010, ARCH NEUROL-CHICAGO, V67, P961, DOI 10.1001/ARCHNEUROL.2010.147;CARRASQUILLO MM, 2009, NAT GENET, V41, P192, DOI 10.1038/NG.305;DERSIMONIAN R, 1986, CONTROL CLIN TRIALS, V7, P177, DOI 10.1016/0197-2456(86)90046-2;GATZ M, 1997, J GERONTOL A-BIOL, V52,…											THE MOST RECENT LATE-ONSET ALZHEIMER'S DISEASE (LOAD) GENOME-WIDE ASSOCIATION STUDY REVEALED GENOME-WIDE SIGNIFICANT ASSOCIATION OF TWO NEW LOCI: RS744373 NEAR BIN1 (P = 1.6 X 10(-11)) AND RS597668 NEAR EXOC3L2/BLOCIS3/MARK4 (P = 6.5 X 10(-9)). WE HAVE GENOTYPED THESE VARIANTS IN A LARGE (3,287 LOAD, 4,396 CONTROLS), INDEPENDENT DATASET COMPRISING ELEVEN CASE-CONTROL SERIES FROM THE USA AND EUROP…				751	MAYO CLIN COLL MED, DEPT NEUROSCI, JACKSONVILLE, FL 32224 USA.; UNIV NOTTINGHAM, SCH MOL MED SCI, INST GENET, QUEENSS MED CTR, NOTTINGHAM NG7 2RD, ENGLAND.; MAYO CLIN COLL MED, BIOSTAT UNIT, JACKSONVILLE, FL 32224 USA.; MAYO CLIN COLL MED, DIV BIOMED STAT & INFORMAT, ROCHESTER, MN USA.; ST OLAVS HOSP, DEPT NEUROL, TRONDHEIM, NORWAY.; NORWEGIAN UNIV SCI & TECHNOL, DEPT NEUROSCI, N-7034 TRONDHEIM, …		ALZHEIMERS RES TRUST CONSORTIUM							2022-06-05	ALZHEIMER'S DISEASE; CASE-CONTROL STUDIES; HETEROGENEITY; LATE ONSET; META-ANALYSIS	10.3233/JAD-2011-101932			ARTICLE				YOUNKIN.STEVEN@MAYO.EDU	758			US NATIONAL INSTITUTES OF HEALTH [NIA R01 AG 18023]; MAYO ALZHEIMER'S DISEASE RESEARCH CENTER [P50 AG 16574]; MAYO ALZHEIMER'S DISEASE PATIENT REGISTRY [U01 AG06576]; US NATIONAL INSTITUTE ON AGING [AG25711, AG17216, AG03949]; NATIONAL INSTITUTE ON AGING (NIA) [U24AG21886]; ALZHEIMER'S RESEARCH TRUST; BIG LOTTERY FUND; NIH/NINDS [1RC2NS070276, NS057567, P50NS072187]; MAYO CLINIC FLORIDA (MCF) RES…	WE THANK CONTRIBUTORS, INCLUDING THE ALZHEIMER'S DISEASE CENTERS WHO COLLECTED SAMPLES USED IN THIS STUDY, AS WELL AS SUBJECTS AND THEIR FAMILIES, WHOSE HELP AND PARTICIPATION MADE THIS WORK POSSIBLE. WE THANK THE MEMBERS OF THE ALZHEIMER'S RESEARCH TRUST CONSORTIUM (ART) WHO CONTRIBUTED SAMPLES TO THE ART RESOURCE. THE PRINCIPAL INVESTIGATOR HAD FULL ACCESS TO ALL OF THE DATA IN THE STUDY AND TA…	788XE		GENOME-WIDE ASSOCIATION; IDENTIFIES VARIANTS; RISK; CLU; PICALM; ONSET; CR-1; METAANALYSIS; POPULATION; DEMENTIA	4	J ALZHEIMERS DIS	J. ALZHEIMERS DIS.	ENGLISH	16
PAN Y;WANG KS;ARAGAM N	PAN, YUE;WANG, KE-SHENG;ARAGAM, NAGESH	ANDO J, 2001, BEHAV GENET, V31, P615, DOI 10.1023/A:1013353613591;BARRETT JC, 2005, BIOINFORMATICS, V21, P263, DOI 10.1093/BIOINFORMATICS/BTH457;BATTY GD, 2010, EUR J CARDIOV PREV R, V17, P24, DOI 10.1097/HJR.0B013E328321311B;BAYE TM, 2008, DIS MARKERS, V24, P293, DOI 10.1155/2008/736409;BEGLEITER H, 1995, ALCOHOL HEALTH RES W, V19, P228;BLACKER D, 2003, HUM MOL GENET, V12, P23, DOI 10.1093/HMG/D…											FAMILY, TWIN, AND ADOPTION STUDIES HAVE INDICATED THAT HUMAN INTELLIGENCE QUOTIENT (IQ) HAS SIGNIFICANT GENETIC COMPONENTS. WE PERFORMED A LOW-DENSITY GENOME-WIDE ASSOCIATION ANALYSIS WITH A FAMILY-BASED ASSOCIATION TEST TO IDENTIFY GENETIC VARIANTS INFLUENCING IQ AS MEASURED BY WECHSLER ADULT INTELLIGENCE SCALE FULL-SCORE IQ (FSIQ). WE EXAMINED 11,120 SINGLE-NUCLEOTIDE POLYMORPHISMS (SNPS) FROM …				154	E TENNESSEE STATE UNIV, COLL PUBL HLTH, DEPT BIOSTAT & EPIDEMIOL, JOHNSON CITY, TN 37614 USA.; E TENNESSEE STATE UNIV, COLL ARTS & SCI, DEPT MATH & STAT, JOHNSON CITY, TN 37614 USA.;									2022-06-05	FAMILY-BASED ASSOCIATION TEST; GENOME-WIDE ASSOCIATION; IQ; NR3C2; NTM; SINGLE-NUCLEOTIDE POLYMORPHISMS	10.1016/j.pnpbp.2010.10.016			REVIEW			1878-4216	WANGK@ETSU.EDU	160			NIH, NATIONAL INSTITUTE ON ALCOHOL ABUSE AND ALCOHOLISM (NIAAA) [U10AA08403, U10AA08401]; NATIONAL INSTITUTE OF GENERAL MEDICAL SCIENCES [R01 GM31575]; NIH [R01MH081803, R01MH62873]; NATIONAL INSTITUTE OF GENERAL MEDICAL SCIENCES [R01GM031575] FUNDING SOURCE: NIH REPORTER; NATIONAL INSTITUTE OF MENTAL HEALTH [R01MH062873, R01MH081803] FUNDING SOURCE: NIH REPORTER; NATIONAL INSTITUTE ON ALCOHOL AB…	THE COLLABORATIVE STUDY ON THE GENETICS OF ALCOHOLISM (COCA) (H. BEGLEITER, SUNY HSCB, PRINCIPAL INVESTIGATOR: T. REICH, WASHINGTON UNIVERSITY, CO-PRINCIPAL INVESTIGATOR) INCLUDES NINE CENTERS WHERE DATA COLLECTION, ANALYSIS, AND/OR STORAGE TAKE PLACE. THIS NATIONAL COLLABORATIVE STUDY IS SUPPORTED BY NIH GRANT U10AA08403 FROM THE NATIONAL INSTITUTE ON ALCOHOL ABUSE AND ALCOHOLISM (NIAAA). THE NA…	720HL		GENOME-WIDE ASSOCIATION; ALZHEIMERS-DISEASE; MAJOR DEPRESSION; ALCOHOLISM COGA; MEMORY COMPLAINTS; CANDIDATE REGIONS; GENETIC INFLUENCE; BIPOLAR DISORDER; LINKAGE ANALYSES; IQ	1	PROG NEURO-PSYCHOPH	PROG. NEURO-PSYCHOPHARMACOL. BIOL. PSYCHIATRY	ENGLISH	70
LESCAI F;CHIAMENTI AM;CODEMO A;PIRAZZINI C;D'AGOSTINO G;RUARO C;GHIDONI R;BENUSSI L;GALIMBERTI D;ESPOSITO F;MARCHEGIANI F;CARDELLI M;OLIVIERI F;NACMIAS B;SORBI S;TAGLIAVINI F;ALBANI D;BONESCHI FM;BINETTI G;SANTORO A;FORLONI G;SCARPINI E;CREPALDI G;GABELLI C;FRANCESCHI C	LESCAI, FRANCESCO;CHIAMENTI, ANDREA MARIA;CODEMO, ALESSANDRA;PIRAZZINI, CHIARA;D'AGOSTINO, GIUSEPPE;RUARO, CRISTINA;GHIDONI, ROBERTA;BENUSSI, LUISA;GALIMBERTI, DANIELA;ESPOSITO, FEDERICA;MARCHEGIANI, FRANCESCA;CARDELLI, MAURIZIO;OLIVIERI, FABIOLA;NACMIAS, BENEDETTA;SORBI, SANDRO;TAGLIAVINI, FABRIZIO;ALBANI, DIEGO;BONESCHI, FILIPPO MARTINELLI;BINETTI, GIULIANO;SANTORO, AURELIA;FORLONI, GIANLUIGI;S…	ARTIGA MJ, 1998, HUM MOL GENET, V7, P1887, DOI 10.1093/HMG/7.12.1887;ARTIGA MJ, 1998, FEBS LETT, V421, P105, DOI 10.1016/S0014-5793(97)01543-3;BEFFERT U, 1996, ANN NY ACAD SCI, V777, P166, DOI 10.1111/J.1749-6632.1996.TB34415.X;BEKRIS LM, 2010, AM J MED GENET B, V153B, P409, DOI 10.1002/AJMG.B.30993;BOYLES JK, 1985, J CLIN INVEST, V76, P1501, DOI 10.1172/JCI112130;BRAY NJ, 2004, HUM MOL GENET, V1…											THIS PAPER ADDRESSES A TENET OF THE LITERATURE ON APOE, I.E., THE RELATIONSHIP BETWEEN THE EFFECTS OF THE EPSILON 4, ONE OF THE ESTABLISHED GENETIC RISK FACTOR FOR ALZHEIMER'S DISEASE (AD), AND ITS EXPRESSION LEVELS AS DETERMINED BY APOE PROMOTER POLYMORPHISMS. FIVE POLYMORPHISMS (-491 RS449647, -427 RS769446, -219 RS405509, AND EPSILON RS429358-RS7412) WERE STUDIED IN 1308 AD PATIENTS AND 1082 C…				235	UCL, UCL CANC INST, GOWER ST, LONDON WC1 6BT, ENGLAND.; UCL, DIV RES STRATEGY, LONDON WC1 6BT, ENGLAND.; ALMA MATER STUDIORUM UNIV BOLOGNA, CIG INTERDEPT CTR L GALVANI BIOCOMPLEX, BOLOGNA, ITALY.; ALMA MATER STUDIORUM UNIV BOLOGNA, DEPT EXPT PATHOL, BOLOGNA, ITALY.; CONSORZIO RIC LUIGI AMADUCCI, CTR REG STUDIO & CURA INVECCHIAMENTO CEREBRALE CR, PADUA, VI, ITALY.; ULSS 16, PADUA, ITALY.; UNIV PAD…									2022-06-05	ALZHEIMER DISEASE; APOLIPOPROTEIN E; GENETICS; POLYMORPHISM; SINGLE NUCLEOTIDE	10.3233/JAD-2011-101764			ARTICLE			1875-8908	F.LESCAI@UCL.AC.UK	245			ITALIAN MINISTRY OF UNIVERSITY AND SCIENTIFIC RESEARCH (MIUR) [2006061707]; ROBERTO AND CORNELIA PALLOTTI LEGACY FOR CANCER RESEARCH; "OSPEDALE MAGGIORE POLICLINICO, FONDAZIONE MONZINO AND ING. CESARE CUSAN"; PROGRAMMA STRATEGICO; RICERCA CORRENTE; ITALIAN MINISTRY OF HEALTH [71.6/2006, RFPS 2007/02]; "FONDAZIONE PER LO STUDIO DELLE MALATTIE NEURODEGENERATIVE DELLE PERSONE ADULTE E DELL'ANZIANO" …	WE THANK ALL THE COLLABORATORS OF THE STUDY "FARMACOGENETICA DELLA MALATTIA DI ALZHEIMER" FOR THE EXCELLENT SUPPORT IN THE CLINICAL EVALUATION OF THE PATIENTS PARTICIPATING TO THIS STUDY. THE WORK AT THE CENTRE "L. GALVANI" IN BOLOGNA HAS BEEN SUPPORTED BY THE ITALIAN MINISTRY OF UNIVERSITY AND SCIENTIFIC RESEARCH (MIUR) PRIN PROJECT "LA LONGEVITA DEI GENITORI INFLUENZA L'INVECCHIAMENTO IN SALUTE…	747WS		E TYPE-4 ALLELE; APOLIPOPROTEIN-E; PROMOTER POLYMORPHISMS; REGULATORY REGION; LINKAGE PHASE; HUMAN BRAIN; GENE; PROTEIN; AGE; COMPLEX	2	J ALZHEIMERS DIS	J. ALZHEIMERS DIS.	ENGLISH	56
HOOZEMANS JJM;VEERHUIS R;ROZEMULLER JM;EIKELENBOOM P	HOOZEMANS, J. J. M.;VEERHUIS, R.;ROZEMULLER, J. M.;EIKELENBOOM, P.	AISEN P, 2002, NEUROBIOL AGING, V23, PS429;AISEN PS, 2003, JAMA-J AM MED ASSOC, V289, P2819, DOI 10.1001/JAMA.289.21.2819;AISEN PS, 2000, NEUROLOGY, V54, P588, DOI 10.1212/WNL.54.3.588;AKIYAMA H, 2000, NEUROBIOL AGING, V21, P383, DOI 10.1016/S0197-4580(00)00124-X;ARENDS YM, 2000, NEUROBIOL AGING, V21, P39, DOI 10.1016/S0197-4580(00)00094-4;ARENDT T, 1996, NEUROREPORT, V7, P3047;BARGER SW, 1997, N…											EPIDEMIOLOGICAL STUDIES SUGGEST THAT SYSTEMIC USE OF NON-STEROIDAL ANTI-INFLAMMATORY DRUGS (NSAIDS) CAN PREVENT OR RETARD THE DEVELOPMENT OF ALZHEIMER'S DISEASE (AD). HOWEVER, CLINICAL TRIALS INVESTIGATING THE EFFECTS OF NSAIDS ON AD PROGRESSION HAVE YIELDED MIXED OR INCONCLUSIVE RESULTS. THE AIM OF THIS REVIEW IS TO DISTINGUISH THE ROLE OF INFLAMMATION AND THE MOLECULAR TARGETS OF NSAIDS IN THE …				57	VRIJE UNIV AMSTERDAM MED CTR, DEPT PATHOL, NL-1007 MB AMSTERDAM, NETHERLANDS.; VRIJE UNIV AMSTERDAM MED CTR, DEPT PSYCHIAT, NL-1007 MB AMSTERDAM, NETHERLANDS.; VRIJE UNIV AMSTERDAM MED CTR, DEPT CLIN CHEM, NL-1007 MB AMSTERDAM, NETHERLANDS.; VRIJE UNIV AMSTERDAM MED CTR, ALZHEIMER CTR, NL-1007 MB AMSTERDAM, NETHERLANDS.; UNIV AMSTERDAM, DEPT NEUROL, ACAD MED CTR, NL-1012 WX AMSTERDAM, NETHERLANDS…									2022-06-05	ALZHEIMER'S DISEASE; BETA-AMYLOID; CYCLOOXYGENASE; INFLAMMATION; MICROGLIA; NON-STEROIDAL ANTI-INFLAMMATORY DRUGS				ARTICLE			1996-3181	JJM.HOOZEMANS@VUMC.NL	67			INTERNATIONALE STICHTING ALZHEIMER ONDERZOEK (ISAO) [08513]; NETHERLANDS ORGANIZATION FOR SCIENTIFIC RESEARCH (NWO)	WORK DISCUSSED IN THIS REVIEW WAS FINANCIALLY SUPPORTED BY THE INTERNATIONALE STICHTING ALZHEIMER ONDERZOEK (ISAO GRANT 08513) AND THE NETHERLANDS ORGANIZATION FOR SCIENTIFIC RESEARCH (NWO).	715HE		AMYLOID PRECURSOR-PROTEIN; ACTIVATED RECEPTOR-GAMMA; NEURONAL CYCLOOXYGENASE-2 EXPRESSION; RANDOMIZED CONTROLLED-TRIAL; GENOME-WIDE ASSOCIATION; HUMAN ASTROCYTOMA-CELLS; IN-VIVO; PROSTAGLANDIN E-2; APOLIPOPROTEIN-E; 15-DEOXY-DELTA(12,14)-PROSTAGLANDIN J(2)	1	CNS NEUROL DISORD-DR	CNS NEUROL. DISORD.-DRUG TARGETS	ENGLISH	125
MENGEL-FROM J;CHRISTENSEN K;MCGUE M;CHRISTIANSEN L	MENGEL-FROM, JONAS;CHRISTENSEN, KAARE;MCGUE, MATT;CHRISTIANSEN, LENE	BERTRAM L, 2007, NAT GENET, V39, P17, DOI 10.1038/NG1934;BOOKHEIMER S, 2009, ANNU REV CLIN PSYCHO, V5, P343, DOI 10.1146/ANNUREV.CLINPSY.032408.153625;CAMPION D, 1999, AM J HUM GENET, V65, P664, DOI 10.1086/302553;HAROLD D, 2009, NAT GENET, V41, P1088, DOI 10.1038/NG.440;LAMBERT JC, 2009, NAT GENET, V41, P1094, DOI 10.1038/NG.439;MCGUE M, 2002, EXP AGING RES, V28, P435, DOI 10.1080/03610730290080…											RECENTLY, TWO LARGE, AND INDEPENDENT GENOME WIDE ASSOCIATION STUDIES OF LATE-ONSET ALZHEIMER'S DISEASE (AD) ESTABLISHED ASSOCIATION WITH THE SAME RS11136000 VARIATION IN THE CLUSTERIN (CLU) GENE. IN ADDITION, ONE VARIATION, RS3851179, IN THE PHOSPHATIDYLINOSITOL BINDING CLATHRIN ASSEMBLY PROTEIN (PICALM) GENE AND ONE VARIATION, RS6656401, IN THE COMPLEMENT COMPONENT (3B/4B) RECEPTOR 1 (CR) GENE W…	554.E7				UNIV SO DENMARK, DANISH AGING RES CTR, EPIDEMIOL UNIT, INST PUBL HLTH, DK-5000 ODENSE, DENMARK.; ODENSE UNIV HOSP, DEPT CLIN BIOCHEM & CLIN GENET, DK-5000 ODENSE, DENMARK.; UNIV MINNESOTA, DEPT PSYCHOL, MINNEAPOLIS, MN 55455 USA.;									2022-06-05	AGING; DEMENTIA; GENES	10.1016/j.neurobiolaging.2010.07.016			ARTICLE				JMENGEL-FROM@HEALTH.SDU.DK				US NATIONAL INSTITUTE [NIA-PO1-AG08761]; VELUX FOUNDATION; DANISH AGENCY FOR SCIENCE TECHNOLOGY AND INNOVATION; NATIONAL INSTITUTE ON AGING [P01AG031719, P01AG008761] FUNDING SOURCE: NIH REPORTER	THE STUDY WAS SUPPORTED BY US NATIONAL INSTITUTE ON AGING RESEARCH GRANT NIA-PO1-AG08761, THE DANISH AGING RESEARCH CENTER IS SUPPORTED BY A GRANT FROM THE VELUX FOUNDATION AND FROM THE NATIONAL PROGRAM FOR RESEARCH INFRASTRUCTURE 2007 FROM THE DANISH AGENCY FOR SCIENCE TECHNOLOGY AND INNOVATION.	755PE		GENOME-WIDE ASSOCIATION; IDENTIFIES VARIANTS; ALZHEIMERS-DISEASE; HERITABILITY	3	NEUROBIOL AGING	NEUROBIOL. AGING	ENGLISH	11
HU XL;PICKERING E;LIU YC;HALL S;FOURNIER H;KATZ E;DECHAIRO B;JOHN S;VAN EERDEWEGH P;SOARES H	HU, XIAOLAN;PICKERING, EVE;LIU, YINGXUE CATHY;HALL, STEPHANIE;FOURNIER, HELENE;KATZ, ELYSE;DECHAIRO, BRYAN;JOHN, SALLY;VAN EERDEWEGH, PAUL;SOARES, HOLLY	BERTRAM L, 2008, AM J HUM GENET, V83, P623, DOI 10.1016/J.AJHG.2008.10.008;CARRASQUILLO MM, 2009, NAT GENET, V41, P192, DOI 10.1038/NG.305;CITRON M, 2010, NAT REV DRUG DISCOV, V9, P387, DOI 10.1038/NRD2896;COON KD, 2007, J CLIN PSYCHIAT, V68, P613, DOI 10.4088/JCP.V68N0419;CORNEVEAUX JJ, 2010, HUM MOL GENET, V19, P3295, DOI 10.1093/HMG/DDQ221;CRUTS M, 1998, ANN MED, V30, P560, DOI 10.3109/0785389…											RECENT GWAS STUDIES FOCUSED ON UNCOVERING NOVEL GENETIC LOCI RELATED TO AD HAVE REVEALED ASSOCIATIONS WITH VARIANTS NEAR CLU, CR1, PICALM AND BIN1. IN THIS STUDY, WE CONDUCTED A GENOME-WIDE ASSOCIATION STUDY IN AN INDEPENDENT SET OF 1034 CASES AND 1186 CONTROLS USING THE ILLUMINA GENOTYPING PLATFORMS. BY COUPLING OUR DATA WITH AVAILABLE GWAS DATASETS FROM THE ADNI AND GENADA, WE REPLICATED THE OR…	E16616				PFIZER INC, MOL MED, GROTON, CT 06340 USA.; PFIZER INC, RES STAT, GROTON, CT 06340 USA.; PFIZER INC, CLIN STAT, SHANGHAI, PEOPLES R CHINA.; GENIZON BIOSCI INC, MONTREAL, PQ, CANADA.; PFIZER INC, TRANSLAT MED, GROTON, CT 06340 USA.;		ALZHEIMER'S DIS NEUROIMAGING INITI							2022-06-05		10.1371/journal.pone.0016616			ARTICLE				XIAOLAN.HU@PFIZER.COM				PFIZER; ALZHEIMER'S DISEASE NEUROIMAGING INITIATIVE (ADNI) (NATIONAL INSTITUTES OF HEALTH) [U01 AG024904]; NATIONAL INSTITUTE ON AGING; NATIONAL INSTITUTE OF BIOMEDICAL IMAGING AND BIOENGINEERING; ABBOTT; ASTRAZENECA AB; BAYER SCHERING PHARMA AG; BRISTOL-MYERS SQUIBB; EISAI GLOBAL CLINICAL DEVELOPMENT; ELAN CORPORATION; GENENTECH; GE HEALTHCARE; GLAXOSMITHKLINE; INNOGENETICS; JOHNSON AND JOHNSON;…	PFIZER PROVIDED FUNDING FOR THE EXPERIMENTS AND HAD A ROLE IN STUDY DESIGN, DATA COLLECTION AND ANALYSIS AS WELL AS THE DECISION TO PUBLISH THE MANUSCRIPT.; WE ACKNOWLEDGE ALL THE PATIENTS WHO CONTRIBUTED SAMPLES INCLUDED IN THE STUDY. WE GREATLY APPRECIATE THE EFFORTS FROM GERAD1 CONSORTIUM, GENADA AND ADNI INVESTIGATORS TO PROVIDE OPEN ACCESS TO SUMMARY STATISTICS OR GENOTYPE DATA IN PREVIOUS G…	726XY		SUSCEPTIBILITY; ENDOCYTOSIS; GENE; CLU; AMPHIPHYSIN-2; GENOTYPE; REVEALS; PROTEIN; PICALM; RISK	2	PLOS ONE	PLOS ONE	ENGLISH	43
[truncated: 1,173 more rows]
[truncated: 40 more columns]
